# Supplementary material for: Mitochondrial dysfunction in PRRSV-2-infected macrophages
Source: Front Immunol. 2025 Oct 15;16:1670488. doi: 10.3389/fimmu.2025.1670488 (PMC12568354; doi:10.3389/fimmu.2025.1670488)
Supplement: Supplementary file 2 [file Table1.xlsx]

## Sheet: PAM_NC134
Column1	geneID	logFC	AveExpr	t	P.Value	adj.P.Val	B
1	IFNALPHAOMEGA	9.66328	1.31753	4.25493	0.000889596	0.0452374	-2.9963
2	CCL3L1	3.82202	8.4615	5.64291	7.30751e-05	0.0270325	1.82571
3	CCL4	3.69948	8.80776	7.26846	5.45338e-06	0.0223134	4.37507
4	SOCS1	3.68886	1.49283	4.06664	0.00127083	0.0485993	-1.63533
5	NME7	-3.08078	0.637572	-4.3509	0.000742758	0.0429522	-1.27835
6	FABP4	-2.97611	0.0828015	-4.9338	0.000254024	0.0340915	-1.0879
7	IDO1	2.97272	6.07529	4.22675	0.000938163	0.0461474	-0.533394
8	EDN1	2.91124	6.37165	4.96209	0.000241393	0.0340915	0.763579
9	NFKBIZ	2.8824	8.07016	6.08269	3.49386e-05	0.0270325	2.56399
10	IFIT2	2.79704	8.83508	5.58301	8.09687e-05	0.0270325	1.7107
11	RSAD2	2.63135	9.48781	4.70793	0.000383099	0.0420087	0.12644
12	STARD5	-2.47387	0.596683	-4.30509	0.000809457	0.0440213	-1.22086
13	DDX60	2.44513	4.12124	4.43368	0.000636228	0.0429522	-0.124199
14	CCL8	2.35818	7.8784	6.23793	2.71006e-05	0.0253499	2.80251
15	SPRY1	-2.32514	0.218729	-5.3751	0.000116047	0.0300494	-0.385318
16	AMCF-II	2.26384	12.045	4.32178	0.000784465	0.0439394	-0.705369
17	HERC5	2.24931	6.17875	7.19407	6.09369e-06	0.0223134	4.24113
18	HES4	2.2448	4.45157	4.39871	0.000679167	0.0429522	-0.17481
19	BEND3	2.21888	1.86047	4.27688	0.000853564	0.0448798	-0.679121
20	IL7R	2.15639	6.1017	4.12574	0.00113582	0.0485993	-0.748594
21	ISG15	2.15057	11.6168	6.00588	3.96678e-05	0.0270325	2.32886
22	SOCS3	2.10006	4.08248	4.09772	0.00119789	0.0485993	-0.683386
23	SLAMF7	2.04377	6.50815	4.43454	0.000635212	0.0429522	-0.232954
24	TPX2	-2.00143	2.40703	-4.05235	0.00130587	0.0494541	-0.813778
25	IFIT3	1.94789	10.0049	4.06578	0.00127291	0.0485993	-1.09904
26	MX1	1.91203	9.05589	6.52348	1.71318e-05	0.022893	3.2274
27	NFKBIA	1.90596	11.606	4.67456	0.000407295	0.0420087	-0.0194034
28	IER3	1.87295	6.22111	4.58916	0.000476695	0.0420934	0.0582091
29	ZNF76	1.87286	1.99991	4.03588	0.00134752	0.0499187	-0.93515
30	CXCL8	1.85078	13.479	4.69034	0.000395658	0.0420087	-0.0492631
31	SAMSN1	1.8345	4.78885	5.03442	0.000211986	0.0340915	0.9003
32	TNFAIP6	1.77741	10.7226	4.91796	0.000261398	0.0340915	0.440952
33	CRLS1	1.776	1.35957	4.86729	0.000286501	0.0352622	-0.00384607
34	DHX58	1.7645	5.01663	4.32317	0.000782423	0.0439394	-0.314156
35	TNFAIP3	1.69369	8.6494	5.52458	8.95346e-05	0.0270325	1.58696
36	IL10	1.66863	3.12206	4.02307	0.00138081	0.0499187	-0.81863
37	CCL2	1.65676	5.28991	5.33129	0.000125286	0.0300494	1.3923
38	DHX33	1.64714	2.4654	4.63451	0.00043844	0.0420934	0.0625452
39	ZNFX1	1.62184	8.06572	5.26475	0.000140813	0.0319902	1.16056
40	PPM1K	1.6153	4.34734	4.3493	0.000744993	0.0429522	-0.255442
41	CPM	-1.61494	3.23966	-5.80074	5.59004e-05	0.0270325	1.92742
42	GCC1	1.59612	3.33079	4.31742	0.000790916	0.0439888	-0.319987
43	IL7	1.56363	3.40616	6.56648	1.60042e-05	0.022893	2.96952
44	LEF1	-1.56035	2.12787	-4.08304	0.00123179	0.0485993	-0.812288
45	HIRA	1.55074	1.97358	4.02968	0.00136354	0.0499187	-0.913867
46	BATF2	1.54059	3.594	5.28456	0.000135992	0.0318018	1.20039
47	IL11RA	-1.53738	2.93837	-4.42808	0.000642916	0.0429522	-0.161702
48	IRF1	1.52205	7.86883	4.96022	0.000242209	0.0340915	0.627345
49	IFIH1	1.48663	7.9608	5.48258	9.6273e-05	0.0270325	1.54097
50	RDH14	1.478	1.60305	4.23661	0.000920867	0.0461474	-0.799532
51	AP1S3	1.44835	5.77059	4.42284	0.000649233	0.0429522	-0.196325
52	CCL5	1.44117	10.515	4.64388	0.000430937	0.0420934	-0.0572289
53	TOR3A	1.43206	4.68906	4.23271	0.000927675	0.0461474	-0.46302
54	PRKCE	1.41308	4.11079	7.03303	7.76834e-06	0.0223134	3.81313
55	QPCTL	-1.41014	2.68876	-5.59753	7.89767e-05	0.0270325	1.50847
56	LSAMP	-1.39913	1.57224	-4.27232	0.00086093	0.0448798	-0.619515
57	EHD1	1.3887	1.76653	4.31485	0.000794751	0.0439888	-0.542097
58	HIP1R	1.37032	2.08481	4.549	0.000513461	0.0420934	-0.163192
59	MGAT3	1.362	1.82896	5.06316	0.000201358	0.0340915	0.384262
60	STX11	1.32418	8.18297	4.48758	0.000575453	0.0429522	-0.254085
61	TMEM107	-1.32007	3.19095	-4.43971	0.000629116	0.0429522	-0.124607
62	CGAS	1.31972	4.0553	4.39519	0.000683653	0.0429522	-0.176487
63	NFKB2	1.3109	2.97896	4.45686	0.000609315	0.0429522	-0.136047
64	ITGB8	1.30606	5.61077	4.96449	0.000240353	0.0340915	0.746613
65	GPR171	1.2982	5.40971	4.12266	0.00114248	0.0485993	-0.730781
66	SERPINF1	-1.29228	1.65692	-4.14771	0.00108948	0.0485993	-0.774564
67	MARCO	-1.27921	3.15444	-4.19554	0.000995158	0.047737	-0.517233
68	ENTPD7	1.27699	7.45653	5.36122	0.000118895	0.0300494	1.34216
69	CMBL	-1.26092	3.57804	-4.96042	0.000242122	0.0340915	0.750391
70	CD80	1.25898	5.99286	4.10352	0.00118477	0.0485993	-0.823089
71	VAPB	1.2471	3.76718	4.21013	0.000968093	0.0469199	-0.491612
72	ACVR1	1.21338	3.78856	4.1428	0.00109966	0.0485993	-0.609992
73	ATAD3A	1.21093	2.67924	5.14875	0.000172877	0.0340915	0.885594
74	UBTD2	1.20936	3.88779	4.59301	0.000473316	0.0420934	0.159612
75	SAP30L	-1.20056	3.3324	-4.34681	0.000748473	0.0429522	-0.266693
76	MARVELD2	1.1894	4.35887	4.66089	0.000417661	0.0420087	0.271694
77	SLC22A3	1.18559	3.96772	5.53486	8.79616e-05	0.0270325	1.67896
78	PHF12	1.18243	2.50834	5.60828	7.75358e-05	0.0270325	1.42635
79	PDP2	1.17887	3.63171	4.07393	0.00125333	0.0485993	-0.729894
80	GLB1L	-1.17242	3.23652	-5.00081	0.000225159	0.0340915	0.798874
81	TRIM56	1.16366	3.53854	5.47079	9.82579e-05	0.0270325	1.53415
82	CEMIP	1.13225	6.81018	4.79803	0.000324936	0.0386848	0.375198
83	B3GALT4	-1.12861	1.65854	-4.41037	0.000664527	0.0429522	-0.339866
84	ABCA1	1.12579	7.61917	4.04371	0.00132756	0.0496015	-1.05864
85	SETX	1.08387	6.45765	4.28627	0.000838624	0.0448798	-0.509728
86	INTS2	1.08334	5.15233	4.91582	0.00026241	0.0340915	0.687368
87	DUSP16	1.07432	5.06886	4.12109	0.0011459	0.0485993	-0.712254
88	CFAP418	-1.0657	3.56189	-4.34977	0.000744336	0.0429522	-0.253611
89	ADAR	1.06324	4.55095	5.14625	0.000173645	0.0340915	1.08488
90	DUSP6	1.06198	6.84293	4.54886	0.000513596	0.0420934	-0.0719723
91	CDKN2C	-1.05695	2.30677	-4.25478	0.000889853	0.0452374	-0.475663
92	ACSL1	1.0496	6.31122	4.77586	0.000338343	0.0390723	0.371273
93	PDK4	-1.03611	4.01724	-4.22791	0.000936122	0.0461474	-0.47633
94	MCTP2	1.03409	5.2635	4.41376	0.000660325	0.0429522	-0.207626
95	FABP5	-1.02638	9.53109	-4.88602	0.000276941	0.0350726	0.410397
96	HMGXB4	1.01851	6.47392	5.99943	4.00939e-05	0.0270325	2.44733
97	ADGRA3	1.002	3.5912	4.04236	0.00133098	0.0496015	-0.777743
98	ZNF606	0.988269	2.21585	5.02833	0.000214314	0.0340915	0.665294
99	PI4K2B	0.978468	4.80277	4.97057	0.000237739	0.0340915	0.794102
100	NAT10	0.977315	3.70761	5.09425	0.000190485	0.0340915	0.96843
101	TMEM106A	-0.977149	5.15865	-5.7122	6.49381e-05	0.0270325	2.01104
102	RUNX1	0.970858	6.53003	4.8335	0.000304626	0.0370062	0.451764
103	RNF31	0.966603	5.58045	6.89838	9.54174e-06	0.0223134	3.82995
104	LPXN	-0.962337	6.7985	-6.28005	2.53099e-05	0.0253499	2.88253
105	EVI2B	-0.95368	7.79291	-4.18685	0.00101164	0.0478244	-0.824603
106	NCF1	-0.936698	9.4118	-4.12482	0.0011378	0.0485993	-0.999672
107	CEP44	0.934213	4.93793	5.4887	9.52581e-05	0.0270325	1.65019
108	MYCBP	-0.933848	4.29907	-5.53277	8.82783e-05	0.0270325	1.71372
109	BIRC3	0.926508	9.20646	4.47585	0.000588148	0.0429522	-0.328689
110	STAT2	0.919517	6.4239	5.35012	0.000121223	0.0300494	1.37272
111	BCL2L14	0.914446	5.64853	5.10385	0.000187252	0.0340915	0.992454
112	CMTR1	0.914399	5.05532	4.19698	0.00099245	0.047737	-0.574336
113	MFSD14B	0.912397	7.36759	4.87757	0.00028121	0.0350726	0.488259
114	B3GNT2	0.9096	8.18891	4.54155	0.000520599	0.0420934	-0.166272
115	CAMSAP2	0.908385	4.04696	5.7853	5.7376e-05	0.0270325	2.08132
116	EGR2	0.908328	7.9956	4.49945	0.000562904	0.0429522	-0.243878
117	PIK3AP1	0.902227	7.67532	4.63099	0.000441287	0.0420934	0.0185491
118	RBKS	-0.899788	4.77915	-5.84493	5.18923e-05	0.0270325	2.2199
119	CIDEB	-0.895134	4.12344	-4.56746	0.000496212	0.0420934	0.106337
120	MYCBP2	0.894965	7.81814	4.36758	0.000719905	0.0429522	-0.472458
121	SHQ1	0.877437	4.9357	4.09956	0.00119371	0.0485993	-0.748199
122	ACOD1	0.86954	7.94409	4.21606	0.000957308	0.0466388	-0.756835
123	ABHD2	0.868558	4.04676	4.96566	0.000239849	0.0340915	0.781645
124	FBXW11	0.865777	6.50544	4.66152	0.000417171	0.0420087	0.14902
125	HNMT	-0.864619	8.46931	-4.97065	0.000237706	0.0340915	0.593478
126	TBC1D2B	0.864217	4.30726	4.3803	0.000702957	0.0429522	-0.213336
127	CYP1B1	0.856076	8.83512	5.65957	7.10253e-05	0.0270325	1.80128
128	GSTK1	-0.84486	3.84153	-4.51684	0.000545012	0.0429522	0.0299853
129	SUSD6	0.842026	6.96079	6.4343	1.97464e-05	0.0230884	3.12452
130	P2RY14	0.839544	6.67678	4.23335	0.000926564	0.0461474	-0.648064
131	IL18	0.837969	3.84697	4.55661	0.000506274	0.0420934	0.0979268
132	PUS7	0.835852	4.64882	5.01243	0.000220511	0.0340915	0.861199
133	MOV10	0.829459	5.99569	4.41915	0.000653717	0.0429522	-0.252641
134	BCKDHA	-0.825063	4.54137	-4.42324	0.000648745	0.0429522	-0.159825
135	ANAPC15	-0.814755	3.66907	-4.78415	0.00033326	0.0389664	0.475347
136	GMFG	-0.80911	10.0416	-4.14549	0.00109406	0.0485993	-0.986016
137	LYZ	-0.804876	12.717	-5.64851	7.23792e-05	0.0270325	1.68082
138	PLAA	0.798825	6.64328	4.91679	0.000261951	0.0340915	0.591857
139	RTN4IP1	-0.791487	4.32735	-4.56322	0.000500117	0.0420934	0.103374
140	CPT1A	-0.791378	4.33031	-4.35714	0.000734115	0.0429522	-0.263882
141	EPCAM	0.78335	6.33063	4.43527	0.000634345	0.0429522	-0.255504
142	ARRDC4	0.777819	6.60449	4.79503	0.000326716	0.0386848	0.389417
143	BCDIN3D	-0.768454	4.09875	-4.44813	0.000619318	0.0429522	-0.0956289
144	LAMTOR2	-0.765972	7.32823	-4.33053	0.000771683	0.0437474	-0.523421
145	PEX19	-0.761651	5.33757	-5.25348	0.000143638	0.0319902	1.24643
146	ABCC5	-0.760911	6.15442	-4.92254	0.000259244	0.0340915	0.623111
147	EFL1	0.758946	6.44694	4.18806	0.00100933	0.0478244	-0.723582
148	CDC27	0.739454	6.32746	4.36997	0.000716683	0.0429522	-0.378105
149	S100A11	-0.735413	7.62218	-5.51026	9.17739e-05	0.0270325	1.5766
150	COX15	0.733003	7.11923	4.07522	0.00125025	0.0485993	-0.979533
151	ALG9	-0.722164	3.40282	-4.08898	0.00121797	0.0485993	-0.703226
152	TENT2	0.716122	5.68449	4.3069	0.000806706	0.0440213	-0.430543
153	STMN1	-0.707452	5.32325	-4.56686	0.000496762	0.0420934	0.0434403
154	PDHX	0.70434	8.0214	4.27325	0.00085942	0.0448798	-0.660033
155	ACP4	-0.698822	4.83801	-4.11735	0.00115407	0.0485993	-0.719012
156	ACAT1	-0.698077	6.16619	-4.30718	0.000806276	0.0440213	-0.489008
157	CHURC1	-0.694267	5.90146	-4.5925	0.00047377	0.0420934	0.0461899
158	PELI1	0.693622	6.90527	4.43701	0.00063229	0.0429522	-0.291229
159	WDR83OS	-0.692302	5.05138	-4.44717	0.000620424	0.0429522	-0.149366
160	CZIB	-0.689868	3.97675	-4.08711	0.00122229	0.0485993	-0.722409
161	TOR1AIP1	0.688514	7.50278	5.20017	0.000157814	0.0335499	1.04521
162	NDUFS5	-0.681142	5.73357	-4.97455	0.00023604	0.0340915	0.742029
163	TAP1	0.678885	7.28856	4.6122	0.000456846	0.0420934	0.0128066
164	TLR2	0.673345	7.73155	4.72151	0.000373684	0.0420087	0.17963
165	CD37	-0.673058	5.05378	-4.40485	0.000671421	0.0429522	-0.228577
166	ETHE1	-0.6711	6.82271	-4.02049	0.00138762	0.0499187	-1.07525
167	MRPL13	-0.668838	5.36542	-4.36674	0.000721029	0.0429522	-0.314059
168	SECISBP2	0.668504	6.797	4.0493	0.0013135	0.0495013	-1.00359
169	GRN	-0.666469	11.7718	-4.15074	0.00108323	0.0485993	-1.02764
170	SLADMA	-0.665836	7.8901	-4.66185	0.000416922	0.0420087	0.0590428
171	CNOT9	0.657458	6.70432	4.28081	0.00084728	0.0448798	-0.568592
172	PIGK	-0.65732	5.5988	-4.4067	0.0006691	0.0429522	-0.257179
173	C1orf52	0.655056	4.22972	4.14744	0.00109003	0.0485993	-0.617594
174	CD163	-0.653964	9.40994	-4.02087	0.00138662	0.0499187	-1.19964
175	CFAP298	-0.651329	4.51198	-4.55076	0.000511787	0.0420934	0.0670934
176	USP47	0.648441	7.30193	4.56012	0.000502998	0.0420934	-0.0926154
177	MIA3	0.646943	5.56157	4.02856	0.00136643	0.0499187	-0.937699
178	RBM18	0.640338	7.82145	4.39392	0.000685274	0.0429522	-0.426725
179	IDH1	-0.632981	7.39153	-4.66358	0.000415595	0.0420087	0.0824417
180	SAG	-0.632054	5.60991	-4.74308	0.000359219	0.0409773	0.34262
181	EXOSC7	-0.626859	5.26118	-5.15084	0.000172235	0.0340915	1.06535
182	DYNLL1	-0.625562	6.20788	-5.71704	6.44063e-05	0.0270325	1.98685
183	POLR1F	0.619908	6.51442	4.66445	0.000414933	0.0420087	0.14956
184	PRICKLE4	-0.616933	8.1512	-4.44519	0.000622712	0.0429522	-0.353467
185	FUCA1	-0.614028	7.83923	-4.26117	0.000879206	0.0451873	-0.683865
186	ALG8	-0.606765	5.1174	-4.12242	0.00114301	0.0485993	-0.747088
187	ITGA5	0.604508	6.57612	4.15751	0.00106942	0.0485993	-0.787546
188	HIPK3	0.603856	7.45392	4.35817	0.00073271	0.0429522	-0.474127
189	NDUFB11	-0.602716	6.17949	-4.03242	0.00135643	0.0499187	-1.00418
190	RB1CC1	0.602389	7.55886	4.36436	0.000724261	0.0429522	-0.466968
191	ZFYVE1	0.601519	5.00793	4.08566	0.00122569	0.0485993	-0.796311
192	STX8	-0.596634	5.54752	-4.446	0.000621778	0.0429522	-0.188308
193	SH3BGRL3	-0.595934	9.96514	-4.54009	0.000522005	0.0420934	-0.24009
194	FABP3	-0.594512	5.93462	-4.24011	0.00091481	0.0461474	-0.593584
195	S100A10	-0.590242	8.74794	-5.48934	9.51529e-05	0.0270325	1.50398
196	LCN2	-0.587064	7.84438	-6.62309	1.46376e-05	0.022893	3.39324
197	DPY30	-0.585587	6.51519	-4.58915	0.000476706	0.0420934	0.00208832
198	ATP6AP1	-0.585547	6.63873	-4.26553	0.000872017	0.0450655	-0.600207
199	G3BP1	0.582146	8.47145	4.12426	0.00113901	0.0485993	-0.961223
200	DBI	-0.578828	7.80061	-4.56826	0.000495478	0.0420934	-0.110651
201	CD9	-0.575133	11.105	-4.07797	0.00124373	0.0485993	-1.14489
202	MAML1	0.574331	4.57993	4.38561	0.000696004	0.0429522	-0.226948
203	IGSF6	-0.571335	6.76956	-4.0929	0.00120891	0.0485993	-0.936481
204	PTGR1	-0.569636	8.6934	-4.88412	0.000277894	0.0350726	0.431315
205	DCUN1D5	0.566012	5.58745	4.5447	0.000517569	0.0420934	0.00340714
206	SLC25A4	-0.565801	5.66392	-4.07576	0.00124896	0.0485993	-0.878757
207	TMEM97	-0.563394	6.19851	-5.03434	0.000212015	0.0340915	0.822176
208	OSBPL11	0.552328	7.3827	4.37949	0.000704032	0.0429522	-0.432688
209	PDPK1	0.550874	5.09691	4.10672	0.00117758	0.0485993	-0.768937
210	PPT1	-0.540851	9.9988	-4.42766	0.000643414	0.0429522	-0.452486
211	APP	0.537337	8.14922	4.0583	0.00129117	0.049096	-1.0759
212	DNASE2	-0.537137	8.84208	-4.92669	0.000257307	0.0340915	0.504409
213	ARPC3	-0.535252	9.23991	-4.16083	0.00106272	0.0485993	-0.927726
214	TBCA	-0.529582	5.55728	-4.02475	0.0013764	0.0499187	-0.964179
215	NOP10	-0.526501	7.97176	-4.06975	0.00126333	0.0485993	-1.05101
216	C3orf38	0.525909	7.13583	4.01656	0.00139808	0.0499187	-1.09931
217	TBRG1	0.525628	6.56863	4.51053	0.000551431	0.0429522	-0.131398
218	GIMAP8	0.525027	6.42725	4.0978	0.00119772	0.0485993	-0.884322
219	TXN2	-0.524236	6.13788	-4.98032	0.000233602	0.0340915	0.724834
220	TRIM36	0.523708	7.66174	5.33922	0.000123558	0.0300494	1.28097
221	CEBPZOS	-0.523509	6.39135	-4.99479	0.000227607	0.0340915	0.735129
222	TRAF3IP2	0.523481	8.06011	5.79883	5.6081e-05	0.0270325	2.05618
223	FIS1	-0.522431	7.15108	-4.51583	0.000546031	0.0429522	-0.171717
224	HADHA	-0.517006	7.00431	-4.39587	0.000682777	0.0429522	-0.389518
225	TMOD3	0.512911	9.03103	4.36897	0.000718026	0.0429522	-0.525928
226	COMT	-0.512372	6.80957	-4.48948	0.000573429	0.0429522	-0.198725
227	ALOX5	-0.512275	7.90873	-4.14093	0.00110357	0.0485993	-0.910242
228	ALDH7A1	-0.504827	5.53941	-4.1645	0.00105536	0.0485993	-0.70019
229	AGFG1	0.504701	6.95621	4.08752	0.00122135	0.0485993	-0.949502
230	CYP27B1	0.500968	9.40029	5.21681	0.000153238	0.0333346	1.00984
231	RSBN1	0.499634	6.91269	4.1421	0.00110113	0.0485993	-0.841061
232	PRR13	-0.497398	10.3543	-4.34087	0.000756855	0.0431684	-0.626567
233	RPS3	-0.494904	9.39515	-4.04762	0.00131771	0.0495013	-1.14628
234	CAT	-0.494603	9.71116	-4.10599	0.00117923	0.0485993	-1.04809
235	NKG7	-0.494434	9.43817	-5.65468	7.16209e-05	0.0270325	1.76908
236	PHYH	-0.494191	8.40076	-4.65171	0.000424769	0.0420934	0.0175131
237	MGST3	-0.493696	5.97318	-4.41224	0.000662205	0.0429522	-0.282114
238	RASGEF1B	0.492976	9.62402	4.0805	0.00123776	0.0485993	-1.08538
239	RPL10	-0.492791	9.64106	-4.16983	0.00104475	0.0485993	-0.923004
240	TMSB4X	-0.485944	11.2989	-4.30121	0.000815378	0.044087	-0.72739
241	CD58	0.480115	6.6081	4.60071	0.000466637	0.0420934	0.0190477
242	YIPF4	0.462687	6.87691	4.07335	0.00125472	0.0485993	-0.974232
243	ATP13A3	0.462682	7.22161	4.01651	0.00139819	0.0499187	-1.10594
244	COMMD4	-0.461077	6.1022	-4.28188	0.000845583	0.0448798	-0.528021
245	LIPA	-0.458076	10.1768	-4.50769	0.000554346	0.0429522	-0.307422
246	PGGT1B	0.453094	6.1825	4.10479	0.00118191	0.0485993	-0.861428
247	PLGRKT	-0.451057	6.75775	-4.01885	0.00139197	0.0499187	-1.07031
248	AIF1	-0.448766	9.46789	-4.15636	0.00107176	0.0485993	-0.943112
249	FAM177A1	0.440298	7.27904	4.40551	0.000670585	0.0429522	-0.385486
250	UBXN8	-0.440037	7.01194	-4.99828	0.000226185	0.0340915	0.707285
251	ANKRD37	0.425729	7.48123	4.07135	0.0012595	0.0485993	-1.01618
252	TIPRL	0.419281	6.78021	4.68199	0.000401773	0.0420087	0.156936
253	PSMA5	0.409921	8.75728	4.70349	0.000386231	0.0420087	0.105518
254	RBMX	0.406577	8.45889	4.08742	0.00122158	0.0485993	-1.03424
255	PHF11	0.404083	8.51975	4.63467	0.00043831	0.0420934	-0.0137626
256	CLPX	0.398404	7.58236	4.09411	0.00120616	0.0485993	-0.979175
257	OARD1	-0.394587	5.85696	-4.14178	0.00110179	0.0485993	-0.76577
258	PLAUR	0.390733	9.19083	4.07474	0.00125141	0.0485993	-1.08452
259	ANXA2	-0.378183	12.0496	-4.22443	0.000942287	0.0461474	-0.893195
260	KTN1	0.361279	7.54287	4.1865	0.00101232	0.0478244	-0.805163
261	LTA4H	-0.361104	8.36014	-4.09062	0.00121417	0.0485993	-1.02372
262	RHOA	-0.359841	9.40185	-4.27066	0.000863628	0.0448798	-0.724534

## Sheet: PAM_NC174
Column1	geneID	logFC	AveExpr	t	P.Value	adj.P.Val	B
1	IFNALPHAOMEGA	11.5449	1.31753	5.10043	0.000188397	0.0158269	-2.21337
2	ARHGEF12	6.9339	-2.49151	4.92703	0.000257149	0.0186463	-2.39467
3	AREG	6.19628	2.95842	5.42999	0.000105466	0.011573	0.666828
4	DNAJC27	-4.53178	-0.977395	-4.46335	0.000601995	0.0252514	-2.57669
5	IFIT1	4.37692	7.23682	6.27791	2.53978e-05	0.00593929	2.85654
6	CSF2	4.32946	5.05085	4.40623	0.000669682	0.0262101	-0.168255
7	IFIT2	4.32203	8.83508	8.77457	6.66314e-07	0.00207757	6.41794
8	MNDA	4.2614	3.37842	5.28447	0.000136014	0.0134125	1.22584
9	SOCS1	4.23313	1.49283	4.65831	0.000419646	0.0212937	-0.680728
10	EDN1	4.01423	6.37165	6.93219	9.05959e-06	0.00313865	3.8908
11	RSAD2	3.9935	9.48781	7.24551	5.64296e-06	0.00251353	4.26788
12	CCL4	3.86764	8.80776	7.54773	3.61734e-06	0.00223084	4.74652
13	HES4	3.7587	4.45157	7.672	3.02295e-06	0.00223084	4.72644
14	CMPK2	3.55875	5.15503	5.6498	7.222e-05	0.009129	1.911
15	NFKBIZ	3.50807	8.07016	7.41132	4.41499e-06	0.00223084	4.5607
16	IFIT3	3.48593	10.0049	7.40315	4.46836e-06	0.00223084	4.48385
17	CCL3L1	3.4454	8.4615	5.00398	0.00022388	0.0170409	0.62923
18	DDX60	3.34722	4.12124	6.16818	3.03648e-05	0.00601384	2.64768
19	IDO1	3.26047	6.07529	4.58948	0.000476413	0.0225055	0.0535933
20	RIGI	3.25706	8.49362	6.45233	1.91857e-05	0.00498509	3.05631
21	RHPN2	3.23061	3.13864	7.45993	4.11129e-06	0.00223084	4.13424
22	CXCL10	3.10511	8.51265	5.03329	0.000212415	0.0164209	0.611294
23	HERC5	2.95265	6.17875	9.48265	2.70762e-07	0.00207757	7.20867
24	ZNF658	2.94279	2.15097	4.8922	0.000273859	0.0189241	0.387337
25	PARP14	2.92303	6.65466	6.16907	3.03207e-05	0.00601384	2.68299
26	ESRRA	2.92049	1.04366	3.92073	0.00167916	0.0404394	-1.41559
27	DHX58	2.81081	5.01663	7.04708	7.60445e-06	0.00275371	4.02707
28	ISG15	2.7319	11.6168	7.63022	3.21031e-06	0.00223084	4.78703
29	GHSR	2.72931	5.81846	5.27279	0.000138837	0.0134125	1.22008
30	CHST11	2.68574	2.27017	4.80923	0.000318378	0.0195928	0.352173
31	NFKBIA	2.65786	11.606	6.53721	1.67631e-05	0.00475157	3.10388
32	MX1	2.63932	9.05589	9.03442	4.75913e-07	0.00207757	6.74384
33	USP18	2.62314	7.4745	5.81977	5.41364e-05	0.00785735	2.06062
34	ETV7	2.59843	3.57752	5.26918	0.00013972	0.0134125	1.27135
35	REXO4	2.5793	0.440035	4.1825	0.00102	0.0323427	-1.16262
36	IL7R	2.53929	6.1017	4.81556	0.000314728	0.0194964	0.425497
37	TOR3A	2.53539	4.68906	7.72657	2.79548e-06	0.00223084	4.91924
38	DTX3L	2.53022	5.71731	6.37845	2.1595e-05	0.00545944	3.04989
39	EGR1	2.4737	4.81501	4.32963	0.000772996	0.0283553	-0.353306
40	IFIT5	2.46086	8.62109	5.15507	0.000170947	0.0155246	0.838853
41	SOCS3	2.41562	4.08248	4.62899	0.000442922	0.0214668	0.219824
42	DACH2	2.40342	1.12274	4.39599	0.000682623	0.0263798	-0.688501
43	ISG20	2.40124	4.8206	5.86024	5.05753e-05	0.00785735	2.24815
44	PAPSS2	2.38315	1.2864	4.51974	0.00054209	0.0242273	-0.420243
45	CYP2C42	2.36936	2.56469	5.63384	7.42164e-05	0.00925627	1.62564
46	PARP11	2.3491	4.94822	4.89495	0.000272502	0.0189241	0.636004
47	ZNFX1	2.28354	8.06572	7.4309	4.28991e-06	0.00223084	4.5717
48	ERRFI1	2.28332	2.07381	3.75682	0.00230085	0.0481481	-1.31395
49	MARCKSL1	2.22366	3.63459	4.24101	0.000913256	0.0304007	-0.440789
50	PELP1	2.20729	1.92774	4.00563	0.00142753	0.0373609	-0.900242
51	TRIM21	2.20218	5.76632	8.40947	1.08251e-06	0.00223084	5.92122
52	PPM1K	2.18694	4.34734	5.864	5.02575e-05	0.00785735	2.24097
53	CCL8	2.17858	7.8784	5.66368	7.05293e-05	0.00903742	1.78367
54	AP1S3	2.17784	5.77059	6.70052	1.29644e-05	0.00418168	3.54544
55	TNFAIP3	2.16426	8.6494	7.04479	7.63091e-06	0.00275371	3.97789
56	IFIH1	2.15472	7.9608	7.96894	1.98371e-06	0.00223084	5.34119
57	BATF2	2.15323	3.594	7.42466	4.32937e-06	0.00223084	4.28477
58	OAS2	2.14932	6.54788	4.77642	0.000337993	0.0196409	0.28237
59	NR4A3	2.13387	3.14754	6.12628	3.25222e-05	0.00608425	2.51098
60	IRF7	2.1267	5.02681	5.51831	9.0508e-05	0.010452	1.68689
61	TRANK1	2.10528	4.73481	6.20286	2.86931e-05	0.00601384	2.78451
62	HLA-DOB	2.06507	2.21895	5.19531	0.000159177	0.014742	0.944981
63	JAG1	2.03335	4.92271	4.19148	0.00100283	0.0320841	-0.607382
64	IRF1	2.01564	7.86883	6.55802	1.62196e-05	0.00474119	3.24618
65	SLAMF7	1.96558	6.50815	4.15074	0.00108324	0.0332217	-0.838004
66	CCL2	1.93486	5.28991	6.12886	3.23849e-05	0.00608425	2.67099
67	DUSP2	1.92408	3.61739	6.59944	1.51927e-05	0.00458429	3.26117
68	MAP3K8	1.91739	6.91289	4.871	0.000284583	0.0189241	0.435238
69	ZBTB5	1.91347	2.73445	6.06469	3.59911e-05	0.00660119	2.34593
70	PARP9	1.88815	4.85732	5.34634	0.000122028	0.012971	1.4056
71	TATDN2	1.87682	1.7799	4.63186	0.000440583	0.0214668	-0.0168519
72	CGAS	1.87244	4.0553	6.21551	2.81075e-05	0.00601384	2.75954
73	MX2	1.86727	9.66792	5.29417	0.000133715	0.0134125	1.04332
74	HERC6	1.8527	6.94496	5.8147	5.45999e-05	0.00785735	2.07032
75	PIM3	1.83749	4.17983	4.77322	0.000339974	0.0196409	0.456436
76	VCAM1	1.82092	7.43503	6.47801	1.84161e-05	0.00492183	3.12806
77	OAS1	1.80695	9.69785	5.73557	6.24127e-05	0.00848844	1.81169
78	SETX	1.79522	6.45765	7.1512	6.49843e-06	0.00264288	4.20182
79	SLFN11	1.78364	5.21923	4.60208	0.000465456	0.0222136	0.0753022
80	RDH14	1.769	1.60305	4.94093	0.000250778	0.0186173	0.329895
81	STX11	1.75434	8.18297	5.92552	4.53407e-05	0.00744065	2.19494
82	BCL2	1.73254	1.71354	4.27187	0.00086166	0.02965	-0.568679
83	DYRK2	-1.71718	1.38923	-3.92801	0.00165591	0.0403362	-1.19311
84	FBXO39	1.71057	6.23904	5.44571	0.000102625	0.0115658	1.47931
85	POLRMT	1.70961	1.97151	4.28517	0.000840353	0.0295514	-0.469973
86	MGAT3	1.70368	1.82896	6.20154	2.87547e-05	0.00601384	2.03549
87	IL7	1.68404	3.40616	6.84523	1.03553e-05	0.00345942	3.50043
88	NFKB2	1.6797	2.97896	5.58918	8.0117e-05	0.00973265	1.67963
89	INPP1	1.67221	2.72692	5.40729	0.000109715	0.0117962	1.41577
90	TRIM26	1.66912	5.1279	6.4786	1.83988e-05	0.00492183	3.21133
91	EPSTI1	1.65362	5.68316	5.09203	0.000191242	0.0158269	0.909283
92	KICS2	-1.64871	2.7125	-5.16165	0.000168963	0.0154949	0.964959
93	IER3	1.64022	6.22111	3.86055	0.0018846	0.0436313	-1.35889
94	CITED2	1.63397	2.61639	4.09581	0.00120226	0.0351437	-0.700194
95	EHD4	1.63332	4.06997	4.40156	0.000675557	0.0263298	-0.18061
96	TUBA8	1.62556	4.13361	5.31804	0.000128228	0.0131808	1.37084
97	MED12L	1.61758	5.11721	3.82597	0.00201407	0.0452876	-1.36691
98	XAF1	1.61729	5.94026	5.20865	0.000155464	0.0145421	1.0881
99	ZBED1	1.58502	5.0999	5.58108	8.12386e-05	0.00974239	1.78513
100	FPGT	-1.582	1.78962	-3.99292	0.00146259	0.0374825	-0.983843
101	SHPK	-1.58112	1.58641	-4.77228	0.000340555	0.0196409	0.0652468
102	LRWD1	1.57795	2.40965	4.1335	0.00111923	0.0339912	-0.654567
103	PDE12	1.5728	5.67705	4.74828	0.000355818	0.0199917	0.305287
104	ADAR	1.57194	4.55095	7.56009	3.55306e-06	0.00223084	4.70259
105	FSTL3	-1.56726	1.69816	-3.79103	0.00215413	0.046981	-1.30967
106	SLC9A1	-1.55127	1.32469	-4.07195	0.00125805	0.0356275	-1.00871
107	CCRL2	1.54581	4.52308	3.88498	0.00179826	0.0424241	-1.16201
108	IFI44	1.53428	6.96694	5.12242	0.000181162	0.0155467	0.863328
109	PHF12	1.5142	2.50834	7.04279	7.65411e-06	0.00275371	3.44346
110	RIPK2	1.5109	5.19216	4.77682	0.000337748	0.0196409	0.398105
111	PI4K2B	1.50546	4.80277	7.62773	3.22188e-06	0.00223084	4.82726
112	PNPT1	1.50444	5.07171	4.3939	0.0006853	0.0263798	-0.281227
113	DHX33	1.48452	2.4654	3.9306	0.0016477	0.0402675	-0.983434
114	HIP1R	1.48359	2.08481	4.71883	0.000375522	0.0203043	0.200484
115	GBP1	1.46687	7.12962	4.44789	0.000619586	0.0256853	-0.382899
116	AS3MT	-1.4635	0.95455	-4.06597	0.00127246	0.0356669	-1.08331
117	TNFAIP6	1.46184	10.7226	3.9812	0.0014957	0.0379983	-1.42705
118	SLC25A28	1.46169	5.25056	8.287	1.27813e-06	0.00223084	5.73983
119	PRND	1.45899	2.13528	4.40776	0.000667773	0.0262101	-0.232504
120	RRP1B	1.4525	2.93441	4.09747	0.00119847	0.0351427	-0.684674
121	PRDM1	1.44612	5.23493	4.56555	0.00049797	0.0230595	0.0250715
122	EIF2AK2	1.41064	9.21741	5.74367	6.15624e-05	0.00848844	1.84266
123	TIMP1	1.40765	5.1512	3.73481	0.00240061	0.049029	-1.5099
124	ENTPD7	1.37677	7.45653	5.68937	6.75088e-05	0.00877052	1.83051
125	GPR171	1.36701	5.40971	4.20479	0.000977906	0.0317442	-0.646375
126	EHMT2	1.36376	2.91212	3.8957	0.00176165	0.0420123	-1.02921
127	IL15	1.35928	3.97457	4.55692	0.00050599	0.0231761	0.0752233
128	BCL2L14	1.35419	5.64853	7.488	3.94605e-06	0.00223084	4.68929
129	MARCO	-1.35028	3.15444	-4.038	0.00134207	0.036047	-0.789756
130	IL17RA	1.35018	3.05369	4.78506	0.000332709	0.0196409	0.473175
131	ABCA1	1.34514	7.61917	4.782	0.000334569	0.0196409	0.209491
132	TEC	1.32031	4.35545	3.8675	0.0018596	0.0433783	-1.17128
133	TNIP1	1.31487	6.62317	4.47945	0.000584227	0.0248543	-0.266873
134	WDR25	1.31129	2.71863	5.42491	0.000106402	0.011573	1.41193
135	RMI1	1.30415	3.87775	4.06184	0.00128251	0.0356692	-0.780416
136	C9orf152	-1.30343	2.65755	-4.33968	0.000758552	0.0282577	-0.287897
137	VAPB	1.3014	3.76718	4.17142	0.00104162	0.0325896	-0.570453
138	TM4SF19	1.29205	4.32039	4.06552	0.00127355	0.0356669	-0.79829
139	ADGRA3	1.28927	3.5912	5.04419	0.000208308	0.0164209	0.910838
140	CIDEB	-1.28671	4.12344	-5.73012	6.2993e-05	0.00848844	2.03115
141	PMAIP1	1.2609	9.07828	4.10577	0.00117972	0.035032	-1.13681
142	NAA80	-1.24368	2.85369	-4.21213	0.000964433	0.031543	-0.4936
143	NFKB1	1.23802	6.94683	4.69916	0.000389314	0.0205039	0.0975155
144	MORC3	1.23674	9.54187	5.04222	0.000209046	0.0164209	0.589528
145	B3GALT4	-1.23615	1.65854	-4.17235	0.00103979	0.0325896	-0.681592
146	ALG9	-1.22783	3.40282	-5.96088	4.27463e-05	0.00726997	2.31173
147	HIBCH	-1.22425	2.96321	-4.15888	0.00106665	0.0328345	-0.582839
148	PRKCE	1.22028	4.11079	5.72518	6.35226e-05	0.00848844	2.015
149	KCNN4	1.21833	4.77557	3.80076	0.00211413	0.0466227	-1.3406
150	CCL5	1.2111	10.515	3.84364	0.0019468	0.0444198	-1.6865
151	DUSP6	1.20017	6.84293	5.03745	0.000210839	0.0164209	0.728404
152	CD80	1.19462	5.99286	3.74475	0.00235502	0.0487365	-1.57139
153	ZBP1	1.18513	5.76529	3.8101	0.00207649	0.0460678	-1.43944
154	RNASEL	1.18455	5.11683	4.11443	0.00116048	0.0345706	-0.813607
155	ZWILCH	-1.18385	3.39325	-4.09756	0.00119827	0.0351427	-0.687734
156	DAXX	1.17745	5.16275	4.17109	0.00104228	0.0325896	-0.702012
157	PREPL	-1.17535	4.56354	-4.79005	0.000329693	0.0196409	0.472096
158	ARRDC4	1.17368	6.60449	7.16953	6.32196e-06	0.00264288	4.22303
159	HOOK2	1.17056	5.34556	3.81227	0.00206786	0.0460542	-1.38981
160	LGALS3BP	1.16782	6.03338	3.7392	0.00238039	0.0489486	-1.62299
161	ACOD1	1.16616	7.94409	5.61039	7.72559e-05	0.00950857	1.66266
162	ZC3HAV1	1.16486	7.1798	5.83137	5.30898e-05	0.00785735	2.07418
163	CDC25B	-1.16444	3.68948	-3.98573	0.00148283	0.0378971	-0.897588
164	DUSP16	1.16	5.06886	4.27614	0.000854766	0.02965	-0.485664
165	STAT2	1.15627	6.4239	6.61032	1.49347e-05	0.00458429	3.38389
166	KCTD13	1.15494	4.42017	4.06887	0.00126545	0.0356536	-0.805891
167	CHMP7	1.14875	5.12814	4.67111	0.000409881	0.0212937	0.203707
168	NPLOC4	1.14871	3.15801	6.15829	3.086e-05	0.00601384	2.5741
169	EML2	-1.14637	2.93924	-4.48682	0.000576269	0.0248543	-0.0358328
170	LRCH1	1.14321	3.26969	3.78361	0.0021851	0.0472085	-1.23843
171	CMTR1	1.13987	5.05532	5.07459	0.000197288	0.0159089	0.931652
172	ARHGAP17	1.13693	3.29084	3.71327	0.00250248	0.0494673	-1.35919
173	ATP6V1G3	-1.13616	2.32581	-4.42721	0.000643953	0.0258332	-0.185811
174	EHBP1	1.12355	2.08728	3.87092	0.00184743	0.0432022	-1.08605
175	EVI2B	-1.12272	7.79291	-4.75731	0.000349994	0.0198415	0.146993
176	PTGES3L	1.11931	3.67763	4.07084	0.00126071	0.0356275	-0.752626
177	ATAD3A	1.11679	2.67924	4.46576	0.000599303	0.0252514	-0.0910345
178	PLXNA2	1.11469	3.10429	4.08153	0.00123535	0.0355629	-0.711561
179	SESN3	-1.1107	6.90193	-3.73831	0.00238447	0.0489486	-1.69875
180	ELAVL1	1.09918	5.56762	4.42443	0.0006473	0.0258332	-0.274928
181	TRIB1	1.09687	4.73963	5.8328	5.2962e-05	0.00785735	2.20326
182	TAP1	1.09443	7.28856	7.39364	4.53133e-06	0.00223084	4.53092
183	INTS2	1.08904	5.15233	4.7459	0.000357369	0.0199917	0.351905
184	PPP1R10	1.0888	5.15683	5.56311	8.37858e-05	0.00992066	1.75129
185	USP33	1.08847	8.10763	4.80397	0.000321438	0.0196409	0.217375
186	MFSD14B	1.08444	7.36759	5.70999	6.51829e-05	0.00858762	1.8651
187	PML	1.08262	5.56657	6.35625	2.23801e-05	0.00548092	3.01536
188	ACSL1	1.0681	6.31122	4.70436	0.000385616	0.0205039	0.17263
189	BST2	1.06656	7.61913	4.30091	0.000815836	0.0290547	-0.70053
190	CEP43	1.06413	2.85516	4.12655	0.00113408	0.0340909	-0.635836
191	SLC22A3	1.06208	3.96772	4.65638	0.000421139	0.0212937	0.264012
192	BID	1.05491	5.78775	4.26932	0.000865806	0.0296657	-0.594356
193	NDUFA6	-1.03514	5.47513	-4.81694	0.00031394	0.0194964	0.446004
194	IRF2	1.03369	6.05522	4.27155	0.000862176	0.02965	-0.614247
195	CEP44	1.03151	4.93793	5.8217	5.39606e-05	0.00785735	2.18446
196	TRIM38	1.03087	5.93891	4.82921	0.00030701	0.0194038	0.408573
197	NCOA7	1.02227	5.52962	4.79627	0.000325979	0.0196409	0.399027
198	BAK1	1.01925	4.47465	4.53817	0.000523874	0.023673	0.0261963
199	CCDC180	1.01304	5.30679	5.06843	0.00019947	0.0159473	0.895143
200	HCFC1	1.00736	3.37819	4.18586	0.00101355	0.0322474	-0.538075
201	PDK4	-0.996716	4.01724	-3.79915	0.0021207	0.0466227	-1.27481
202	IFI44L	0.995767	8.34562	4.37564	0.000709123	0.0269611	-0.593451
203	ARPIN	-0.992456	3.77546	-4.47915	0.000584556	0.0248543	-0.0362111
204	EXOSC7	-0.991385	5.26118	-7.3053	5.16294e-06	0.00241471	4.42141
205	RBBP6	0.988979	6.96168	5.08321	0.000194274	0.0158269	0.791679
206	PARP12	0.967619	6.38895	4.4718	0.0005926	0.0250822	-0.276078
207	NAT10	0.96426	3.70761	4.76313	0.000346296	0.0197516	0.446947
208	B3GNT2	0.963695	8.18891	4.74333	0.000359055	0.0199917	0.103409
209	LNPEP	-0.955357	5.83712	-3.85802	0.00189377	0.0436313	-1.36799
210	HNMT	-0.947808	8.46931	-5.3305	0.000125459	0.0130394	1.14518
211	CYP1B1	0.945314	8.83512	6.17811	2.98758e-05	0.00601384	2.58895
212	HOGA1	0.94422	3.29742	3.93089	0.00164678	0.0402675	-0.981664
213	TGIF2	0.942562	3.5939	4.43811	0.000630993	0.0257451	-0.106034
214	SYTL2	0.936251	4.6108	3.74075	0.00237328	0.0489486	-1.43515
215	DMD	0.934889	3.96044	4.04859	0.00131526	0.0359736	-0.814795
216	ZMAT2	-0.933867	5.91181	-6.34329	2.28518e-05	0.00548092	2.98754
217	FIG4	-0.930084	4.43613	-4.91841	0.000261183	0.0187901	0.695482
218	ADRM1	0.92871	2.83208	4.03703	0.00134456	0.036047	-0.786727
219	TRIM56	0.926977	3.53854	4.06129	0.00128385	0.0356692	-0.754343
220	LETM1	0.924607	3.87755	3.77283	0.00223094	0.047446	-1.29726
221	EPC1	0.918662	4.28245	5.10084	0.000188262	0.0158269	1.00709
222	CEMIP	0.913725	6.81018	3.7231	0.00245546	0.0491827	-1.70502
223	MOV10	0.90729	5.99569	4.66802	0.00041222	0.0212937	0.131284
224	MAMDC2	-0.903479	4.19479	-4.17484	0.0010349	0.0325896	-0.605526
225	TENT2	0.89771	5.68449	5.24196	0.000146584	0.0138499	1.1742
226	NUB1	0.894182	7.50184	3.90751	0.00172221	0.0413067	-1.43039
227	SLC25A38	0.888155	5.05895	3.70914	0.00252255	0.0494673	-1.5734
228	FBXW11	0.887804	6.50544	4.63031	0.000441847	0.0214668	0.0165275
229	ODC1	0.887416	7.46038	4.69795	0.000390175	0.0205039	0.0501578
230	SGK1	0.885885	9.17394	4.663	0.000416041	0.0212937	-0.0928759
231	CKS1B	-0.882506	5.36052	-3.71135	0.0025118	0.0494673	-1.57806
232	REC8	0.880691	4.69804	4.25545	0.000888737	0.0301454	-0.5115
233	ZMYM6	-0.88021	3.7446	-3.77577	0.00221837	0.047446	-1.28325
234	MYCBP2	0.879777	7.81814	4.21383	0.000961335	0.031543	-0.864013
235	LYZ	-0.871442	12.717	-6.05142	3.67879e-05	0.00661757	2.26664
236	CNIH4	0.868277	6.76844	5.97165	4.19872e-05	0.00726997	2.33039
237	P2RY14	0.861849	6.67678	4.22185	0.000946881	0.0311871	-0.757508
238	ABHD2	0.861722	4.04676	4.66012	0.000418249	0.0212937	0.266048
239	HMGXB4	0.860854	6.47392	4.87127	0.000284441	0.0189241	0.461614
240	NMI	0.857492	7.51309	3.9975	0.00144986	0.0373609	-1.25416
241	NADK	0.845354	5.51586	4.0729	0.00125579	0.0356275	-0.925398
242	VCPIP1	0.84337	6.31638	4.85517	0.000292869	0.0191573	0.428467
243	ARV1	-0.84147	6.73306	-4.00116	0.00143977	0.0373609	-1.17886
244	SP110	0.835677	6.45475	3.99907	0.00144553	0.0373609	-1.17544
245	SEMA7A	0.832851	4.97764	4.07349	0.00125438	0.0356275	-0.865254
246	ARHGAP10	0.829803	4.93824	4.00244	0.00143626	0.0373609	-0.985454
247	LACC1	-0.827143	2.99945	-4.0452	0.0013238	0.035979	-0.772974
248	DOT1L	0.826577	4.04477	3.77146	0.00223687	0.047446	-1.31324
249	ANKRD22	0.824814	6.84604	4.60853	0.00045995	0.0220634	-0.05839
250	ZFAND5	0.822541	8.51279	4.12823	0.00113047	0.0340909	-1.06932
251	FASTKD5	-0.819987	5.07765	-4.64108	0.000433163	0.0214668	0.175301
252	MTAP	-0.819077	4.06654	-3.72506	0.00244621	0.049111	-1.4026
253	TIGAR	0.816533	4.87165	5.1262	0.000179947	0.0155467	1.02308
254	BCKDHA	-0.814451	4.54137	-4.05412	0.00130149	0.0359119	-0.858351
255	RASA1	-0.812285	4.69551	-5.26594	0.00014052	0.0134125	1.27366
256	BCDIN3D	-0.811409	4.09875	-4.33069	0.000771458	0.0283553	-0.321364
257	STXBP1	0.810362	5.58289	3.76565	0.00226205	0.0477636	-1.50001
258	BIRC3	0.808088	9.20646	3.84233	0.00195174	0.0444198	-1.64117
259	CD37	-0.804324	5.05378	-4.86969	0.000285257	0.0189241	0.565788
260	PPP3R1	-0.801448	3.15666	-4.19034	0.00100499	0.0320841	-0.5253
261	GMFG	-0.79867	10.0416	-4.03841	0.00134102	0.036047	-1.30897
262	NAMPT	0.79665	8.52439	4.76955	0.000342256	0.0196409	0.132932
263	LACTB2	-0.793239	4.33476	-3.9253	0.00166451	0.0403362	-1.06276
264	WDFY1	0.793033	7.78527	4.48758	0.000575458	0.0248543	-0.358314
265	NIBAN2	0.790197	6.26506	4.71381	0.000378994	0.0203742	0.184996
266	CHURC1	-0.784919	5.90146	-4.87266	0.000283726	0.0189241	0.499411
267	CASP10	0.783781	5.03905	3.92229	0.00167415	0.0404394	-1.15531
268	SAMD9	0.783736	8.44371	4.44612	0.000621644	0.0256853	-0.463834
269	FAM91A1	-0.780524	6.19956	-4.9358	0.000253111	0.0186425	0.598877
270	SLC4A4	0.778279	3.28641	4.20226	0.00098259	0.0317442	-0.507942
271	RAB35	0.770975	5.13687	4.34882	0.000745655	0.0281244	-0.380752
272	STMN1	-0.768461	5.32325	-4.63159	0.000440802	0.0214668	0.117162
273	TRAPPC2	-0.767321	4.94318	-4.33989	0.000758254	0.0282577	-0.365422
274	MGARP	-0.766753	6.10916	-3.85888	0.00189063	0.0436313	-1.3893
275	GNG10	-0.76252	10.8561	-4.48324	0.000580117	0.0248543	-0.488506
276	RNF31	0.76049	5.58045	5.12748	0.000179538	0.0155467	0.989859
277	RIDA	-0.760017	6.21031	-4.03689	0.00134492	0.036047	-1.05237
278	ALG8	-0.757328	5.1174	-4.73875	0.000362073	0.0200404	0.330157
279	SECISBP2	0.751137	6.797	4.43205	0.000638162	0.0258259	-0.380307
280	FMC1	-0.749365	5.10301	-3.7157	0.00249079	0.0494673	-1.54146
281	BTBD7	-0.746939	4.9354	-3.72625	0.00244059	0.049111	-1.48754
282	SUSD6	0.744166	6.96079	5.50445	9.26994e-05	0.0105745	1.53908
283	SUB1	-0.741868	8.9287	-5.09439	0.000190437	0.0158269	0.706016
284	TBRG1	0.739079	6.56863	6.21145	2.82939e-05	0.00601384	2.74022
285	PDHX	0.7364	8.0214	4.39601	0.000682607	0.0263798	-0.535694
286	PELI1	0.735845	6.90527	4.58142	0.000483565	0.0226163	-0.111635
287	PPA1	0.734638	8.68977	3.70772	0.00252943	0.0494986	-1.88644
288	COX15	0.730765	7.11923	3.95705	0.00156638	0.0392814	-1.30057
289	RASGEF1B	0.726505	9.62402	5.96875	4.21899e-05	0.00726997	2.21185
290	FAM111B	0.726239	8.04471	5.27342	0.000138682	0.0134125	1.06458
291	LEPROT	-0.726203	4.81683	-4.16785	0.00104869	0.0325896	-0.671419
292	CSTF3	0.724732	6.4872	4.08542	0.00122623	0.0355629	-1.01097
293	SPAST	0.721711	5.0961	4.69202	0.000394445	0.0206125	0.244043
294	MYCBP	-0.720388	4.29907	-4.08141	0.00123561	0.0355629	-0.792852
295	CDC26	-0.712854	6.69306	-3.98006	0.00149897	0.0379983	-1.22307
296	C2orf68	-0.711894	4.91091	-4.795	0.000326736	0.0196409	0.452212
297	GK5	0.710868	5.70766	3.78357	0.0021853	0.0472085	-1.49563
298	CRBN	-0.708937	5.1449	-4.71954	0.000375033	0.0203043	0.297469
299	CYP4V2	-0.707458	6.40668	-4.48437	0.000578909	0.0248543	-0.250526
300	C1orf52	0.706048	4.22972	4.24866	0.000900175	0.0301454	-0.469442
301	SUPT4H1	-0.705134	6.01356	-4.14792	0.00108904	0.0332904	-0.83839
302	FMNL3	0.705015	7.72412	3.77526	0.00222056	0.047446	-1.698
303	PPP1R8	0.703599	5.04891	3.83068	0.00199592	0.045198	-1.3203
304	RNF181	-0.702374	7.76704	-4.30208	0.000814052	0.0290547	-0.6998
305	DCUN1D5	0.698629	5.58745	5.42723	0.000105973	0.011573	1.49756
306	GBP2	0.697127	5.10929	3.71546	0.00249194	0.0494673	-1.55651
307	TOMM7	-0.696621	4.31153	-4.25122	0.000895841	0.0301454	-0.476359
308	UQCR10	-0.696467	5.94643	-4.62414	0.000446893	0.0215476	0.0488034
309	ABCC5	-0.693624	6.15442	-4.29383	0.000826774	0.0291835	-0.58837
310	COA5	-0.693067	5.4651	-5.93651	4.45171e-05	0.00743595	2.35529
311	DLD	-0.692904	7.6814	-4.20285	0.000981489	0.0317442	-0.874648
312	CZIB	-0.690118	3.97675	-3.80841	0.00208325	0.0460678	-1.25277
313	RB1CC1	0.686574	7.55886	4.88456	0.000277677	0.0189241	0.393878
314	RNF115	0.686458	5.62646	3.94106	0.00161504	0.0401301	-1.18018
315	GART	0.683582	4.54237	4.43638	0.000633031	0.0257451	-0.17156
316	PSMF1	0.681006	8.2773	4.83069	0.000306185	0.0194038	0.254023
317	RAB5B	-0.68094	5.44204	-3.88432	0.00180055	0.0424241	-1.2554
318	IL10RB	0.677882	7.32779	4.92841	0.000256511	0.0186463	0.485379
319	ETV6	0.676182	6.35762	4.63968	0.000434285	0.0214668	0.033341
320	FUNDC1	0.671547	7.72991	3.94585	0.00160031	0.0399182	-1.37363
321	DDHD2	-0.671099	4.27159	-4.10365	0.00118448	0.0350621	-0.734691
322	NGLY1	0.67049	7.41088	4.5573	0.000505631	0.0231761	-0.199032
323	GRN	-0.669506	11.7718	-4.12515	0.00113709	0.0340909	-1.2004
324	CFAP298	-0.6671	4.51198	-4.34446	0.000751779	0.0282415	-0.329292
325	IL2RG	-0.666967	10.736	-4.8834	0.000278259	0.0189241	0.258553
326	WDR83OS	-0.666468	5.05138	-4.02421	0.00137782	0.0366139	-0.969456
327	GIMAP8	0.659129	6.42725	5.00349	0.000224079	0.0170409	0.69175
328	GTF3C6	-0.657315	6.10408	-4.91337	0.000263573	0.0187901	0.556134
329	MTF1	0.657235	6.12647	3.99399	0.00145962	0.0374825	-1.13991
330	FCER1G	-0.656835	10.3831	-3.93051	0.001648	0.0402675	-1.52717
331	RAP1A	0.655311	7.5674	3.94724	0.00159606	0.0399182	-1.36462
332	THEMIS2	0.652988	5.88776	4.30733	0.000806061	0.0289996	-0.541744
333	RAC1	0.651253	6.45877	4.26147	0.00087871	0.029998	-0.678288
334	POLR1F	0.648393	6.51442	4.72254	0.000372981	0.0203043	0.179926
335	PGK1	-0.647964	11.4467	-3.82951	0.00200043	0.045198	-1.75544
336	NSD3	0.646635	6.91597	4.83625	0.000303106	0.0194038	0.34992
337	TMEM254	-0.64651	6.22336	-3.90278	0.00173791	0.0415765	-1.32499
338	RBM18	0.640299	7.82145	4.31094	0.00080061	0.0289147	-0.68428
339	CAMSAP2	0.637353	4.04696	3.73793	0.00238621	0.0489486	-1.36581
340	PCF11	0.636758	6.90069	3.71047	0.00251604	0.0494673	-1.76082
341	NDUFB11	-0.634614	6.17949	-4.02957	0.0013638	0.0363447	-1.08239
342	ATG5	0.634476	5.52753	3.85871	0.00189126	0.0436313	-1.31934
343	ICAM3	-0.631629	4.20281	-3.7909	0.00215468	0.046981	-1.29962
344	MAGT1	-0.630842	8.74594	-4.16916	0.00104608	0.0325896	-1.00474
345	KXD1	-0.630207	5.43756	-5.3361	0.000124235	0.0130394	1.35412
346	UBE2V1	-0.629755	7.78837	-5.29914	0.000132551	0.0134125	1.12783
347	IDH1	-0.627069	7.39153	-4.48137	0.000582147	0.0248543	-0.342579
348	SLC25A4	-0.626418	5.66392	-4.2373	0.000919673	0.0305058	-0.638021
349	NDUFAB1	0.624257	6.34479	4.25147	0.00089542	0.0301454	-0.685198
350	SMIM7	-0.621342	6.61019	-4.28006	0.000848483	0.0296449	-0.645647
351	HIPK3	0.620454	7.45392	4.37889	0.000704812	0.0269611	-0.532829
352	USP47	0.62018	7.30193	4.24797	0.000901351	0.0301454	-0.76592
353	ATP5PO	-0.619435	8.38763	-4.6336	0.000439171	0.0214668	-0.114429
354	TBCA	-0.616348	5.55728	-4.37633	0.000708198	0.0269611	-0.368908
355	SCAND1	-0.616239	6.01484	-3.7453	0.00235253	0.0487365	-1.59178
356	S100A11	-0.615903	7.62218	-4.51627	0.000545592	0.0242273	-0.295325
357	DECR1	-0.615008	7.02831	-4.48921	0.000573716	0.0248543	-0.297478
358	INTS9	0.608169	4.95597	4.37353	0.000711929	0.0269611	-0.312277
359	CHD2	0.602921	7.59029	4.2735	0.000859019	0.02965	-0.743852
360	DNAJC13	0.602829	6.78739	3.89326	0.00176994	0.0420123	-1.404
361	NDUFS5	-0.602552	5.73357	-4.20124	0.000984493	0.0317442	-0.718033
362	NOP10	-0.601088	7.97176	-4.52811	0.000533736	0.0240027	-0.290263
363	SIGLEC1	0.600991	6.22107	3.84262	0.00195065	0.0444198	-1.44678
364	ERBB3	-0.60046	7.88929	-4.22989	0.00093263	0.0308262	-0.84469
365	RSBN1	0.598474	6.91269	4.84128	0.000300351	0.0194038	0.359808
366	CLIP1	0.596334	6.93761	5.14517	0.000173979	0.0155467	0.902004
367	COX5B	-0.595892	8.50765	-3.74561	0.00235112	0.0487365	-1.80424
368	FAM162A	-0.595728	7.25315	-3.9263	0.00166135	0.0403362	-1.36941
369	SDHD	-0.593649	8.12738	-4.88261	0.000278656	0.0189241	0.358435
370	G3BP1	0.592687	8.47145	4.13589	0.00111417	0.0339477	-1.05101
371	FUCA1	-0.592069	7.83923	-4.01336	0.00140663	0.0372123	-1.25529
372	CTNND1	0.591928	6.53041	3.82758	0.00200783	0.0452561	-1.49972
373	BRK1	-0.591676	7.98233	-4.24738	0.000902363	0.0301454	-0.816382
374	DYNLT3	-0.591491	6.93896	-4.08252	0.00123301	0.0355629	-1.05235
375	HADHA	-0.590418	7.00431	-4.81878	0.000312887	0.0194964	0.309065
376	CCNG1	-0.590178	11.2345	-4.04894	0.00131439	0.0359736	-1.32905
377	ITGA5	0.589965	6.57612	3.91993	0.00168173	0.0404394	-1.32118
378	PRDX6	-0.589483	10.4033	-4.27951	0.000849351	0.0296449	-0.857438
379	LPXN	-0.58711	6.7985	-3.78173	0.00219305	0.0472435	-1.62714
380	TLR2	0.583806	7.73155	3.99951	0.0014443	0.0373609	-1.26697
381	PTGR1	-0.582572	8.6934	-4.91005	0.000265158	0.0187901	0.378905
382	MZT1	-0.579777	6.16994	-4.55223	0.000510399	0.0231761	-0.0980299
383	RAE1	0.576773	6.37901	4.15866	0.0010671	0.0328345	-0.861417
384	KCTD20	0.567188	6.06475	3.86312	0.0018753	0.0436313	-1.38167
385	COX6A1	-0.565521	10.0897	-4.32464	0.000780268	0.0283993	-0.763287
386	TXN2	-0.56442	6.13788	-5.08233	0.00019458	0.0158269	0.851566
387	POLR2E	-0.563068	7.11439	-4.08419	0.00122911	0.0355629	-1.06229
388	TMED9	-0.562459	8.92512	-5.53772	8.75293e-05	0.0102344	1.49438
389	HK3	0.558461	8.56705	3.72595	0.002442	0.049111	-1.84156
390	CMC1	-0.557254	6.57653	-4.94115	0.000250679	0.0186173	0.566972
391	STX8	-0.551792	5.54752	-3.89411	0.00176705	0.0420123	-1.26903
392	PPT1	-0.54628	9.9988	-4.41226	0.000662179	0.0261351	-0.595622
393	IGSF6	-0.541414	6.76956	-3.73159	0.00241555	0.049111	-1.70898
394	STK17A	0.540723	6.18906	4.59593	0.000470775	0.0223534	-0.0298091
395	PRICKLE4	-0.539521	8.1512	-3.81921	0.00204043	0.0455518	-1.64591
396	COPB2	-0.539428	6.89514	-4.55309	0.000509587	0.0231761	-0.159578
397	COX7A2L	-0.53843	7.69169	-3.70209	0.00255712	0.0498318	-1.83583
398	MAP1LC3B	-0.534003	8.98785	-3.82291	0.00202597	0.0453791	-1.67731
399	PRR13	-0.532704	10.3543	-4.58679	0.000478789	0.0225055	-0.280005
400	CEBPZOS	-0.530795	6.39135	-4.83016	0.000306479	0.0194038	0.37791
401	NUP153	0.529055	6.18206	3.72497	0.00244662	0.049111	-1.65519
402	LCN2	-0.528859	7.84438	-5.83609	5.26699e-05	0.00785735	2.04783
403	PHYH	-0.52654	8.40076	-4.86075	0.000289918	0.0190978	0.301985
404	PAPOLA	0.525605	7.81652	4.70201	0.000387281	0.0205039	0.0407607
405	CD63	-0.525503	10.5979	-3.99916	0.00144528	0.0373609	-1.40265
406	NCSTN	-0.522679	6.48935	-4.44467	0.000623323	0.0256853	-0.326363
407	HADH	-0.512009	7.63223	-3.78079	0.00219702	0.0472435	-1.68576
408	PRDX3	-0.510733	8.64182	-5.13828	0.000176122	0.0155467	0.798739
409	NKG7	-0.510674	9.43817	-5.75557	6.03342e-05	0.00848844	1.85168
410	HADHB	-0.509435	8.74263	-3.85234	0.00191453	0.0438935	-1.61114
411	POLR1G	-0.508608	6.97119	-4.12725	0.00113258	0.0340909	-0.96717
412	MRPS31	-0.508117	6.44422	-3.96815	0.00153349	0.0387682	-1.21541
413	ABR	0.506796	5.79714	3.82242	0.00202785	0.0453791	-1.42351
414	TAF1D	0.504937	4.94882	3.77254	0.00223223	0.047446	-1.41937
415	COPS5	-0.503554	6.511	-3.74909	0.00233541	0.0487365	-1.63802
416	MLX	-0.502871	5.6868	-4.43006	0.00064054	0.0258259	-0.27458
417	RAB8B	-0.502359	8.61978	-3.72506	0.00244621	0.049111	-1.8471
418	DBI	-0.500844	7.80061	-3.87106	0.00184694	0.0432022	-1.52573
419	S100A10	-0.498855	8.74794	-4.57718	0.000487374	0.0226811	-0.239081
420	CUX1	-0.496207	5.58264	-4.31584	0.000793265	0.0287605	-0.47089
421	IRF9	0.489896	7.37311	4.73045	0.000367614	0.0202274	0.119069
422	COMMD10	-0.489711	7.69948	-4.05764	0.0012928	0.0357776	-1.15694
423	OSBPL11	0.485857	7.3827	3.74761	0.00234206	0.0487365	-1.72348
424	SPCS1	-0.485587	7.31661	-3.78807	0.00216643	0.0471274	-1.64453
425	FGFR1OP2	0.484552	6.43652	4.51537	0.0005465	0.0242273	-0.198427
426	RPL36A	-0.484357	6.34714	-3.9403	0.00161739	0.0401301	-1.26553
427	ARPC3	-0.483847	9.23991	-3.71177	0.00250974	0.0494673	-1.90378
428	XPNPEP1	0.483585	5.50155	3.98313	0.00149021	0.037982	-1.09727
429	CAPZA1	-0.481753	10.6759	-3.99892	0.00144593	0.0373609	-1.40472
430	FAM204A	-0.480645	7.44484	-3.96369	0.00154663	0.0388901	-1.31903
431	NOP56	0.479575	7.88009	4.03362	0.00135332	0.0361685	-1.2152
432	GRAMD2B	0.47727	6.31706	4.07511	0.00125052	0.0356275	-1.01812
433	POMP	-0.475916	8.91634	-3.93814	0.00162411	0.0401902	-1.45098
434	DNASE2	-0.475448	8.84208	-4.30021	0.00081691	0.0290547	-0.762719
435	TRAF3IP2	0.472085	8.06011	5.13011	0.000178701	0.0155467	0.810309
436	NT5C2	-0.471297	8.00367	-4.09947	0.00119393	0.0351427	-1.0975
437	RGCC	0.470412	6.99515	3.79483	0.00213844	0.0468453	-1.60431
438	NFU1	-0.470144	6.43508	-4.33777	0.000761272	0.0282577	-0.52853
439	SRGN	-0.469803	12.3646	-3.76193	0.00227833	0.0478909	-1.91367
440	PFDN4	-0.467494	6.79228	-4.04393	0.001327	0.035979	-1.11023
441	GPI	-0.467081	9.87088	-4.49185	0.000570903	0.0248543	-0.439889
442	GALNT1	-0.466796	6.25049	-3.78484	0.00217997	0.0472085	-1.55326
443	FUBP1	0.462113	7.29402	3.80938	0.00207938	0.0460678	-1.60116
444	CAT	-0.455744	9.71116	-3.73519	0.00239886	0.049029	-1.87762
445	CEBPB	0.45517	6.22288	3.96416	0.00154522	0.0388901	-1.20789
446	TRMT112	-0.453587	6.49889	-3.87427	0.00183561	0.0431414	-1.40696
447	DYNLL1	-0.45355	6.20788	-4.0111	0.00141271	0.037224	-1.12726
448	RLF	0.451715	6.4551	4.32477	0.000780079	0.0283993	-0.559962
449	PDHB	-0.45081	7.4825	-3.83581	0.00197632	0.0448701	-1.56388
450	CAP1	-0.450569	9.83668	-4.42302	0.000649006	0.0258332	-0.568351
451	ANAPC7	0.449492	5.78605	4.16129	0.00106179	0.0328345	-0.795703
452	UQCRC2	-0.447498	6.91428	-4.1996	0.000987551	0.0317442	-0.830213
453	CTSA	-0.444055	9.1074	-4.0449	0.00132455	0.035979	-1.25758
454	MGST3	-0.442435	5.97318	-3.77443	0.00222411	0.047446	-1.5439
455	RPL23A	-0.44174	8.47463	-4.12026	0.0011477	0.0342991	-1.08508
456	PSMA5	0.439856	8.75728	4.9786	0.000234329	0.0176767	0.50512
457	MAPRE1	-0.437744	8.99334	-4.29809	0.000820187	0.0290607	-0.7697
458	DENND2C	-0.434874	8.01228	-4.06079	0.00128507	0.0356692	-1.16979
459	SARNP	-0.432461	7.80665	-3.93027	0.00164876	0.0402675	-1.4076
460	NARS1	-0.430199	9.55537	-4.07686	0.00124636	0.0356275	-1.21116
461	NSF	-0.427179	6.23497	-3.93669	0.00162862	0.0401955	-1.25537
462	QARS1	-0.421586	7.02083	-3.76028	0.00228556	0.0479353	-1.67255
463	NIPA2	0.421277	6.10597	3.79852	0.00212329	0.0466227	-1.50503
464	SGPL1	-0.416981	7.17532	-4.44108	0.000627511	0.0257445	-0.396543
465	ADH5	-0.414074	7.63213	-3.72673	0.00243834	0.049111	-1.7889
466	TAX1BP3	-0.40218	6.8745	-4.0504	0.00131074	0.0359736	-1.11029
467	DDOST	-0.394656	8.70123	-4.41895	0.000653956	0.0259199	-0.530074
468	UBXN8	-0.394342	7.01194	-4.33536	0.00076472	0.0282735	-0.587894
469	PARM1	-0.391746	8.23237	-3.70278	0.00255369	0.0498318	-1.86746
470	ATP6V1G1	-0.385178	9.88412	-4.44472	0.000623267	0.0256853	-0.528906
471	TMED4	-0.371996	8.85871	-3.76899	0.00224754	0.0475645	-1.77243
472	SUMO1	-0.371843	8.55811	-4.65253	0.000424131	0.0213297	-0.0873257
473	ATP5MC3	-0.371459	7.05136	-3.76237	0.00227637	0.0478909	-1.67273
474	CD68	-0.369397	10.4649	-3.85336	0.00191078	0.0438935	-1.67793
475	CYP27B1	0.363396	9.40029	3.72156	0.00246277	0.0492238	-1.88426
476	UBC	-0.3583	11.9783	-4.01274	0.00140829	0.0372123	-1.41938
477	SF3B6	-0.333993	7.6416	-3.70974	0.00251959	0.0494673	-1.82062
478	PHF11	0.329736	8.51975	3.71577	0.00249042	0.0494673	-1.85726
479	SNRPA1	-0.323426	7.07921	-3.89204	0.00177409	0.0420123	-1.42727
480	C3	-0.298456	9.95687	-3.73198	0.00241377	0.049111	-1.89201

## Sheet: PIM_NC134
Column1	geneID	logFC	AveExpr	t	P.Value	adj.P.Val	B
1	IFN-LPHAOMEGA	9.61979	0.97794	5.84831	5.89048e-05	0.0330548	-1.78875
2	WNT5B	-7.74215	-0.531543	-5.1574	0.000189125	0.0469409	-0.255095
3	IL20	6.21212	-3.69572	7.23389	6.92301e-06	0.0202435	-1.42111
4	TGM3	2.76367	6.18243	5.78383	6.54943e-05	0.0330548	1.95189
5	P2RY13	-2.71051	1.16339	-5.16725	0.000185918	0.0469409	0.740369
6	COLEC12	-2.66965	-0.10555	-5.47333	0.000110033	0.0390147	0.886307
7	TNIP3	2.49728	4.76227	5.90098	5.40397e-05	0.0330548	2.19793
8	CD302	-2.2254	2.62851	-5.17421	0.000183687	0.0469409	1.04485
9	CCDC170	-2.05559	0.663384	-5.5037	0.000104526	0.0390147	1.1732
10	CCL3L1	2.01739	9.66783	5.12739	0.000199251	0.0482478	0.734453
11	NFKBIZ	1.97388	7.22217	5.24952	0.000161267	0.0444737	1.01592
12	CCL4	1.92749	9.94691	6.08612	4.00371e-05	0.0283921	2.35273
13	CCR2	-1.86699	3.18455	-5.31663	0.000143696	0.0437024	1.2774
14	RAD51D	-1.74311	2.52326	-6.50308	2.07333e-05	0.0213359	2.9747
15	AMCF-II	1.74196	11.6823	6.41874	2.36397e-05	0.0213359	2.88056
16	PIM3	1.70858	4.95859	5.32722	0.000141113	0.0437024	1.26501
17	IL27	1.69918	7.11643	5.10209	0.00020823	0.0483354	0.764808
18	NFKBIA	1.57163	11.7913	6.64653	1.66239e-05	0.0213359	3.23489
19	CD96	-1.53498	2.24393	-5.08739	0.000213636	0.0483354	0.899893
20	SERPINB2	1.52476	4.36413	7.18398	7.44503e-06	0.0202435	4.07948
21	CYP1B1	1.47085	8.63339	7.26239	6.64245e-06	0.0202435	4.163
22	SLC25A28	1.4647	5.52703	5.80563	6.31838e-05	0.0330548	2.02146
23	SLAMF7	1.39366	7.76179	6.97061	1.01952e-05	0.0202435	3.75169
24	ITGB8	1.32835	5.40528	5.77378	6.65891e-05	0.0330548	1.96212
25	DUSP5	1.30028	4.84149	5.51958	0.000101763	0.0390147	1.57939
26	TRIM21	1.22702	6.7954	5.4026	0.00012407	0.0423829	1.28863
27	CYBRD1	-1.22532	8.7595	-5.06314	0.000222883	0.0491729	0.625312
28	FOXJ2	1.20696	5.31631	5.477	0.000109352	0.0390147	1.48492
29	SLC39A14	1.1996	7.67416	6.55545	1.91209e-05	0.0213359	3.11615
30	ENTPD7	1.18523	7.32617	6.65323	1.64544e-05	0.0213359	3.28045
31	SFXN3	-1.18213	5.22539	-5.53254	9.95649e-05	0.0390147	1.56152
32	FBXO40	-1.17757	3.24006	-5.28623	0.000151392	0.0437024	1.2288
33	TRIB1	1.12556	4.9176	6.43504	2.30461e-05	0.0213359	3.0125
34	TRAF7	1.11293	5.84494	5.38397	0.000128071	0.0423829	1.29766
35	ARHGEF18	1.10927	4.13939	5.27629	0.000154002	0.0437024	1.20505
36	MARS2	1.07314	3.17025	5.8504	5.87027e-05	0.0330548	2.10041
37	STX11	1.07235	8.05508	5.56625	9.40772e-05	0.0390147	1.51006
38	TNFAIP3	0.998694	8.53562	6.34165	2.66741e-05	0.0220684	2.76997
39	CEMIP	0.991901	5.29531	5.65674	8.08577e-05	0.0382264	1.78091
40	IL4R	0.984326	4.49102	6.22129	3.22608e-05	0.0246373	2.69139
41	MED31	-0.891939	4.23111	-5.08584	0.000214218	0.0483354	0.867539
42	DAXX	0.880494	5.54333	5.20751	0.000173398	0.0465269	1.02523
43	NFKB1	0.836129	6.91985	5.60268	8.85003e-05	0.0390147	1.61074
44	PMAIP1	0.777358	9.30759	7.10276	8.38556e-06	0.0202435	3.92597
45	TMEM97	-0.644724	6.28835	-5.27604	0.000154068	0.0437024	1.07697

## Sheet: PIM_NC134vsNC174
Column1	geneID	logFC	AveExpr	t	P.Value	adj.P.Val	B
1	FAM170B	7.51653	-3.90439	7.88297	2.7674e-06	0.0137374	-0.407185
2	IL20	-6.482	-3.69572	-7.54817	4.41223e-06	0.0146015	-0.604556
3	TLR7	3.64152	2.74782	6.40634	2.41019e-05	0.0299105	2.96564
4	TGM3	-3.04124	6.18243	-6.54036	1.95715e-05	0.0277579	3.0713
5	P2RY13	2.94151	1.16339	6.03471	4.34937e-05	0.0431805	2.19152
6	TLR3	2.61372	3.17454	5.89585	5.44946e-05	0.0436012	2.19026
7	AMCFII	-1.87165	11.6823	-6.89025	1.14942e-05	0.0265335	3.5209
8	MORN2	1.73825	0.778895	5.82975	6.07268e-05	0.0436012	1.8595
9	SERPINB2	-1.69623	4.36413	-8.29249	1.59264e-06	0.0137374	5.58693
10	STK26	1.61333	3.43091	5.82221	6.14843e-05	0.0436012	2.06161
11	RAD51D	1.61211	2.52326	6.17395	3.47855e-05	0.0383722	2.60715
12	CYP1B1	-1.34898	8.63339	-6.6701	1.60355e-05	0.0265335	3.19102
13	ITGB8	-1.26568	5.40528	-5.72242	7.24943e-05	0.0446445	1.78444
14	SLC39A14	-1.24031	7.67416	-6.76851	1.38069e-05	0.0265335	3.36184
15	POGLUT3	1.21458	3.54931	5.76962	6.7048e-05	0.0443768	1.97076
16	IL4R	-0.851123	4.49102	-5.69045	7.6446e-05	0.0446445	1.78918
17	SEMA3C	-0.722958	6.42939	-5.85828	5.79498e-05	0.0436012	1.95623
