# Supplementary material for: Mitochondrial dysfunction in PRRSV-2-infected macrophages
Source: Front Immunol. 2025 Oct 15;16:1670488. doi: 10.3389/fimmu.2025.1670488 (PMC12568354; doi:10.3389/fimmu.2025.1670488)
Supplement: Supplementary file 3 [file Table2.xlsx]

## Sheet: PAM_NC134_UPDOWN_GO_BiolProc
Term	Overlap	P.value	Adjusted.P.value	Old.P.value	Old.Adjusted.P.value	Odds.Ratio	Combined.Score	Genes
Defense Response To Virus (GO:0051607)	18/189	6.26025e-11	1.08865e-07	0	0	8.44133	198.322	RSAD2;STAT2;MX1;ACOD1;CGAS;ISG15;DDX60;ATAD3A;IFIT3;IFIT2;IFIH1;MOV10;ZNFX1;IRF1;DHX58;G3BP1;TLR2;TRIM56
Defense Response To Symbiont (GO:0140546)	16/148	1.112e-10	1.08865e-07	0	0	9.66051	221.416	RSAD2;STAT2;MX1;ACOD1;CGAS;ISG15;DDX60;IFIT3;IFIT2;IFIH1;MOV10;ZNFX1;IRF1;G3BP1;TLR2;TRIM56
Cellular Response To Cytokine Stimulus (GO:0071345)	19/308	2.6981e-08	1.76096e-05	0	0	5.26195	91.706	CXCL8;CCL3L1;IL11RA;LEF1;AIF1;RHOA;NFKBIA;SOCS1;CCL8;IL7;IRF1;CCL5;CCL4;RPS3;CCL2;CD58;IL7R;RBMX;TLR2
Positive Regulation Of Cytokine Production (GO:0001819)	19/320	4.95535e-08	2.42564e-05	0	0	5.04905	84.9262	IL10;APP;CD80;IL18;CGAS;ISG15;AIF1;RUNX1;IFIH1;DHX33;IL7;IRF1;DHX58;G3BP1;RPS3;CYP1B1;CD58;TMEM106A;TLR2
Regulation Of Inflammatory Response (GO:0050727)	16/240	1.20999e-07	4.73833e-05	0	0	5.66609	90.2465	IL10;APP;GRN;TNFAIP6;IL18;ACOD1;NKG7;TNFAIP3;NFKBIA;TMSB4X;ALOX5;CCL5;NFKBIZ;PIK3AP1;TLR2;BIRC3
Positive Regulation Of Type I Interferon Production (GO:0032481)	9/64	1.4546e-07	4.74684e-05	0	0	12.7307	200.423	IFIH1;DHX33;IRF1;DHX58;G3BP1;CGAS;ISG15;TLR2;TRIM56
Cellular Response To Type II Interferon (GO:0071346)	9/66	1.91087e-07	5.34498e-05	0	0	12.2827	190.02	CCL8;CCL3L1;IRF1;CCL5;CCL4;CCL2;CD58;AIF1;TLR2
Cytokine-Mediated Signaling Pathway (GO:0019221)	16/257	3.07118e-07	7.51672e-05	0	0	5.26182	78.9064	CXCL8;TRAF3IP2;CCL3L1;IL11RA;MX1;IL18;NFKBIA;SOCS1;CCL8;IL7;TMSB4X;CCL5;CCL4;CCL2;IL7R;BIRC3
Cellular Response To Tumor Necrosis Factor (GO:0071356)	11/119	4.7846e-07	0.000104092	0	0	7.96555	115.92	NFKBIA;CXCL8;CCL8;CCL3L1;TMSB4X;CCL5;CCL4;RPS3;CCL2;CD58;BIRC3
Positive Regulation Of Defense Response (GO:0031349)	11/124	7.2451e-07	0.000141859	0	0	7.61115	107.605	NFKBIA;RNF31;APP;GRN;CCL5;NFKBIZ;IL18;ACOD1;NKG7;TLR2;TRIM56
Positive Regulation Of Response To External Stimulus (GO:0032103)	12/155	9.81459e-07	0.000166535	0	0	6.57734	90.9924	NFKBIA;RNF31;APP;GRN;CCL5;NFKBIZ;IL18;ACOD1;NKG7;AIF1;TLR2;TRIM56
Response To Type II Interferon (GO:0034341)	9/80	1.02064e-06	0.000166535	0	0	9.85375	135.933	CYP27B1;CCL8;CCL3L1;CCL5;CCL4;CCL2;CD58;AIF1;TLR2
Regulation Of Viral Genome Replication (GO:0045069)	8/67	2.607e-06	0.000392655	0	0	10.5053	135.07	IFIH1;CXCL8;ZNFX1;RSAD2;VAPB;CCL5;MX1;ISG15
Cellular Response To Hydrogen Peroxide (GO:0070301)	6/34	4.71769e-06	0.000634326	0	0	16.4983	202.339	SETX;EDN1;CAT;RPS3;TNFAIP3;CYP1B1
Negative Regulation Of Innate Immune Response (GO:0045824)	7/52	4.94284e-06	0.000634326	0	0	12.0132	146.772	GRN;STAT2;DHX58;CGAS;TNFAIP3;ACOD1;ISG15
Regulation Of Defense Response (GO:0031347)	9/97	5.18346e-06	0.000634326	0	0	7.94332	96.6705	HERC5;GRN;TMSB4X;IRF1;ALOX5;DHX58;CGAS;PIK3AP1;BIRC3
Cellular Response To Lipopolysaccharide (GO:0071222)	10/124	5.52091e-06	0.000635879	0	0	6.83097	82.7023	IL10;CXCL8;CD80;PRKCE;CCL5;IL18;PLAA;TNFAIP3;CCL2;RHOA
Negative Regulation Of Apoptotic Process (GO:0043066)	20/482	6.183e-06	0.000672573	0	0	3.44818	41.3564	IL10;USP47;GRN;RPL10;LEF1;PLAUR;ATAD3A;IFIT3;HIPK3;SETX;SOCS3;IL7;CAT;PDK4;PPT1;CCL2;ITGA5;EVI2B;IER3;BIRC3
Long-Chain Fatty Acid Transport (GO:0015909)	5/23	1.03005e-05	0.00106149	0	0	21.3143	244.759	CPT1A;FABP3;FABP4;FABP5;ACSL1
Cellular Response To Chemokine (GO:1990869)	7/59	1.16584e-05	0.00109584	0	0	10.3923	118.051	CXCL8;CCL8;CCL3L1;CCL5;CCL4;CCL2;RHOA
Response To Tumor Necrosis Factor (GO:0034612)	9/108	1.25191e-05	0.00109584	0	0	7.05677	79.6587	NFKBIA;CXCL8;CCL8;CCL3L1;CCL5;CCL4;RPS3;CCL2;CD58
Eosinophil Chemotaxis (GO:0048245)	5/24	1.28725e-05	0.00109584	0	0	20.1915	227.365	CCL8;CCL3L1;CCL5;CCL4;CCL2
Eosinophil Migration (GO:0072677)	5/24	1.28725e-05	0.00109584	0	0	20.1915	227.365	CCL8;CCL3L1;CCL5;CCL4;CCL2
Inflammatory Response (GO:0006954)	13/236	1.50654e-05	0.00122908	0	0	4.56886	50.7285	CXCL8;TRAF3IP2;CCL3L1;TNFAIP6;IL18;LYZ;AIF1;NFKB2;CCL8;CCL5;CCL4;CCL2;TLR2
Response To Interleukin-1 (GO:0070555)	8/85	1.57028e-05	0.00122984	0	0	8.04213	88.9594	APP;CXCL8;CCL8;CCL3L1;CCL5;CCL4;CCL2;RBMX
Regulation Of Apoptotic Process (GO:0042981)	24/705	2.03951e-05	0.00153591	0	0	2.8219	30.4771	IL10;USP47;RPL10;LEF1;PLAUR;HIP1R;CIDEB;ATAD3A;IFIT3;DUSP6;HIPK3;IFIT2;SETX;C3ORF38;SOCS3;SHQ1;IL7;CAT;PPT1;RPS3;CYP1B1;EVI2B;IER3;BIRC3
Myeloid Cell Development (GO:0061515)	5/27	2.36765e-05	0.00171698	0	0	17.4354	185.705	APP;ANXA2;ATP6AP1;EVI2B;TLR2
Antiviral Innate Immune Response (GO:0140374)	6/46	2.88076e-05	0.00194501	0	0	11.5418	120.668	IFIH1;DHX58;MX1;ATAD3A;IFIT3;IFIT2
Response To Hydrogen Peroxide (GO:0042542)	6/46	2.88076e-05	0.00194501	0	0	11.5418	120.668	SETX;EDN1;CAT;RPS3;TNFAIP3;CYP1B1
Neutrophil Chemotaxis (GO:0030593)	7/70	3.62469e-05	0.00236571	0	0	8.57298	87.6601	EDN1;CXCL8;CCL8;CCL3L1;CCL5;CCL4;CCL2
Response To Cytokine (GO:0034097)	9/125	4.03505e-05	0.00246008	0	0	6.01738	60.8833	APP;CYP27B1;LEF1;MX1;ISG15;ADAR;RHOA;NFKB2;TRIM56
Negative Regulation Of Cell Population Proliferation (GO:0008285)	16/379	4.33906e-05	0.00246008	0	0	3.47152	34.8724	IL10;APP;CDKN2C;CXCL8;CCL3L1;TNFAIP3;DYNLL1;AIF1;IFIT3;TBRG1;CYP27B1;FABP3;RB1CC1;IRF1;CYP1B1;S100A11
Regulation Of Response To External Stimulus (GO:0032101)	9/127	4.57198e-05	0.00246008	0	0	5.91479	59.1063	HERC5;GRN;TMSB4X;IRF1;ALOX5;DHX58;CGAS;PIK3AP1;BIRC3
Negative Regulation Of Programmed Cell Death (GO:0043069)	16/381	4.61966e-05	0.00246008	0	0	3.45214	34.4614	IL10;USP47;RPL10;LEF1;PLAUR;ATAD3A;IFIT3;HIPK3;SETX;SOCS3;IL7;CAT;PPT1;EVI2B;IER3;BIRC3
Regulation Of Plasminogen Activation (GO:0010755)	4/16	4.62722e-05	0.00246008	0	0	25.4858	254.373	PLGRKT;PLAUR;RUNX1;S100A10
Positive Regulation Of Lymphocyte Migration (GO:2000403)	4/16	4.62722e-05	0.00246008	0	0	25.4858	254.373	APP;CCL5;AIF1;RHOA
Granulocyte Chemotaxis (GO:0071621)	7/73	4.76502e-05	0.00246008	0	0	8.18206	81.4247	EDN1;CXCL8;CCL8;CCL3L1;CCL5;CCL4;CCL2
Regulation Of Response To Biotic Stimulus (GO:0002831)	5/31	4.77442e-05	0.00246008	0	0	14.7501	146.758	HERC5;IRF1;DHX58;CGAS;BIRC3
Regulation Of Receptor Signaling Pathway Via JAK-STAT (GO:0046425)	6/53	6.54008e-05	0.00320137	0	0	9.81932	94.6089	IL10;SOCS3;SOCS1;CCL5;CYP1B1;IL7R
Negative Regulation Of Viral Genome Replication (GO:0045071)	6/53	6.54008e-05	0.00320137	0	0	9.81932	94.6089	IFIH1;ZNFX1;RSAD2;CCL5;MX1;ISG15
Neutrophil Migration (GO:1990266)	7/77	6.72718e-05	0.00321264	0	0	7.71294	74.0965	EDN1;CXCL8;CCL8;CCL3L1;CCL5;CCL4;CCL2
Regulation Of Innate Immune Response (GO:0045088)	7/78	7.30881e-05	0.00340676	0	0	7.60392	72.4186	IRF1;CCL5;DHX58;CGAS;TNFAIP3;BIRC3;TRIM56
Cytoplasmic Sequestering Of NF-kappaB (GO:0007253)	3/7	7.48166e-05	0.00340676	0	0	57.1448	542.902	IL10;NFKBIA;TMSB4X
Cellular Response To Interleukin-1 (GO:0071347)	7/81	9.30461e-05	0.00414055	0	0	7.29454	67.711	CXCL8;CCL8;CCL3L1;CCL5;CCL4;CCL2;RBMX
Chemokine-Mediated Signaling Pathway (GO:0070098)	6/57	9.89563e-05	0.00419127	0	0	9.04733	83.424	CXCL8;CCL8;CCL3L1;CCL5;CCL4;CCL2
Positive Regulation Of Interferon-Beta Production (GO:0032728)	5/36	0.000100423	0.00419127	0	0	12.3679	113.86	IFIH1;IRF1;ISG15;TLR2;TRIM56
Cellular Response To Organic Substance (GO:0071310)	7/82	0.000100608	0.00419127	0	0	7.19692	66.2424	EDN1;CCL5;LEF1;IL18;CYP1B1;CCL2;RHOA
Regulation Of NIK/NF-kappaB Signaling (GO:1901222)	7/83	0.000108662	0.0044325	0	0	7.10186	64.8206	NFKBIA;APP;TMSB4X;RPS3;RHOA;TLR2;TRIM56
Leukotriene Metabolic Process (GO:0006691)	4/20	0.000118201	0.00461532	0	0	19.1105	172.818	MGST3;ALOX5;LTA4H;PTGR1
Lipopolysaccharide-Mediated Signaling Pathway (GO:0031663)	4/20	0.000118201	0.00461532	0	0	19.1105	172.818	PRKCE;CCL5;IL18;CCL2
Regulation Of Type I Interferon Production (GO:0032479)	6/59	0.000120215	0.00461532	0	0	8.70504	78.5737	DHX33;IRF1;DHX58;G3BP1;CGAS;TRIM56
Negative Regulation Of Viral Process (GO:0048525)	6/61	0.000144945	0.00545774	0	0	8.38764	74.1397	IFIH1;ZNFX1;RSAD2;CCL5;MX1;ISG15
Cellular Response To Molecule Of Bacterial Origin (GO:0071219)	8/117	0.000155297	0.0057372	0	0	5.67189	49.7435	IL10;CXCL8;CD80;PLAA;TNFAIP3;CCL2;RHOA;TLR2
Regulation Of Granulocyte Differentiation (GO:0030852)	3/9	0.000176099	0.00615718	0	0	38.0927	329.291	LEF1;EVI2B;RUNX1
Response To Type I Interferon (GO:0034340)	3/9	0.000176099	0.00615718	0	0	38.0927	329.291	MX1;ISG15;TRIM56
Negative Regulation Of Necroptotic Process (GO:0060546)	3/9	0.000176099	0.00615718	0	0	38.0927	329.291	PELI1;SLC25A4;BIRC3
Regulation Of Chemokine Production (GO:0032642)	5/41	0.000189255	0.00638898	0	0	10.6474	91.2742	APP;IL7;IL18;AIF1;TLR2
Lymphocyte Migration (GO:0072676)	5/41	0.000189255	0.00638898	0	0	10.6474	91.2742	CCL8;CCL3L1;CCL5;CCL4;CCL2
Regulation Of Cell Population Proliferation (GO:0042127)	23/766	0.000199426	0.00660598	0	0	2.46026	20.9616	IL10;APP;EDN1;CDKN2C;CXCL8;CCL3L1;IL11RA;STAT2;DYNLL1;AIF1;IFIT3;RHOA;RUNX1;TBRG1;CYP27B1;FABP3;EPCAM;IL7;RB1CC1;IRF1;CYP1B1;IL7R;S100A11
Positive Regulation Of Intracellular Signal Transduction (GO:1902533)	18/525	0.000207403	0.00660598	0	0	2.79819	23.731	RNF31;APP;FIS1;TRAF3IP2;NCF1;IL18;RHOA;DHX33;CCL5;CCL4;PELI1;RPS3;LAMTOR2;PIK3AP1;TMEM106A;TLR2;BIRC3;TRIM56
Cytosolic Pattern Recognition Receptor Signaling Pathway (GO:0002753)	4/23	0.000209455	0.00660598	0	0	16.0906	136.303	IFIH1;DHX58;CGAS;TNFAIP3
Regulation Of T Cell Migration (GO:2000404)	4/23	0.000209455	0.00660598	0	0	16.0906	136.303	APP;CCL5;AIF1;RHOA
Monocyte Chemotaxis (GO:0002548)	5/42	0.000212552	0.00660598	0	0	10.3591	87.6002	CCL8;CCL3L1;CCL5;CCL4;CCL2
Apoptotic Process (GO:0006915)	11/228	0.000220253	0.00673835	0	0	3.94241	33.198	NFKBIA;APP;PRKCE;IRF1;MX1;CIDEB;DYNLL1;BCL2L14;IFIT2;IER3;TLR2
Negative Regulation Of Programmed Necrotic Cell Death (GO:0062099)	3/10	0.000249136	0.00750475	0	0	32.6492	270.907	PELI1;SLC25A4;BIRC3
Response To Lipopolysaccharide (GO:0032496)	9/159	0.000255232	0.00757189	0	0	4.64538	38.4328	IL10;CYP27B1;CXCL8;CD80;PELI1;PLAA;TNFAIP3;CCL2;RHOA
Lymphocyte Chemotaxis (GO:0048247)	5/44	0.000265634	0.00776287	0	0	9.8269	80.9087	CCL8;CCL3L1;CCL5;CCL4;CCL2
Negative Regulation Of Cellular Process (GO:0048523)	18/537	0.000272708	0.00785237	0	0	2.73178	22.42	IL10;APP;CDKN2C;CXCL8;CCL3L1;MIA3;DYNLL1;IFIT3;TBRG1;CYP27B1;FABP3;ALOX5;RB1CC1;IRF1;PPT1;CYP1B1;LPXN;S100A11
Positive Regulation Of T Cell Migration (GO:2000406)	4/25	0.000293125	0.00831796	0	0	14.5567	118.417	APP;CCL5;AIF1;RHOA
Positive Regulation Of Smooth Muscle Cell Proliferation (GO:0048661)	5/47	0.000363403	0.0101649	0	0	9.12359	72.2588	IL10;EDN1;CCL5;IL18;AIF1
Cellular Response To Reactive Oxygen Species (GO:0034614)	6/73	0.000389901	0.0107525	0	0	6.88118	54.0146	SETX;EDN1;NCF1;RPS3;TNFAIP3;CYP1B1
Positive Regulation Of Inflammatory Response (GO:0050729)	7/104	0.000440605	0.011982	0	0	5.5584	42.9518	NFKBIA;APP;GRN;NFKBIZ;IL18;NKG7;TLR2
Positive Regulation Of T-helper Cell Differentiation (GO:0045624)	3/12	0.000447962	0.0120152	0	0	25.3912	195.787	CD80;NFKBIZ;IL18
Regulation Of Interferon-Beta Production (GO:0032648)	5/50	0.000486188	0.0128643	0	0	8.51405	64.953	IFIH1;IRF1;ISG15;TLR2;TRIM56
RNA Modification (GO:0009451)	5/51	0.000533335	0.0138501	0	0	8.32854	62.7669	NAT10;BCDIN3D;ADAR;PUS7;NOP10
Positive Regulation Of Hydrolase Activity (GO:0051345)	9/176	0.000537593	0.0138501	0	0	4.16887	31.385	CCL8;CCL3L1;RASGEF1B;CCL5;CCL4;RPS3;CCL2;RHOA;S100A10
Cytoplasmic Sequestering Of Transcription Factor (GO:0042994)	3/13	0.000576726	0.0146653	0	0	22.851	170.426	IL10;NFKBIA;TMSB4X
Positive Regulation Of NIK/NF-kappaB Signaling (GO:1901224)	5/53	0.000637839	0.0158087	0	0	7.98071	58.7175	APP;RPS3;RHOA;TLR2;TRIM56
Positive Regulation Of Chemokine Production (GO:0032722)	5/53	0.000637839	0.0158087	0	0	7.98071	58.7175	APP;IL7;IL18;AIF1;TLR2
Membrane Raft Organization (GO:0031579)	3/14	0.00072693	0.01758	0	0	20.7726	150.117	ANXA2;PPT1;S100A10
Regulation Of Phosphorylation (GO:0042325)	6/82	0.000727263	0.01758	0	0	6.06353	43.8164	APP;SOCS1;CDKN2C;CCL5;STAT2;DYNLL1
Regulation Of Interleukin-6 Production (GO:0032675)	7/114	0.000764185	0.0182472	0	0	5.03636	36.1444	IFIH1;IL10;APP;TNFAIP3;AIF1;TMEM106A;TLR2
Positive Regulation Of Cellular Metabolic Process (GO:0031325)	5/56	0.000822406	0.0194008	0	0	7.51011	53.3464	CXCL8;PRKCE;CCL5;CGAS;ACOD1
Positive Regulation Of Epidermal Growth Factor Receptor Signaling Pathway (GO:0045742)	4/33	0.000873399	0.0203585	0	0	10.5368	74.2116	NCF1;HIP1R;PLAUR;CNOT9
Cellular Response To Lipid (GO:0071396)	10/228	0.000885693	0.0204022	0	0	3.55323	24.9761	SETX;IL10;CXCL8;CD80;PDK4;ACOD1;PLAA;TNFAIP3;CCL2;RHOA
Response To Organic Cyclic Compound (GO:0014070)	5/58	0.000965817	0.021721	0	0	7.22597	50.1666	CYP27B1;CCL5;IL18;CYP1B1;CCL2
Positive Regulation Of Cell Migration (GO:0030335)	11/272	0.00096613	0.021721	0	0	3.2704	22.7038	ACVR1;EDN1;GRN;CEMIP;PRKCE;CCL5;LEF1;PLAA;MIA3;AIF1;S100A11
Positive Regulation Of Angiogenesis (GO:0045766)	7/119	0.000984545	0.021721	0	0	4.81029	33.3033	GRN;CXCL8;PDPK1;CYP1B1;ITGB8;ITGA5;RUNX1
Cellular Response To Oxygen-Containing Compound (GO:1901701)	14/406	0.000987319	0.021721	0	0	2.786	19.2806	IL10;CXCL8;NCF1;CD80;ACOD1;TNFAIP3;RHOA;SETX;PDK4;RPS3;PLAA;CCL2;LAMTOR2;TLR2
Positive Regulation Of Smooth Muscle Cell Migration (GO:0014911)	3/16	0.00109689	0.0238634	0	0	17.575	119.778	CCL5;AIF1;S100A11
Vesicle-Mediated Transport (GO:0016192)	14/411	0.00110929	0.0238681	0	0	2.7502	18.7125	APP;ANXA2;STX8;HIP1R;DPY30;MIA3;TBC1D2B;STX11;EHD1;HMGXB4;CCL8;CCL5;AP1S3;S100A10
Positive Regulation Of Signaling Receptor Activity (GO:2000273)	4/36	0.00121921	0.025948	0	0	9.54748	64.0593	IL10;EDN1;NCF1;CCL2
Positive Regulation Of Receptor Signaling Pathway Via JAK-STAT (GO:0046427)	4/37	0.00135307	0.0281841	0	0	9.25769	61.1506	IL10;CCL5;CYP1B1;IL7R
Positive Regulation Of Receptor Signaling Pathway Via STAT (GO:1904894)	4/37	0.00135307	0.0281841	0	0	9.25769	61.1506	IL10;CCL5;CYP1B1;IL7R
Fatty Acid Transport (GO:0015908)	4/38	0.00149686	0.030851	0	0	8.98495	58.4416	FABP3;FABP4;FABP5;ACSL1
Regulation Of RIG-I Signaling Pathway (GO:0039535)	3/18	0.00156768	0.0316621	0	0	15.2301	98.3585	DHX58;DDX60;BIRC3
Regulation Of Angiogenesis (GO:0045765)	9/205	0.0015768	0.0316621	0	0	3.54679	22.8851	GRN;CXCL8;PDPK1;SERPINF1;ALOX5;CYP1B1;TNFAIP3;ITGB8;RUNX1
Positive Regulation Of T Cell Proliferation (GO:0042102)	5/65	0.00161658	0.0316621	0	0	6.38067	41.0114	CD80;CCL5;IL18;RPS3;AIF1
Positive Regulation Of Pattern Recognition Receptor Signaling Pathway (GO:0062208)	4/39	0.00165095	0.0316621	0	0	8.7278	55.9138	RSAD2;DHX58;DDX60;TLR2
CD4-positive, Alpha-Beta T Cell Activation (GO:0035710)	2/5	0.00166558	0.0316621	0	0	50.6026	323.734	RSAD2;NKG7
Regulation Of Plasma Membrane Repair (GO:1905684)	2/5	0.00166558	0.0316621	0	0	50.6026	323.734	ANXA2;S100A10
Histamine Metabolic Process (GO:0001692)	2/5	0.00166558	0.0316621	0	0	50.6026	323.734	SLC22A3;HNMT
Positive Regulation Of Granulocyte Differentiation (GO:0030854)	2/5	0.00166558	0.0316621	0	0	50.6026	323.734	LEF1;RUNX1
Negative Regulation Of Macromolecule Biosynthetic Process (GO:0010558)	6/98	0.0018381	0.034097	0	0	5.00493	31.5261	IL10;EDN1;RPS3;PUS7;MRPL13;CNOT9
Positive Regulation Of Cold-Induced Thermogenesis (GO:0120162)	6/98	0.0018381	0.034097	0	0	5.00493	31.5261	HADHA;FABP4;FABP5;ACSL1;LCN2;IL18
Regulation Of Cell Migration (GO:0030334)	14/434	0.0018459	0.034097	0	0	2.59651	16.3444	ACVR1;EDN1;GRN;CEMIP;LEF1;MIA3;DYNLL1;AIF1;RHOA;TMSB4X;CCL5;SAP30L;MGAT3;CYP1B1
Response To Molecule Of Bacterial Origin (GO:0002237)	5/69	0.00210843	0.0368966	0	0	5.98067	36.8517	IL10;CYP27B1;CXCL8;PELI1;TNFAIP3
Regulation Of Necroptotic Process (GO:0060544)	3/20	0.00214822	0.0368966	0	0	13.437	82.5449	PELI1;SLC25A4;BIRC3
Regulation Of Toll-Like Receptor Signaling Pathway (GO:0034121)	3/20	0.00214822	0.0368966	0	0	13.437	82.5449	IRF1;BIRC3;TLR2
Response To Fibroblast Growth Factor (GO:0071774)	3/20	0.00214822	0.0368966	0	0	13.437	82.5449	SETX;CXCL8;CCL5
Microglial Cell Activation (GO:0001774)	3/20	0.00214822	0.0368966	0	0	13.437	82.5449	APP;GRN;AIF1
Negative Regulation Of B Cell Activation (GO:0050869)	3/20	0.00214822	0.0368966	0	0	13.437	82.5449	IL10;TNFAIP3;SAMSN1
Positive Regulation Of Phospholipase Activity (GO:0010518)	3/20	0.00214822	0.0368966	0	0	13.437	82.5449	PDPK1;CCL5;PLAA
Positive Regulation Of Protein Processing (GO:0010954)	3/20	0.00214822	0.0368966	0	0	13.437	82.5449	ANXA2;PLGRKT;S100A10
Regulation Of Cellular Biosynthetic Process (GO:0031326)	5/70	0.00224675	0.0380093	0	0	5.88836	35.9088	APP;CXCL8;RPL10;CCL5;PDK4
Calcium Ion Homeostasis (GO:0055074)	6/102	0.00225183	0.0380093	0	0	4.79541	29.2329	CYP27B1;EDN1;CCL8;VAPB;CCL5;ATP13A3
Regulation Of Endothelial Cell Apoptotic Process (GO:2000351)	4/43	0.00237789	0.0394569	0	0	7.83105	47.3116	IL10;PDPK1;TNFAIP3;CCL2
Regulation Of JUN Kinase Activity (GO:0043506)	4/43	0.00237789	0.0394569	0	0	7.83105	47.3116	EDN1;RPS3;DUSP16;HIPK3
Regulation Of Natural Killer Cell Chemotaxis (GO:2000501)	2/6	0.00247679	0.0398543	0	0	37.95	227.73	CCL5;CCL4
Positive Regulation Of Lymphocyte Apoptotic Process (GO:0070230)	2/6	0.00247679	0.0398543	0	0	37.95	227.73	IL10;IDO1
Regulation Of MDA-5 Signaling Pathway (GO:0039533)	2/6	0.00247679	0.0398543	0	0	37.95	227.73	DHX58;DDX60
Positive Regulation Of Vasculature Development (GO:1904018)	6/104	0.00248326	0.0398543	0	0	4.69707	28.1739	GRN;CXCL8;PDPK1;CYP1B1;ITGB8;RUNX1
I-kappaB kinase/NF-kappaB Signaling (GO:0007249)	4/45	0.00281287	0.0447772	0	0	7.44829	43.7479	NFKBIA;NFKB2;BIRC3;TLR2
Negative Regulation Of G Protein-Coupled Receptor Signaling Pathway (GO:0045744)	3/22	0.00284649	0.044947	0	0	12.0213	70.4651	CXCL8;CCL5;STMN1
Positive Regulation Of Metabolic Process (GO:0009893)	6/108	0.00299924	0.0469801	0	0	4.51195	26.2117	HADHA;FABP4;FABP5;ACSL1;LCN2;IL18
Protein Polyubiquitination (GO:0000209)	9/226	0.00304709	0.0473509	0	0	3.20011	18.54	ARRDC4;RNF31;TRAF3IP2;FBXW11;CDC27;MYCBP2;PELI1;TNFAIP3;TRIM56
Positive Regulation Of Interleukin-6 Production (GO:0032755)	5/76	0.00321913	0.0496303	0	0	5.38911	30.9262	IFIH1;APP;AIF1;TMEM106A;TLR2
Regulation Of Interleukin-2 Production (GO:0032663)	4/47	0.00329937	0.0504701	0	0	7.10114	40.576	CD80;RPS3;TNFAIP3;RUNX1
Regulation Of Immune Response (GO:0050776)	5/77	0.00340657	0.0509907	0	0	5.31399	30.1943	RSAD2;IRF1;DHX58;CGAS;BIRC3
Cellular Biogenic Amine Catabolic Process (GO:0042402)	2/7	0.00343758	0.0509907	0	0	30.3585	172.223	COMT;HNMT
Positive Regulation Of Plasminogen Activation (GO:0010756)	2/7	0.00343758	0.0509907	0	0	30.3585	172.223	PLGRKT;S100A10
Regulation Of CD8-positive, Alpha-Beta T Cell Differentiation (GO:0043376)	2/7	0.00343758	0.0509907	0	0	30.3585	172.223	SOCS1;RUNX1
Negative Regulation Of Defense Response (GO:0031348)	6/112	0.00359143	0.0526284	0	0	4.3408	24.4353	IL10;TNFAIP6;ALOX5;DHX58;CGAS;TNFAIP3
Long-Chain Fatty Acid Metabolic Process (GO:0001676)	5/78	0.00360174	0.0526284	0	0	5.24093	29.4872	CPT1A;ACSL1;ALOX5;CYP1B1;PTGR1
Positive Regulation Of ERBB Signaling Pathway (GO:1901186)	3/24	0.00366966	0.0528323	0	0	10.8753	60.9852	HIP1R;PLAUR;CNOT9
Protein Kinase B Signaling (GO:0043491)	3/24	0.00366966	0.0528323	0	0	10.8753	60.9852	SETX;CCL5;CCL2
Positive Regulation Of Protein Localization To Membrane (GO:1905477)	5/79	0.0038048	0.0543781	0	0	5.16984	28.8037	FIS1;CEMIP;TNFAIP6;PDPK1;PRKCE
fatty-acyl-CoA Biosynthetic Process (GO:0046949)	3/25	0.0041301	0.0577623	0	0	10.3805	56.9832	ACSL1;PPT1;ACAT1
Positive Regulation Of Interleukin-2 Production (GO:0032743)	3/25	0.0041301	0.0577623	0	0	10.3805	56.9832	CD80;RPS3;RUNX1
Regulation Of B Cell Activation (GO:0050864)	3/25	0.0041301	0.0577623	0	0	10.3805	56.9832	IL10;TNFAIP3;SAMSN1
Negative Regulation Of NF-kappaB Transcription Factor Activity (GO:0032088)	5/81	0.00423531	0.0588137	0	0	5.03328	27.5033	IL10;NFKBIA;TMSB4X;TNFAIP3;CYP1B1
Cellular Response To Growth Factor Stimulus (GO:0071363)	7/155	0.00439914	0.0605239	0	0	3.63355	19.7169	ACVR1;EHD1;SETX;CXCL8;PDPK1;CCL5;CCL2
CD40 Signaling Pathway (GO:0023035)	2/8	0.00454393	0.0605239	0	0	25.2974	136.453	RNF31;ITGA5
Regulation Of Interleukin-18 Production (GO:0032661)	2/8	0.00454393	0.0605239	0	0	25.2974	136.453	IL10;TLR2
Membrane Lipid Catabolic Process (GO:0046466)	2/8	0.00454393	0.0605239	0	0	25.2974	136.453	FUCA1;PPT1
Negative Regulation Of Alpha-Beta T Cell Differentiation (GO:0046639)	2/8	0.00454393	0.0605239	0	0	25.2974	136.453	SOCS1;RUNX1
Peroxisome Fission (GO:0016559)	2/8	0.00454393	0.0605239	0	0	25.2974	136.453	FIS1;PEX19
Negative Regulation Of Endothelial Cell Apoptotic Process (GO:2000352)	3/26	0.00462408	0.0611754	0	0	9.92866	53.3812	IL10;PDPK1;TNFAIP3
Regulation Of Cell Development (GO:0060284)	4/52	0.00475932	0.062542	0	0	6.35982	34.0101	GRN;ANXA2;LEF1;S100A10
Regulation Of ERK1 And ERK2 Cascade (GO:0070372)	9/244	0.00502508	0.065594	0	0	2.95227	15.6273	APP;MARCO;CCL8;CCL3L1;CCL5;CCL4;CCL2;SPRY1;DUSP6
Organic Substance Transport (GO:0071702)	8/201	0.00512374	0.0664389	0	0	3.18959	16.8215	ARRDC4;SLC22A3;CYP27B1;CCL8;CCL5;PPT1;TAP1;MIA3
Calcium-Mediated Signaling (GO:0019722)	5/85	0.00519874	0.0669679	0	0	4.78064	25.143	FIS1;EDN1;CXCL8;PDPK1;MCTP2
Regulation Of Smooth Muscle Cell Proliferation (GO:0048660)	4/54	0.0054478	0.0692648	0	0	6.10481	31.8216	EDN1;CCL5;IL18;TNFAIP3
Protein K63-linked Ubiquitination (GO:0070534)	4/54	0.0054478	0.0692648	0	0	6.10481	31.8216	ARRDC4;TRAF3IP2;PELI1;TRIM56
T-helper 1 Type Immune Response (GO:0042088)	2/9	0.00579188	0.0711697	0	0	21.6824	111.693	LEF1;IL18
Negative Regulation Of Tyrosine Phosphorylation Of STAT Protein (GO:0042532)	2/9	0.00579188	0.0711697	0	0	21.6824	111.693	SOCS3;SOCS1
Positive Regulation Of RIG-I Signaling Pathway (GO:1900246)	2/9	0.00579188	0.0711697	0	0	21.6824	111.693	DHX58;DDX60
Positive Regulation Of T Cell Apoptotic Process (GO:0070234)	2/9	0.00579188	0.0711697	0	0	21.6824	111.693	CCL5;IDO1
Positive Regulation Of Lipase Activity (GO:0060193)	2/9	0.00579188	0.0711697	0	0	21.6824	111.693	PDPK1;RHOA
Cellular Response To Fibroblast Growth Factor Stimulus (GO:0044344)	4/55	0.00581571	0.0711697	0	0	5.9848	30.8049	SETX;CXCL8;CHURC1;CCL5
Pattern Recognition Receptor Signaling Pathway (GO:0002221)	4/56	0.00619981	0.0753989	0	0	5.86941	29.8356	IFIH1;DHX58;CGAS;TLR2
Positive Regulation Of Calcium Ion Transport (GO:0051928)	3/29	0.00631389	0.0763124	0	0	8.7817	44.4794	CCL5;CCL4;CCL2
Regulation Of Tumor Necrosis Factor Production (GO:0032680)	6/127	0.0066035	0.0789069	0	0	3.79978	19.0755	IFIH1;IL10;APP;TNFAIP3;TMEM106A;TLR2
Regulation Of Peptidyl-Tyrosine Phosphorylation (GO:0050730)	5/90	0.00660916	0.0789069	0	0	4.49828	22.5782	ACVR1;APP;CD80;ITGA5;SAMSN1
Negative Regulation Of Peptidyl-Tyrosine Phosphorylation (GO:0050732)	3/30	0.00694841	0.0819578	0	0	8.45603	42.02	SOCS3;SOCS1;SAMSN1
Prostaglandin Metabolic Process (GO:0006693)	3/30	0.00694841	0.0819578	0	0	8.45603	42.02	EDN1;PLAA;PTGR1
Positive Regulation Of Mitochondrion Organization (GO:0010822)	4/58	0.00701778	0.0822803	0	0	5.65145	28.0273	FIS1;PLAUR;HIP1R;CIDEB
Regulation Of Programmed Necrotic Cell Death (GO:0062098)	2/10	0.00717758	0.083653	0	0	18.9712	93.6567	PELI1;BIRC3
Negative Regulation Of Microtubule Polymerization Or Depolymerization (GO:0031111)	3/31	0.00761944	0.0882773	0	0	8.15361	39.7656	TPX2;STMN1;CAMSAP2
Positive Regulation Of MAPK Cascade (GO:0043410)	10/310	0.00799248	0.0920546	0	0	2.57116	12.4168	APP;MARCO;EDN1;CCL8;DHX33;CCL3L1;CCL5;CCL4;CCL2;TMEM106A
NIK/NF-kappaB Signaling (GO:0038061)	3/32	0.00832744	0.0953211	0	0	7.87205	37.693	NFKBIA;NFKB2;BIRC3
Fatty Acid Catabolic Process (GO:0009062)	4/61	0.00837346	0.0953211	0	0	5.35319	25.6026	HADHA;PHYH;ABHD2;ACAT1
Regulation Of Protein Metabolic Process (GO:0051246)	5/96	0.00863151	0.0962098	0	0	4.20041	19.9618	NFKBIA;APP;EDN1;RPL10;PLAUR
Regulation Of Fatty Acid Metabolic Process (GO:0019217)	2/11	0.00869721	0.0962098	0	0	16.8624	80.0079	FABP3;PDK4
Regulation Of Homotypic Cell-Cell Adhesion (GO:0034110)	2/11	0.00869721	0.0962098	0	0	16.8624	80.0079	CCL5;PLAUR
Macrophage Chemotaxis (GO:0048246)	2/11	0.00869721	0.0962098	0	0	16.8624	80.0079	CCL5;CCL2
Regulation Of CD4-positive, Alpha-Beta T Cell Differentiation (GO:0043370)	2/11	0.00869721	0.0962098	0	0	16.8624	80.0079	SOCS1;RUNX1
Regulation Of Sprouting Angiogenesis (GO:1903670)	3/33	0.00907285	0.0981472	0	0	7.60927	35.7823	PDPK1;ALOX5;ITGA5
Regulation Of Type I Interferon-Mediated Signaling Pathway (GO:0060338)	3/33	0.00907285	0.0981472	0	0	7.60927	35.7823	STAT2;ISG15;TRIM56
Positive Regulation Of Nitrogen Compound Metabolic Process (GO:0051173)	3/33	0.00907285	0.0981472	0	0	7.60927	35.7823	NFKBIA;APP;TMEM106A
Regulation Of Activated T Cell Proliferation (GO:0046006)	3/33	0.00907285	0.0981472	0	0	7.60927	35.7823	RPS3;IL18;IDO1
MAPK Cascade (GO:0000165)	5/98	0.00939118	0.100975	0	0	4.10966	19.1838	SETX;CCL5;IL18;CCL2;DUSP6
Positive Regulation Of ERK1 And ERK2 Cascade (GO:0070374)	7/179	0.00944749	0.100975	0	0	3.12271	14.5581	APP;MARCO;CCL8;CCL3L1;CCL5;CCL4;CCL2
Positive Regulation Of Apoptotic Process (GO:0043065)	9/270	0.00948901	0.100975	0	0	2.65463	12.3642	C3ORF38;GRN;SHQ1;RPS3;HIP1R;CYP1B1;DYNLL1;DUSP6;IFIT2
Negative Regulation Of Ras Protein Signal Transduction (GO:0046580)	3/34	0.00985605	0.104314	0	0	7.36343	34.0166	STMN1;SPRY1;DYNLL1
Regulation Of Cell Growth (GO:0001558)	8/227	0.0103416	0.104431	0	0	2.80718	12.8332	CYP27B1;USP47;CDKN2C;DCUN1D5;PPT1;LAMTOR2;TMEM97;ATAD3A
Astrocyte Activation (GO:0048143)	2/12	0.0103471	0.104431	0	0	15.1754	69.3675	APP;GRN
Biogenic Amine Metabolic Process (GO:0006576)	2/12	0.0103471	0.104431	0	0	15.1754	69.3675	SLC22A3;HNMT
Granulocyte Activation (GO:0036230)	2/12	0.0103471	0.104431	0	0	15.1754	69.3675	CXCL8;CCL5
Macrophage Migration (GO:1905517)	2/12	0.0103471	0.104431	0	0	15.1754	69.3675	CCL5;CCL2
Negative Regulation By Host Of Viral Transcription (GO:0043922)	2/12	0.0103471	0.104431	0	0	15.1754	69.3675	CCL5;CCL4
Negative Regulation Of JUN Kinase Activity (GO:0043508)	2/12	0.0103471	0.104431	0	0	15.1754	69.3675	DUSP16;HIPK3
Oligosaccharide-Lipid Intermediate Biosynthetic Process (GO:0006490)	2/12	0.0103471	0.104431	0	0	15.1754	69.3675	ALG8;ALG9
Pseudouridine Synthesis (GO:0001522)	2/12	0.0103471	0.104431	0	0	15.1754	69.3675	PUS7;NOP10
Regulation Of Tyrosine Phosphorylation Of STAT Protein (GO:0042509)	4/65	0.0104327	0.104755	0	0	5.00114	22.8193	SOCS3;SOCS1;CCL5;IL18
Macrophage Activation (GO:0042116)	3/35	0.0106774	0.106665	0	0	7.13296	32.381	APP;AIF1;TMEM106A
Negative Regulation Of Immune Response (GO:0050777)	4/66	0.0109941	0.109271	0	0	4.92023	22.1922	DHX58;CGAS;TNFAIP3;SAMSN1
Regulation Of I-kappaB kinase/NF-kappaB Signaling (GO:0043122)	8/232	0.0116827	0.115529	0	0	2.74381	12.209	RNF31;TRAF3IP2;PDPK1;PELI1;TNFAIP3;RHOA;TMEM106A;BIRC3
Regulation Of Cell Adhesion (GO:0030155)	6/144	0.0118645	0.116362	0	0	3.3288	14.7606	CXCL8;CCL5;IL18;PLAUR;LPXN;MIA3
acyl-CoA Biosynthetic Process (GO:0071616)	2/13	0.0121235	0.116362	0	0	13.7951	60.8724	PPT1;ACAT1
Regulation Of Nitric-Oxide Synthase Biosynthetic Process (GO:0051769)	2/13	0.0121235	0.116362	0	0	13.7951	60.8724	EDN1;TLR2
Positive Regulation Of Alpha-Beta T Cell Differentiation (GO:0046638)	2/13	0.0121235	0.116362	0	0	13.7951	60.8724	SOCS1;RUNX1
Positive Regulation Of Granulocyte Macrophage Colony-Stimulating Factor Production (GO:0032725)	2/13	0.0121235	0.116362	0	0	13.7951	60.8724	CD80;IL18
Positive Regulation Of Type 2 Immune Response (GO:0002830)	2/13	0.0121235	0.116362	0	0	13.7951	60.8724	RSAD2;IL18
Positive Regulation Of GTPase Activity (GO:0043547)	8/234	0.0122536	0.116504	0	0	2.71925	11.97	CCL8;CCL3L1;RASGEF1B;CCL5;CCL4;CCL2;TBC1D2B;S100A10
Regulation Of Defense Response To Virus By Host (GO:0050691)	3/37	0.0124359	0.116504	0	0	6.7127	29.4497	TRAF3IP2;CGAS;TNFAIP3
Negative Regulation Of Smooth Muscle Cell Proliferation (GO:0048662)	3/37	0.0124359	0.116504	0	0	6.7127	29.4497	IL10;TNFAIP3;AIF1
Positive Regulation Of Immune Effector Process (GO:0002699)	3/37	0.0124359	0.116504	0	0	6.7127	29.4497	IL10;DHX58;DDX60
Positive Regulation Of Signaling (GO:0023056)	3/37	0.0124359	0.116504	0	0	6.7127	29.4497	EDN1;ANXA2;CD80
Regulation Of Cold-Induced Thermogenesis (GO:0120161)	6/146	0.0126341	0.11724	0	0	3.28092	14.342	HADHA;FABP4;FABP5;ACSL1;LCN2;IL18
Negative Regulation Of Response To External Stimulus (GO:0032102)	6/146	0.0126341	0.11724	0	0	3.28092	14.342	IL10;TNFAIP6;ALOX5;DHX58;CGAS;TNFAIP3
Positive Regulation Of Phosphatidylinositol 3-Kinase Signaling (GO:0014068)	4/69	0.012794	0.117792	0	0	4.69243	20.4533	NCF1;CCL5;IL18;PIK3AP1
Intracellular Monoatomic Cation Homeostasis (GO:0030003)	7/190	0.0128139	0.117792	0	0	2.93335	12.7813	APP;EDN1;CCL8;ATP6AP1;VAPB;CCL5;ATP13A3
Amino Acid Catabolic Process (GO:0009063)	3/38	0.0133735	0.120188	0	0	6.52057	28.1329	BCKDHA;HNMT;IDO1
Tumor Necrosis Factor-Mediated Signaling Pathway (GO:0033209)	3/38	0.0133735	0.120188	0	0	6.52057	28.1329	NFKBIA;TMSB4X;BIRC3
Negative Regulation Of Epithelial Cell Apoptotic Process (GO:1904036)	3/38	0.0133735	0.120188	0	0	6.52057	28.1329	IL10;PDPK1;TNFAIP3
Positive Regulation Of Bone Mineralization (GO:0030501)	3/38	0.0133735	0.120188	0	0	6.52057	28.1329	CYP27B1;ALOX5;ISG15
Positive Regulation Of T Cell Activation (GO:0050870)	5/107	0.0133815	0.120188	0	0	3.74533	16.1569	IL7;CD80;CCL5;CCL2;AIF1
Positive Regulation Of Multicellular Organismal Process (GO:0051240)	11/387	0.013485	0.120565	0	0	2.25674	9.71792	ACVR1;IL10;CYP27B1;HADHA;FABP4;FABP5;ACSL1;SAP30L;LEF1;IL18;LCN2
2-Oxoglutarate Metabolic Process (GO:0006103)	2/14	0.0140229	0.120956	0	0	12.6449	53.9564	PHYH;IDH1
Cellular Response To Exogenous dsRNA (GO:0071360)	2/14	0.0140229	0.120956	0	0	12.6449	53.9564	IFIH1;CGAS
Dolichol Metabolic Process (GO:0019348)	2/14	0.0140229	0.120956	0	0	12.6449	53.9564	ALG8;ALG9
Hyaluronan Metabolic Process (GO:0030212)	2/14	0.0140229	0.120956	0	0	12.6449	53.9564	CEMIP;TNFAIP6
Negative Regulation Of Receptor Signaling Pathway Via STAT (GO:1904893)	2/14	0.0140229	0.120956	0	0	12.6449	53.9564	SOCS3;SOCS1
Positive Regulation Of Response To Cytokine Stimulus (GO:0060760)	2/14	0.0140229	0.120956	0	0	12.6449	53.9564	IFIH1;IL7
Positive Regulation Of Telomerase RNA Localization To Cajal Body (GO:1904874)	2/14	0.0140229	0.120956	0	0	12.6449	53.9564	SHQ1;NOP10
Regulation Of MHC Class II Biosynthetic Process (GO:0045346)	2/14	0.0140229	0.120956	0	0	12.6449	53.9564	IL10;TMEM106A
Negative Regulation Of Supramolecular Fiber Organization (GO:1902904)	4/71	0.0140924	0.121021	0	0	4.55189	19.4007	TPX2;STMN1;HIP1R;CAMSAP2
Cholesterol Homeostasis (GO:0042632)	4/72	0.0147718	0.125208	0	0	4.48472	18.9033	EHD1;FABP3;IL18;TMEM97
Second-Messenger-Mediated Signaling (GO:0019932)	4/72	0.0147718	0.125208	0	0	4.48472	18.9033	EDN1;CXCL8;PDPK1;MCTP2
Negative Regulation Of Cell Adhesion (GO:0007162)	4/72	0.0147718	0.125208	0	0	4.48472	18.9033	CYP1B1;LPXN;MIA3;RHOA
Positive Regulation Of Protein Metabolic Process (GO:0051247)	7/196	0.0149767	0.126398	0	0	2.83936	11.9289	NFKBIA;APP;FBXW11;CD80;IL18;NAT10;TNFAIP3
Positive Regulation Of NF-kappaB Transcription Factor Activity (GO:0051092)	6/152	0.0151524	0.126653	0	0	3.14512	13.1768	RNF31;APP;DHX33;IL18;RPS3;TLR2
Regulation Of Microtubule Polymerization (GO:0031113)	3/40	0.0153667	0.126653	0	0	6.16748	25.7527	STMN1;RPS3;CAMSAP2
Endothelial Cell Migration (GO:0043542)	3/40	0.0153667	0.126653	0	0	6.16748	25.7527	CYP1B1;LPXN;RHOA
Negative Regulation Of Cell-Cell Adhesion (GO:0022408)	3/40	0.0153667	0.126653	0	0	6.16748	25.7527	IL10;EPCAM;MIA3
Positive Regulation Of Myeloid Leukocyte Differentiation (GO:0002763)	3/40	0.0153667	0.126653	0	0	6.16748	25.7527	LEF1;EVI2B;RUNX1
Sterol Homeostasis (GO:0055092)	4/73	0.0154715	0.126653	0	0	4.4195	18.4238	EHD1;FABP3;IL18;TMEM97
Negative Regulation Of Inflammatory Response (GO:0050728)	5/111	0.0154738	0.126653	0	0	3.60326	15.0206	IL10;GRN;TNFAIP6;ALOX5;TNFAIP3
Regulation Of Cellular Component Organization (GO:0051128)	6/153	0.0156036	0.126653	0	0	3.12357	12.9948	DCUN1D5;HIP1R;LAMTOR2;TMEM97;ATAD3A;CAMSAP2
Regulation Of Granulocyte Macrophage Colony-Stimulating Factor Production (GO:0032645)	2/15	0.0160419	0.126653	0	0	11.6716	48.2335	CD80;IL18
Regulation Of Interleukin-13 Production (GO:0032656)	2/15	0.0160419	0.126653	0	0	11.6716	48.2335	LEF1;IL18
Alpha-Beta T Cell Activation (GO:0046631)	2/15	0.0160419	0.126653	0	0	11.6716	48.2335	RSAD2;NKG7
Defense Response To Protozoan (GO:0042832)	2/15	0.0160419	0.126653	0	0	11.6716	48.2335	BATF2;NKG7
Dolichol-Linked Oligosaccharide Biosynthetic Process (GO:0006488)	2/15	0.0160419	0.126653	0	0	11.6716	48.2335	ALG8;ALG9
Glycosaminoglycan Catabolic Process (GO:0006027)	2/15	0.0160419	0.126653	0	0	11.6716	48.2335	CEMIP;FUCA1
Negative Regulation Of Type I Interferon-Mediated Signaling Pathway (GO:0060339)	2/15	0.0160419	0.126653	0	0	11.6716	48.2335	STAT2;ISG15
Positive Regulation Of Sprouting Angiogenesis (GO:1903672)	2/15	0.0160419	0.126653	0	0	11.6716	48.2335	PDPK1;ITGA5
Positive Regulation Of DNA-binding Transcription Factor Activity (GO:0051091)	8/246	0.016118	0.126743	0	0	2.58056	10.6521	IL10;RNF31;APP;EDN1;DHX33;IL18;RPS3;TLR2
Positive Regulation Of Lymphocyte Proliferation (GO:0050671)	4/74	0.0161918	0.126814	0	0	4.35615	17.9615	IL7;CD80;CCL5;IL18
Positive Regulation Of Ossification (GO:0045778)	3/41	0.0164226	0.127601	0	0	6.00488	24.6746	CYP27B1;ALOX5;ISG15
Positive Regulation Of Response To Biotic Stimulus (GO:0002833)	3/41	0.0164226	0.127601	0	0	6.00488	24.6746	GRN;CCL5;TRIM56
Regulation Of Protein Ubiquitination (GO:0031396)	5/113	0.0165974	0.12845	0	0	3.53617	14.493	MYCBP2;RPS3;TNFAIP3;ISG15;BIRC3
Regulation Of Stress Fiber Assembly (GO:0051492)	4/75	0.0169328	0.130529	0	0	4.29457	17.5154	STMN1;DYNLL1;RHOA;S100A10
Regulation Of Translation (GO:0006417)	7/202	0.017388	0.133512	0	0	2.75115	11.1476	APP;RPL10;RPS3;NAT10;PUS7;MRPL13;CNOT9
Modulation By Host Of Symbiont Process (GO:0051851)	3/42	0.0175183	0.133988	0	0	5.85061	23.6628	CCL5;LEF1;CCL4
Regulation Of Fatty Acid Oxidation (GO:0046320)	2/16	0.0181769	0.135841	0	0	10.8374	43.4319	FABP3;PDK4
Negative Regulation Of Anoikis (GO:2000811)	2/16	0.0181769	0.135841	0	0	10.8374	43.4319	PDK4;ITGA5
Negative Regulation Of Receptor Signaling Pathway Via JAK-STAT (GO:0046426)	2/16	0.0181769	0.135841	0	0	10.8374	43.4319	SOCS3;SOCS1
Negative Regulation Of Viral-Induced Cytoplasmic Pattern Recognition Receptor Signaling Pathway (GO:0039532)	2/16	0.0181769	0.135841	0	0	10.8374	43.4319	DHX58;TNFAIP3
Positive Regulation Of Homotypic Cell-Cell Adhesion (GO:0034112)	2/16	0.0181769	0.135841	0	0	10.8374	43.4319	CCL5;PLAUR
Prostanoid Metabolic Process (GO:0006692)	2/16	0.0181769	0.135841	0	0	10.8374	43.4319	PLAA;PTGR1
Defense Response To Bacterium (GO:0042742)	7/204	0.0182493	0.135863	0	0	2.72294	10.9017	RNF31;ZNFX1;IL18;LCN2;ISG15;LYZ;TLR2
Positive Regulation Of Response To Stimulus (GO:0048584)	4/77	0.0184775	0.136525	0	0	4.17649	16.6692	IFIH1;RSAD2;CD80;RPS3
Regulation Of T Cell Proliferation (GO:0042129)	4/77	0.0184775	0.136525	0	0	4.17649	16.6692	IL10;CD80;CCL5;IDO1
mRNA Transcription (GO:0009299)	3/43	0.0186538	0.136795	0	0	5.70405	22.7118	CYP27B1;HIPK3;S100A10
Positive Regulation Of Biomineral Tissue Development (GO:0070169)	3/43	0.0186538	0.136795	0	0	5.70405	22.7118	CYP27B1;ALOX5;ISG15
Cellular Response To Oxidative Stress (GO:0034599)	5/117	0.0190045	0.138846	0	0	3.40919	13.5109	SETX;NCF1;MGAT3;RPS3;AIF1
Positive Regulation Of Tumor Necrosis Factor Production (GO:0032760)	4/78	0.0192816	0.140347	0	0	4.11984	16.2676	IFIH1;APP;TMEM106A;TLR2
Phosphatidylinositol Phosphate Biosynthetic Process (GO:0046854)	3/44	0.0198293	0.142742	0	0	5.56465	21.8167	PI4K2B;SOCS3;SOCS1
Positive Regulation Of Biosynthetic Process (GO:0009891)	3/44	0.0198293	0.142742	0	0	5.56465	21.8167	CXCL8;CCL5;RUNX1
Positive Regulation Of Cytokine-Mediated Signaling Pathway (GO:0001961)	3/44	0.0198293	0.142742	0	0	5.56465	21.8167	EDN1;IL7;TRIM56
Branched-Chain Amino Acid Catabolic Process (GO:0009083)	2/17	0.0204246	0.142826	0	0	10.1144	39.3551	BCKDHA;ACAT1
Cellular Response To dsRNA (GO:0071359)	2/17	0.0204246	0.142826	0	0	10.1144	39.3551	IFIH1;CGAS
Regulation Of Telomerase RNA Localization To Cajal Body (GO:1904872)	2/17	0.0204246	0.142826	0	0	10.1144	39.3551	SHQ1;NOP10
Toll-Like Receptor 4 Signaling Pathway (GO:0034142)	2/17	0.0204246	0.142826	0	0	10.1144	39.3551	PRKCE;PIK3AP1
Negative Regulation Of Rho Protein Signal Transduction (GO:0035024)	2/17	0.0204246	0.142826	0	0	10.1144	39.3551	STMN1;DYNLL1
Negative Regulation Of Interleukin-8 Production (GO:0032717)	2/17	0.0204246	0.142826	0	0	10.1144	39.3551	IL10;TMSB4X
Positive Regulation Of Lymphocyte Chemotaxis (GO:0140131)	2/17	0.0204246	0.142826	0	0	10.1144	39.3551	CCL5;CCL4
rRNA Modification (GO:0000154)	2/17	0.0204246	0.142826	0	0	10.1144	39.3551	NAT10;NOP10
Positive Regulation Of Immune Response (GO:0050778)	4/80	0.020954	0.14509	0	0	4.01102	15.5043	IL10;RSAD2;CCL5;TRIM56
Regulation Of Cellular Metabolic Process (GO:0031323)	3/45	0.0210448	0.14509	0	0	5.43188	20.973	PDK4;CYP1B1;CIDEB
Regulation Of Protein Modification Process (GO:0031399)	3/45	0.0210448	0.14509	0	0	5.43188	20.973	SOCS1;RB1CC1;STAT2
Negative Regulation Of Response To Biotic Stimulus (GO:0002832)	3/45	0.0210448	0.14509	0	0	5.43188	20.973	DHX58;CGAS;TNFAIP3
Regulation Of Interleukin-8 Production (GO:0032677)	4/81	0.0218225	0.148689	0	0	3.95872	15.1414	IL10;TMSB4X;CD58;TLR2
Positive Regulation Of DNA-templated Transcription (GO:0045893)	25/1243	0.0220033	0.148689	0	0	1.60393	6.1215	APP;NCF1;MAML1;CD80;LEF1;CYP27B1;DHX33;EPCAM;S100A10;ACVR1;IL10;EGR2;EDN1;ANXA2;FBXW11;STAT2;IL18;ZNF76;RUNX1;NFKB2;SETX;NFKBIA;IRF1;RBMX;TLR2
Regulation Of Epidermal Growth Factor Receptor Signaling Pathway (GO:0042058)	3/46	0.0223003	0.148689	0	0	5.30529	20.1768	HIP1R;PLAUR;CNOT9
Epithelial Cell Migration (GO:0010631)	3/46	0.0223003	0.148689	0	0	5.30529	20.1768	CYP1B1;LPXN;RHOA
Positive Regulation Of Cell-Cell Adhesion (GO:0022409)	3/46	0.0223003	0.148689	0	0	5.30529	20.1768	IL10;CCL5;PLAUR
Receptor-Mediated Endocytosis (GO:0006898)	5/122	0.0223222	0.148689	0	0	3.26266	12.4052	MARCO;CXCL8;PPT1;HIP1R;CD9
Positive Regulation Of Transcription By RNA Polymerase II (GO:0045944)	20/938	0.0225794	0.148689	0	0	1.6943	6.42263	ACVR1;APP;EGR2;EDN1;ANXA2;MAML1;STAT2;LEF1;IL18;ZNF76;RUNX1;NFKB2;SETX;NFKBIA;CYP27B1;EPCAM;IRF1;RBMX;S100A10;TLR2
Positive Regulation Of Tumor Necrosis Factor Superfamily Cytokine Production (GO:1903557)	4/82	0.0227127	0.148689	0	0	3.90777	14.7903	IFIH1;APP;TMEM106A;TLR2
Regulation Of Defense Response To Virus (GO:0050688)	2/18	0.0227817	0.148689	0	0	9.48173	35.858	HERC5;TNFAIP3
Regulation Of Mitochondrial Outer Membrane Permeabilization Involved In Apoptotic Signaling Pathway (GO:1901028)	2/18	0.0227817	0.148689	0	0	9.48173	35.858	HIP1R;SLC25A4
Regulation Of Vascular Endothelial Cell Proliferation (GO:1905562)	2/18	0.0227817	0.148689	0	0	9.48173	35.858	PDPK1;CCL2
Icosanoid Biosynthetic Process (GO:0046456)	2/18	0.0227817	0.148689	0	0	9.48173	35.858	MGST3;LTA4H
Intracellular Lipid Transport (GO:0032365)	2/18	0.0227817	0.148689	0	0	9.48173	35.858	CPT1A;FABP3
Lysosomal Lumen Acidification (GO:0007042)	2/18	0.0227817	0.148689	0	0	9.48173	35.858	GRN;PPT1
Neutrophil Activation (GO:0042119)	2/18	0.0227817	0.148689	0	0	9.48173	35.858	CXCL8;CCL5
Regulation Of Adaptive Immune Response (GO:0002819)	2/18	0.0227817	0.148689	0	0	9.48173	35.858	IRF1;SAMSN1
Membrane Organization (GO:0061024)	6/167	0.0229264	0.149136	0	0	2.84991	10.7598	ANXA2;VAPB;PPT1;TOR1AIP1;STX11;S100A10
Regulation Of GTPase Activity (GO:0043087)	7/214	0.023009	0.149177	0	0	2.59007	9.76942	CCL8;CCL3L1;RASGEF1B;CCL5;CCL4;CCL2;S100A10
Regulation Of Wound Healing (GO:0061041)	3/47	0.0235958	0.152477	0	0	5.18445	19.4245	ALOX5;PRKCE;TNFAIP3
Protein Dephosphorylation (GO:0006470)	5/124	0.023748	0.152956	0	0	3.2075	11.9969	PDP2;FBXW11;PPM1K;DUSP16;DUSP6
Supramolecular Fiber Organization (GO:0097435)	9/316	0.0239365	0.153664	0	0	2.25154	8.40352	APP;TNFAIP6;TMOD3;STMN1;HIP1R;CYP1B1;RHOA;AGFG1;CAMSAP2
Positive Regulation Of Signal Transduction (GO:0009967)	8/266	0.0244053	0.156162	0	0	2.37807	8.82969	CYP27B1;IL7;CD80;RPS3;TNFAIP3;ITGA5;IL7R;TLR2
Positive Regulation Of Protein Ubiquitination (GO:0031398)	4/84	0.0245588	0.156423	0	0	3.80969	14.1213	ARRDC4;DCUN1D5;MYCBP2;BIRC3
Negative Regulation Of Signal Transduction (GO:0009968)	8/267	0.0248855	0.156423	0	0	2.36877	8.74899	ACVR1;IL10;HMGXB4;SOCS1;CXCL8;CCL5;TNFAIP3;SPRY1
Regulation Of DNA Binding (GO:0051101)	3/48	0.0249313	0.156423	0	0	5.06898	18.7128	NFKBIA;LEF1;PLAUR
Regulation Of Smooth Muscle Cell Migration (GO:0014910)	2/19	0.025245	0.156423	0	0	8.92353	32.8308	CCL5;S100A11
Regulation Of Tissue Remodeling (GO:0034103)	2/19	0.025245	0.156423	0	0	8.92353	32.8308	IL18;RUNX1
Establishment Of Skin Barrier (GO:0061436)	2/19	0.025245	0.156423	0	0	8.92353	32.8308	STMN1;IL18
Vesicle Docking (GO:0048278)	2/19	0.025245	0.156423	0	0	8.92353	32.8308	STX8;STX11
Leukotriene Biosynthetic Process (GO:0019370)	2/19	0.025245	0.156423	0	0	8.92353	32.8308	MGST3;LTA4H
Positive Regulation Of Activated T Cell Proliferation (GO:0042104)	2/19	0.025245	0.156423	0	0	8.92353	32.8308	IL18;RPS3
Purine Ribonucleotide Transport (GO:0015868)	2/19	0.025245	0.156423	0	0	8.92353	32.8308	ABCC5;SLC25A4
Positive Regulation Of Endothelial Cell Migration (GO:0010595)	4/85	0.0255148	0.157596	0	0	3.76247	13.8026	EDN1;GRN;PDPK1;TMSB4X
Unsaturated Fatty Acid Metabolic Process (GO:0033559)	3/49	0.0263068	0.161977	0	0	4.95854	18.0388	ALOX5;CYP1B1;PTGR1
Exocytosis (GO:0006887)	4/86	0.026493	0.162104	0	0	3.71639	13.4938	CCL8;CCL5;MIA3;STX11
Negative Regulation Of Binding (GO:0051100)	4/86	0.026493	0.162104	0	0	3.71639	13.4938	NFKBIA;PEX19;LEF1;IFIT2
Positive Regulation Of Cell Motility (GO:2000147)	7/221	0.0268111	0.163539	0	0	2.50445	9.06346	ACVR1;EDN1;GRN;CEMIP;CCL5;LEF1;AIF1
Positive Regulation Of Transport (GO:0051050)	3/50	0.0277223	0.16602	0	0	4.85279	17.3998	ANXA2;HIP1R;PLAA
Adenine Nucleotide Transport (GO:0051503)	2/20	0.0278113	0.16602	0	0	8.42735	30.1894	ABCC5;SLC25A4
Regulation Of Meiotic Cell Cycle (GO:0051445)	2/20	0.0278113	0.16602	0	0	8.42735	30.1894	ANAPC15;CDC27
Xenobiotic Transport (GO:0042908)	2/20	0.0278113	0.16602	0	0	8.42735	30.1894	SLC22A3;ABCC5
Negative Regulation Of Microtubule Depolymerization (GO:0007026)	2/20	0.0278113	0.16602	0	0	8.42735	30.1894	TPX2;CAMSAP2
Negative Regulation Of Phosphate Metabolic Process (GO:0045936)	2/20	0.0278113	0.16602	0	0	8.42735	30.1894	CDKN2C;DYNLL1
Positive Regulation Of Lipid Storage (GO:0010884)	2/20	0.0278113	0.16602	0	0	8.42735	30.1894	EHD1;OSBPL11
Positive Regulation Of I-kappaB kinase/NF-kappaB Signaling (GO:0043123)	6/175	0.0280053	0.16667	0	0	2.7139	9.70316	RNF31;TRAF3IP2;PELI1;RHOA;TMEM106A;BIRC3
Positive Regulation Of Peptidyl-Tyrosine Phosphorylation (GO:0050731)	5/130	0.0283731	0.168347	0	0	3.05261	10.8743	ACVR1;CD80;CCL5;IL18;ITGA5
Negative Regulation Of MAP Kinase Activity (GO:0043407)	3/51	0.0291775	0.172597	0	0	4.75145	16.7933	SPRY1;DUSP16;HIPK3
Negative Regulation Of Cytokine Production (GO:0001818)	6/178	0.030087	0.176638	0	0	2.66615	9.3413	IL10;TMSB4X;DHX58;LEF1;ACOD1;TNFAIP3
Anaphase-Promoting Complex-Dependent Catabolic Process (GO:0031145)	2/21	0.0304775	0.176638	0	0	7.9834	27.8682	ANAPC15;CDC27
Skin Epidermis Development (GO:0098773)	2/21	0.0304775	0.176638	0	0	7.9834	27.8682	STMN1;IL18
Positive Regulation Of T Cell Cytokine Production (GO:0002726)	2/21	0.0304775	0.176638	0	0	7.9834	27.8682	RSAD2;IL18
Regulation Of Anoikis (GO:2000209)	2/21	0.0304775	0.176638	0	0	7.9834	27.8682	PDK4;ITGA5
Regulation Of Phosphatidylinositol 3-Kinase Signaling (GO:0014066)	4/90	0.0306288	0.176638	0	0	3.54282	12.3496	NCF1;CCL5;IL18;PIK3AP1
Regulation Of Peptide Hormone Secretion (GO:0090276)	3/52	0.0306725	0.176638	0	0	4.65424	16.2172	HADHA;ALOX5;CCL5
Fatty Acid Oxidation (GO:0019395)	3/52	0.0306725	0.176638	0	0	4.65424	16.2172	HADHA;PHYH;ACAT1
Icosanoid Metabolic Process (GO:0006690)	3/52	0.0306725	0.176638	0	0	4.65424	16.2172	ALOX5;CYP1B1;PTGR1
Positive Regulation Of Binding (GO:0051099)	4/91	0.0317188	0.182127	0	0	3.50192	12.0846	APP;STMN1;PLAUR;HIP1R
Regulation Of Regulatory T Cell Differentiation (GO:0045589)	2/22	0.0332407	0.188108	0	0	7.58385	25.8153	SOCS1;IRF1
Cellular Response To Low-Density Lipoprotein Particle Stimulus (GO:0071404)	2/22	0.0332407	0.188108	0	0	7.58385	25.8153	CD9;MIA3
snRNA 3'-End Processing (GO:0034472)	2/22	0.0332407	0.188108	0	0	7.58385	25.8153	EXOSC7;INTS2
Natural Killer Cell Mediated Immunity (GO:0002228)	2/22	0.0332407	0.188108	0	0	7.58385	25.8153	NKG7;SLAMF7
Organelle Fission (GO:0048285)	2/22	0.0332407	0.188108	0	0	7.58385	25.8153	FIS1;PEX19
Negative Regulation Of Gene Expression (GO:0010629)	9/336	0.0335807	0.188443	0	0	2.11165	7.16653	IL10;APP;SHQ1;CXCL8;RPS3;ITGB8;PUS7;MRPL13;CNOT9
Regulation Of Focal Adhesion Assembly (GO:0051893)	3/54	0.0337812	0.188443	0	0	4.47127	15.148	DYNLL1;RHOA;S100A10
Endoplasmic Reticulum Organization (GO:0007029)	3/54	0.0337812	0.188443	0	0	4.47127	15.148	WDR83OS;VAPB;MIA3
Negative Regulation Of Protein Modification By Small Protein Conjugation Or Removal (GO:1903321)	3/54	0.0337812	0.188443	0	0	4.47127	15.148	RPS3;TNFAIP3;ISG15
Negative Regulation Of Protein Ubiquitination (GO:0031397)	3/54	0.0337812	0.188443	0	0	4.47127	15.148	RPS3;TNFAIP3;ISG15
Negative Regulation Of Amide Metabolic Process (GO:0034249)	4/93	0.0339666	0.188939	0	0	3.42287	11.5774	RPS3;PUS7;MRPL13;CNOT9
Vesicle Organization (GO:0016050)	4/94	0.0351244	0.194826	0	0	3.38467	11.3348	PI4K2B;ANXA2;STX8;S100A10
Glial Cell Development (GO:0021782)	2/23	0.0360977	0.196878	0	0	7.22234	23.9892	APP;TLR2
Negative Regulation Of Actin Filament Polymerization (GO:0030837)	2/23	0.0360977	0.196878	0	0	7.22234	23.9892	TMSB4X;HIP1R
Negative Regulation Of Lymphocyte Activation (GO:0051250)	2/23	0.0360977	0.196878	0	0	7.22234	23.9892	TNFAIP3;SAMSN1
Negative Regulation Of Protein Depolymerization (GO:1901880)	2/23	0.0360977	0.196878	0	0	7.22234	23.9892	TPX2;CAMSAP2
Positive Regulation Of Oxidoreductase Activity (GO:0051353)	2/23	0.0360977	0.196878	0	0	7.22234	23.9892	EDN1;PDP2
Positive Regulation Of Protein Targeting To Membrane (GO:0090314)	2/23	0.0360977	0.196878	0	0	7.22234	23.9892	FIS1;CEMIP
Intracellular Calcium Ion Homeostasis (GO:0006874)	5/139	0.0363177	0.197528	0	0	2.84627	9.43668	EDN1;CCL8;VAPB;CCL5;ATP13A3
Regulation Of Reactive Oxygen Species Metabolic Process (GO:2000377)	3/56	0.0370471	0.200382	0	0	4.30211	14.1779	ALOX5;CYP1B1;ACOD1
Peptide Metabolic Process (GO:0006518)	3/56	0.0370471	0.200382	0	0	4.30211	14.1779	CPM;MGAT3;LTA4H
Positive Regulation Of Supramolecular Fiber Organization (GO:1902905)	4/96	0.0375081	0.202317	0	0	3.31075	10.8699	APP;EDN1;PRKCE;RPS3
Endocytosis (GO:0006897)	6/189	0.0385775	0.207185	0	0	2.50448	8.15231	EHD1;APP;MARCO;PPT1;HIP1R;TBC1D2B
Regulation Of Microtubule Depolymerization (GO:0031114)	2/24	0.0390457	0.207185	0	0	6.89371	22.3564	TPX2;CAMSAP2
mRNA Polyadenylation (GO:0006378)	2/24	0.0390457	0.207185	0	0	6.89371	22.3564	APP;TENT2
Natural Killer Cell Mediated Cytotoxicity (GO:0042267)	2/24	0.0390457	0.207185	0	0	6.89371	22.3564	NKG7;SLAMF7
Negative Regulation Of Cell Junction Assembly (GO:1901889)	2/24	0.0390457	0.207185	0	0	6.89371	22.3564	DYNLL1;TLR2
Peroxisome Organization (GO:0007031)	2/24	0.0390457	0.207185	0	0	6.89371	22.3564	FIS1;PEX19
Regulation Of Bone Mineralization (GO:0030500)	3/58	0.0404688	0.214157	0	0	4.14524	13.2947	CYP27B1;ALOX5;ISG15
RNA Polyadenylation (GO:0043631)	2/25	0.0420818	0.216832	0	0	6.59365	20.8896	APP;TENT2
Activation Of Protein Kinase B Activity (GO:0032148)	2/25	0.0420818	0.216832	0	0	6.59365	20.8896	PDPK1;IL18
Regulation Of Lysosomal Lumen pH (GO:0035751)	2/25	0.0420818	0.216832	0	0	6.59365	20.8896	GRN;PPT1
Regulation Of Neutrophil Chemotaxis (GO:0090022)	2/25	0.0420818	0.216832	0	0	6.59365	20.8896	CXCL8;TNFAIP6
Regulation Of Protein Processing (GO:0070613)	2/25	0.0420818	0.216832	0	0	6.59365	20.8896	PLAUR;RUNX1
Wound Healing, Spreading Of Cells (GO:0044319)	2/25	0.0420818	0.216832	0	0	6.59365	20.8896	ITGA5;RHOA
Negative Regulation Of Stress Fiber Assembly (GO:0051497)	2/25	0.0420818	0.216832	0	0	6.59365	20.8896	STMN1;DYNLL1
Positive Regulation Of Release Of Cytochrome C From Mitochondria (GO:0090200)	2/25	0.0420818	0.216832	0	0	6.59365	20.8896	PLAUR;CIDEB
Positive Regulation Of Striated Muscle Cell Differentiation (GO:0051155)	2/25	0.0420818	0.216832	0	0	6.59365	20.8896	EDN1;MAML1
Regulation Of Cell Size (GO:0008361)	2/25	0.0420818	0.216832	0	0	6.59365	20.8896	EDN1;RHOA
Hemopoiesis (GO:0030097)	4/101	0.043865	0.225427	0	0	3.1393	9.81544	IL10;IL7R;EVI2B;RUNX1
Negative Regulation Of Protein Metabolic Process (GO:0051248)	5/147	0.0444236	0.226369	0	0	2.68482	8.3605	EDN1;RPS3;PUS7;MRPL13;CNOT9
Protein Glycosylation (GO:0006486)	5/147	0.0444236	0.226369	0	0	2.68482	8.3605	ALG8;ALG9;B3GALT4;MGAT3;B3GNT2
Regulation Of Epidermal Growth Factor-Activated Receptor Activity (GO:0007176)	2/26	0.0452033	0.226369	0	0	6.31859	19.5661	APP;NCF1
Regulation Of Interferon-Alpha Production (GO:0032647)	2/26	0.0452033	0.226369	0	0	6.31859	19.5661	IFIH1;IL10
Negative Regulation Of Protein Polymerization (GO:0032272)	2/26	0.0452033	0.226369	0	0	6.31859	19.5661	STMN1;HIP1R
Negative Regulation Of Receptor-Mediated Endocytosis (GO:0048261)	2/26	0.0452033	0.226369	0	0	6.31859	19.5661	APP;ANXA2
Organelle Fusion (GO:0048284)	2/26	0.0452033	0.226369	0	0	6.31859	19.5661	FIS1;CIDEB
Plasma Membrane Invagination (GO:0099024)	2/26	0.0452033	0.226369	0	0	6.31859	19.5661	MARCO;RHOA
Protein Export From Nucleus (GO:0006611)	2/26	0.0452033	0.226369	0	0	6.31859	19.5661	EGR2;DUSP16
Regulation Of Protein Secretion (GO:0050708)	4/102	0.0452045	0.226369	0	0	3.1071	9.62133	HADHA;RSAD2;ALOX5;CCL5
Neuron Development (GO:0048666)	5/150	0.0477209	0.236954	0	0	2.62887	7.99805	EHD1;APP;STMN1;PPT1;RUNX1
Cell Junction Organization (GO:0034330)	3/62	0.0477725	0.236954	0	0	3.86343	11.7499	APP;MARVELD2;RHOA
Protein Modification Process (GO:0036211)	15/711	0.0481884	0.236954	0	0	1.66149	5.03869	ACVR1;APP;MAML1;FBXW11;PDPK1;GMFG;PRKCE;DUSP16;HIPK3;PDP2;OARD1;RB1CC1;PDK4;PIGK;CCL2
Regulation Of Microtubule Polymerization Or Depolymerization (GO:0031110)	2/27	0.0484074	0.236954	0	0	6.06554	18.3671	STMN1;CAMSAP2
Regulation Of Mitochondrial Fission (GO:0090140)	2/27	0.0484074	0.236954	0	0	6.06554	18.3671	FIS1;STAT2
mRNA Modification (GO:0016556)	2/27	0.0484074	0.236954	0	0	6.06554	18.3671	PUS7;CMTR1
Positive Regulation Of Immune System Process (GO:0002684)	2/27	0.0484074	0.236954	0	0	6.06554	18.3671	RSAD2;MIA3
Positive Regulation Of Response To Wounding (GO:1903036)	2/27	0.0484074	0.236954	0	0	6.06554	18.3671	GRN;PRKCE
Positive Regulation Of Ubiquitin-Protein Transferase Activity (GO:0051443)	2/27	0.0484074	0.236954	0	0	6.06554	18.3671	ARRDC4;DCUN1D5
Positive Regulation Of Cellular Process (GO:0048522)	13/594	0.0499672	0.243979	0	0	1.72145	5.15814	USP47;EGR2;EDN1;GRN;IL11RA;LEF1;CIDEB;AIF1;EPCAM;IL7;CCL5;IL7R;TLR2
Regulation Of G1/S Transition Of Mitotic Cell Cycle (GO:2000045)	4/106	0.0507894	0.24566	0	0	2.98465	8.89445	ACVR1;CDKN2C;CCL2;AIF1
Positive Regulation Of Macromolecule Metabolic Process (GO:0010604)	9/364	0.051169	0.24566	0	0	1.94229	5.7737	NFKBIA;APP;CYP27B1;CXCL8;ANXA2;LEF1;RPS3;ITGB8;TLR2
Positive Regulation Of T Cell Differentiation (GO:0045582)	3/64	0.0516503	0.24566	0	0	3.73638	11.0718	SOCS1;IL7;LEF1
Protein N-linked Glycosylation (GO:0006487)	3/64	0.0516503	0.24566	0	0	3.73638	11.0718	ALG8;ALG9;MGAT3
Regulation Of Chemotaxis (GO:0050920)	2/28	0.0516914	0.24566	0	0	5.83195	17.2769	MYCBP2;AIF1
Regulation Of Protein Targeting To Membrane (GO:0090313)	2/28	0.0516914	0.24566	0	0	5.83195	17.2769	FIS1;CEMIP
Fatty Acid Derivative Biosynthetic Process (GO:1901570)	2/28	0.0516914	0.24566	0	0	5.83195	17.2769	ALOX5;PPT1
Negative Regulation Of Actin Filament Bundle Assembly (GO:0032232)	2/28	0.0516914	0.24566	0	0	5.83195	17.2769	STMN1;DYNLL1
Negative Regulation Of Wound Healing (GO:0061045)	2/28	0.0516914	0.24566	0	0	5.83195	17.2769	EDN1;ALOX5
Positive Regulation Of Defense Response To Virus By Host (GO:0002230)	2/28	0.0516914	0.24566	0	0	5.83195	17.2769	TRAF3IP2;CGAS
Positive Regulation Of Nitric Oxide Metabolic Process (GO:1904407)	2/28	0.0516914	0.24566	0	0	5.83195	17.2769	EDN1;TMEM106A
Negative Regulation Of Translation (GO:0017148)	4/107	0.0522421	0.247222	0	0	2.95552	8.7243	RPS3;PUS7;MRPL13;CNOT9
Positive Regulation Of Gene Expression (GO:0010628)	11/480	0.0522726	0.247222	0	0	1.80055	5.31393	SETX;IL10;APP;CYP27B1;CXCL8;LEF1;RPS3;NAT10;DPY30;ITGB8;TLR2
Lipid Transport (GO:0006869)	4/108	0.0537174	0.253188	0	0	2.92695	8.55846	FABP3;FABP4;FABP5;ACSL1
Regulation Of Developmental Growth (GO:0048638)	2/29	0.0550527	0.253188	0	0	5.61567	16.2824	APP;MYCBP2
RNA-mediated Gene Silencing (GO:0031047)	2/29	0.0550527	0.253188	0	0	5.61567	16.2824	MOV10;ZNFX1
TOR Signaling (GO:0031929)	2/29	0.0550527	0.253188	0	0	5.61567	16.2824	TIPRL;LAMTOR2
Alpha-Amino Acid Catabolic Process (GO:1901606)	2/29	0.0550527	0.253188	0	0	5.61567	16.2824	ACAT1;IDO1
Vacuolar Acidification (GO:0007035)	2/29	0.0550527	0.253188	0	0	5.61567	16.2824	GRN;PPT1
Heterotypic Cell-Cell Adhesion (GO:0034113)	2/29	0.0550527	0.253188	0	0	5.61567	16.2824	CD58;ITGA5
Lipid Droplet Organization (GO:0034389)	2/29	0.0550527	0.253188	0	0	5.61567	16.2824	CIDEB;ZFYVE1
Negative Regulation Of DNA Binding (GO:0043392)	2/29	0.0550527	0.253188	0	0	5.61567	16.2824	NFKBIA;LEF1
Positive Regulation Of Viral Genome Replication (GO:0045070)	2/29	0.0550527	0.253188	0	0	5.61567	16.2824	VAPB;CCL5
Regulation Of Blood Coagulation (GO:0030193)	2/29	0.0550527	0.253188	0	0	5.61567	16.2824	EDN1;PLAUR
Positive Regulation Of Cysteine-Type Endopeptidase Activity Involved In Apoptotic Process (GO:0043280)	4/109	0.0552151	0.253188	0	0	2.89893	8.3968	FIS1;RPS3;HIP1R;DYNLL1
Regulation Of Wnt Signaling Pathway (GO:0030111)	4/109	0.0552151	0.253188	0	0	2.89893	8.3968	APP;HMGXB4;TNFAIP3;TLR2
Response To Reactive Oxygen Species (GO:0000302)	3/66	0.0556757	0.254703	0	0	3.61739	10.4478	NCF1;CAT;RPS3
Phosphorylation (GO:0016310)	10/429	0.0569657	0.255331	0	0	1.82966	5.24253	ACVR1;APP;MAML1;PDPK1;GMFG;PRKCE;RB1CC1;PDK4;CCL2;HIPK3
Regulation Of Neurogenesis (GO:0050767)	3/67	0.057743	0.255331	0	0	3.56069	10.1542	SERPINF1;LEF1;S100A10
RNA Metabolic Process (GO:0016070)	4/111	0.0582777	0.255331	0	0	2.84445	8.08546	SETX;EXOSC7;ADAR;TENT2
Negative Regulation Of Transmembrane Receptor Protein Serine/Threonine Kinase Signaling Pathway (GO:0090101)	4/111	0.0582777	0.255331	0	0	2.84445	8.08546	TNFAIP6;PDPK1;SAP30L;SPRY1
Regulation Of Macrophage Derived Foam Cell Differentiation (GO:0010743)	2/30	0.0584887	0.255331	0	0	5.41484	15.3723	NFKBIA;IL18
Negative Regulation Of Interleukin-1 Production (GO:0032692)	2/30	0.0584887	0.255331	0	0	5.41484	15.3723	IL10;TNFAIP3
Phagocytosis, Engulfment (GO:0006911)	2/30	0.0584887	0.255331	0	0	5.41484	15.3723	MARCO;AIF1
Positive Regulation Of JUN Kinase Activity (GO:0043507)	2/30	0.0584887	0.255331	0	0	5.41484	15.3723	EDN1;RPS3
Positive Regulation Of Cell Communication (GO:0010647)	2/30	0.0584887	0.255331	0	0	5.41484	15.3723	EDN1;CD80
Positive Regulation Of Phosphate Metabolic Process (GO:0045937)	2/30	0.0584887	0.255331	0	0	5.41484	15.3723	APP;CCL5
Positive Regulation Of Protein Phosphorylation (GO:0001934)	9/377	0.06108	0.255331	0	0	1.87242	5.23449	ACVR1;APP;MARCO;CEMIP;CD80;RB1CC1;PLAUR;ITGA5;CNOT9
Positive Regulation Of Cellular Component Organization (GO:0051130)	4/113	0.0614295	0.255331	0	0	2.79198	7.78924	ANXA2;RPS3;RUNX1;S100A10
Positive Regulation Of Leukocyte Migration (GO:0002687)	2/31	0.0619969	0.255331	0	0	5.22785	14.5369	MIA3;AIF1
Positive Regulation Of Mononuclear Cell Migration (GO:0071677)	2/31	0.0619969	0.255331	0	0	5.22785	14.5369	CCL5;AIF1
Regulation Of Cytoskeleton Organization (GO:0051493)	4/114	0.0630386	0.255331	0	0	2.76646	7.6465	HIP1R;TRIM36;DYNLL1;RHOA
Nitrogen Compound Transport (GO:0071705)	5/163	0.063645	0.255331	0	0	2.41097	6.64087	ARRDC4;SLC22A3;EDN1;PPT1;MIA3
ISG15-protein Conjugation (GO:0032020)	1/5	0.0638122	0.255331	0	0	18.9023	52.0156	ISG15
Regulation Of Immunoglobulin Mediated Immune Response (GO:0002889)	1/5	0.0638122	0.255331	0	0	18.9023	52.0156	IL10
T-helper 1 Cell Differentiation (GO:0045063)	1/5	0.0638122	0.255331	0	0	18.9023	52.0156	LEF1
acetyl-CoA Biosynthetic Process From Pyruvate (GO:0006086)	1/5	0.0638122	0.255331	0	0	18.9023	52.0156	PDHX
Attachment Of GPI Anchor To Protein (GO:0016255)	1/5	0.0638122	0.255331	0	0	18.9023	52.0156	PIGK
Regulation Of Neutrophil Activation (GO:1902563)	1/5	0.0638122	0.255331	0	0	18.9023	52.0156	GRN
Axo-Dendritic Transport (GO:0008088)	1/5	0.0638122	0.255331	0	0	18.9023	52.0156	APP
Regulation Of Sarcomere Organization (GO:0060297)	1/5	0.0638122	0.255331	0	0	18.9023	52.0156	EDN1
Cellular Response To Cold (GO:0070417)	1/5	0.0638122	0.255331	0	0	18.9023	52.0156	NFKBIA
Regulation Of Stress Granule Assembly (GO:0062028)	1/5	0.0638122	0.255331	0	0	18.9023	52.0156	G3BP1
Cellular Response To Lipoteichoic Acid (GO:0071223)	1/5	0.0638122	0.255331	0	0	18.9023	52.0156	TLR2
Cholesterol Import (GO:0070508)	1/5	0.0638122	0.255331	0	0	18.9023	52.0156	STARD5
Response To Bile Acid (GO:1903412)	1/5	0.0638122	0.255331	0	0	18.9023	52.0156	CYP27B1
Response To Lipoteichoic Acid (GO:0070391)	1/5	0.0638122	0.255331	0	0	18.9023	52.0156	TLR2
Embryonic Brain Development (GO:1990403)	1/5	0.0638122	0.255331	0	0	18.9023	52.0156	RPL10
snRNA Modification (GO:0040031)	1/5	0.0638122	0.255331	0	0	18.9023	52.0156	NOP10
Endothelin Receptor Signaling Pathway (GO:0086100)	1/5	0.0638122	0.255331	0	0	18.9023	52.0156	EDN1
tRNA Pseudouridine Synthesis (GO:0031119)	1/5	0.0638122	0.255331	0	0	18.9023	52.0156	PUS7
Toll-Like Receptor 9 Signaling Pathway (GO:0034162)	1/5	0.0638122	0.255331	0	0	18.9023	52.0156	PIK3AP1
Heme Transport (GO:0015886)	1/5	0.0638122	0.255331	0	0	18.9023	52.0156	ABCC5
interleukin-17A-mediated Signaling Pathway (GO:0038173)	1/5	0.0638122	0.255331	0	0	18.9023	52.0156	TRAF3IP2
Interleukin-27-Mediated Signaling Pathway (GO:0070106)	1/5	0.0638122	0.255331	0	0	18.9023	52.0156	MX1
Iron Coordination Entity Transport (GO:1901678)	1/5	0.0638122	0.255331	0	0	18.9023	52.0156	LCN2
Isoleucine Metabolic Process (GO:0006549)	1/5	0.0638122	0.255331	0	0	18.9023	52.0156	ACAT1
Medium-Chain Fatty Acid Biosynthetic Process (GO:0051792)	1/5	0.0638122	0.255331	0	0	18.9023	52.0156	ABHD2
Natural Killer Cell Degranulation (GO:0043320)	1/5	0.0638122	0.255331	0	0	18.9023	52.0156	NKG7
Negative Regulation Of Arp2/3 Complex-Mediated Actin Nucleation (GO:0034316)	1/5	0.0638122	0.255331	0	0	18.9023	52.0156	GMFG
Negative Regulation Of B Cell Receptor Signaling Pathway (GO:0050859)	1/5	0.0638122	0.255331	0	0	18.9023	52.0156	LPXN
Negative Regulation Of Cell Size (GO:0045792)	1/5	0.0638122	0.255331	0	0	18.9023	52.0156	RHOA
Negative Regulation Of Endoplasmic Reticulum Calcium Ion Concentration (GO:0032471)	1/5	0.0638122	0.255331	0	0	18.9023	52.0156	FIS1
Negative Regulation Of Lens Fiber Cell Differentiation (GO:1902747)	1/5	0.0638122	0.255331	0	0	18.9023	52.0156	SPRY1
Negative Regulation Of Protein Polyubiquitination (GO:1902915)	1/5	0.0638122	0.255331	0	0	18.9023	52.0156	PLAA
Negative Regulation Of Toll-Like Receptor 2 Signaling Pathway (GO:0034136)	1/5	0.0638122	0.255331	0	0	18.9023	52.0156	TNFAIP3
Nucleotide-Binding Domain, Leucine Rich Repeat Containing Receptor Signaling Pathway (GO:0035872)	1/5	0.0638122	0.255331	0	0	18.9023	52.0156	TNFAIP3
Peripheral Nervous System Neuron Development (GO:0048935)	1/5	0.0638122	0.255331	0	0	18.9023	52.0156	RUNX1
Polyamine Transport (GO:0015846)	1/5	0.0638122	0.255331	0	0	18.9023	52.0156	SLC22A3
Positive Regulation Of NK T Cell Proliferation (GO:0051142)	1/5	0.0638122	0.255331	0	0	18.9023	52.0156	IL18
Positive Regulation Of T-helper 2 Cell Differentiation (GO:0045630)	1/5	0.0638122	0.255331	0	0	18.9023	52.0156	IL18
Positive Regulation Of Cholesterol Storage (GO:0010886)	1/5	0.0638122	0.255331	0	0	18.9023	52.0156	EHD1
Positive Regulation Of Interleukin-18 Production (GO:0032741)	1/5	0.0638122	0.255331	0	0	18.9023	52.0156	TLR2
Positive Regulation Of Pyruvate Dehydrogenase Activity (GO:1904184)	1/5	0.0638122	0.255331	0	0	18.9023	52.0156	PDP2
Positive Regulation Of Toll-Like Receptor 7 Signaling Pathway (GO:0034157)	1/5	0.0638122	0.255331	0	0	18.9023	52.0156	RSAD2
Positive Regulation Of Transcription Of Notch Receptor Target (GO:0007221)	1/5	0.0638122	0.255331	0	0	18.9023	52.0156	MAML1
Positive Regulation Of Vesicle Fusion (GO:0031340)	1/5	0.0638122	0.255331	0	0	18.9023	52.0156	ANXA2
Protein Geranylgeranylation (GO:0018344)	1/5	0.0638122	0.255331	0	0	18.9023	52.0156	PGGT1B
Protein K48-linked Ubiquitination (GO:0070936)	3/70	0.0641588	0.255331	0	0	3.40074	9.33976	MYCBP2;PELI1;TNFAIP3
Regulation Of G Protein-Coupled Receptor Signaling Pathway (GO:0008277)	3/70	0.0641588	0.255331	0	0	3.40074	9.33976	EDN1;CXCL8;CCL5
Regulation Of Actin Filament-Based Process (GO:0032970)	3/70	0.0641588	0.255331	0	0	3.40074	9.33976	HIP1R;DYNLL1;RHOA
Regulation Of Transcription By RNA Polymerase I (GO:0006356)	2/32	0.0655749	0.258862	0	0	5.05333	13.7681	DHX33;BEND3
Regulation Of Ubiquitin-Protein Transferase Activity (GO:0051438)	2/32	0.0655749	0.258862	0	0	5.05333	13.7681	ARRDC4;DCUN1D5
Vesicle Budding From Membrane (GO:0006900)	2/32	0.0655749	0.258862	0	0	5.05333	13.7681	VAPB;S100A10
Purine Ribonucleoside Triphosphate Metabolic Process (GO:0009205)	2/32	0.0655749	0.258862	0	0	5.05333	13.7681	ENTPD7;CLPX
Protein Phosphorylation (GO:0006468)	11/500	0.0658812	0.259548	0	0	1.72512	4.69215	ACVR1;APP;MAML1;PDPK1;GMFG;PRKCE;RB1CC1;PDK4;CCL2;HIPK3;TLR2
Myeloid Leukocyte Differentiation (GO:0002573)	3/71	0.0663677	0.26094	0	0	3.35056	9.08854	BATF2;SOCS1;RUNX1
DNA Damage Response (GO:0006974)	9/384	0.0668931	0.262478	0	0	1.83681	4.96794	SETX;USP47;DCUN1D5;OARD1;RPS3;CIDEB;CGAS;SUSD6;IER3
Regulation Of Cytokine Production (GO:0001817)	5/167	0.0690785	0.26945	0	0	2.35096	6.28298	IFIH1;IL10;ALOX5;ISG15;TRIM56
Positive Regulation Of Ion Transmembrane Transporter Activity (GO:0032414)	2/33	0.0692202	0.26945	0	0	4.89007	13.0588	EDN1;CCL2
Positive Regulation Of Release Of Sequestered Calcium Ion Into Cytosol (GO:0051281)	2/33	0.0692202	0.26945	0	0	4.89007	13.0588	CEMIP;PDPK1
Positive Regulation Of Small Molecule Metabolic Process (GO:0062013)	2/33	0.0692202	0.26945	0	0	4.89007	13.0588	APP;PRKCE
Monocarboxylic Acid Transport (GO:0015718)	3/73	0.0708884	0.271831	0	0	3.2545	8.61351	FABP4;FABP5;ACSL1
Positive Regulation Of Secretion By Cell (GO:1903532)	3/73	0.0708884	0.271831	0	0	3.2545	8.61351	EDN1;ANXA2;S100A10
Apoptotic Mitochondrial Changes (GO:0008637)	2/34	0.0729305	0.271831	0	0	4.73702	12.4027	FIS1;IFIT2
Negative Regulation Of JNK Cascade (GO:0046329)	2/34	0.0729305	0.271831	0	0	4.73702	12.4027	DUSP16;HIPK3
Negative Regulation Of Interleukin-6 Production (GO:0032715)	2/34	0.0729305	0.271831	0	0	4.73702	12.4027	IL10;TNFAIP3
Positive Regulation Of Carbohydrate Metabolic Process (GO:0045913)	2/34	0.0729305	0.271831	0	0	4.73702	12.4027	APP;PRKCE
Negative Regulation Of Neuron Apoptotic Process (GO:0043524)	3/74	0.0731995	0.271831	0	0	3.20849	8.38882	GRN;PPT1;CCL2
Regulation Of Entry Of Bacterium Into Host Cell (GO:2000535)	1/6	0.0760793	0.271831	0	0	15.1211	38.9516	CXCL8
IRE1-mediated Unfolded Protein Response (GO:0036498)	1/6	0.0760793	0.271831	0	0	15.1211	38.9516	VAPB
Regulation Of Lens Fiber Cell Differentiation (GO:1902746)	1/6	0.0760793	0.271831	0	0	15.1211	38.9516	SPRY1
Adenosine To Inosine Editing (GO:0006382)	1/6	0.0760793	0.271831	0	0	15.1211	38.9516	ADAR
Amino-Acid Betaine Metabolic Process (GO:0006577)	1/6	0.0760793	0.271831	0	0	15.1211	38.9516	CPT1A
Antigen Processing And Presentation Of Endogenous Peptide Antigen Via MHC Class I (GO:0019885)	1/6	0.0760793	0.271831	0	0	15.1211	38.9516	TAP1
Cardiac Pacemaker Cell Development (GO:0060926)	1/6	0.0760793	0.271831	0	0	15.1211	38.9516	MAML1
Catecholamine Uptake (GO:0090493)	1/6	0.0760793	0.271831	0	0	15.1211	38.9516	SLC22A3
Regulation Of Pyruvate Dehydrogenase Activity (GO:1904182)	1/6	0.0760793	0.271831	0	0	15.1211	38.9516	PDP2
Cellular Response To Bacterial Lipopeptide (GO:0071221)	1/6	0.0760793	0.271831	0	0	15.1211	38.9516	TLR2
Regulation Of Toll-Like Receptor 7 Signaling Pathway (GO:0034155)	1/6	0.0760793	0.271831	0	0	15.1211	38.9516	RSAD2
Cleavage Furrow Formation (GO:0036089)	1/6	0.0760793	0.271831	0	0	15.1211	38.9516	RHOA
Glycogen Catabolic Process (GO:0005980)	1/6	0.0760793	0.271831	0	0	15.1211	38.9516	RB1CC1
Vesicle Fusion With Golgi Apparatus (GO:0048280)	1/6	0.0760793	0.271831	0	0	15.1211	38.9516	YIPF4
Hepatocyte Growth Factor Receptor Signaling Pathway (GO:0048012)	1/6	0.0760793	0.271831	0	0	15.1211	38.9516	STMN1
Histidine Catabolic Process (GO:0006548)	1/6	0.0760793	0.271831	0	0	15.1211	38.9516	HNMT
Histidine Metabolic Process (GO:0006547)	1/6	0.0760793	0.271831	0	0	15.1211	38.9516	HNMT
Hyaluronan Biosynthetic Process (GO:0030213)	1/6	0.0760793	0.271831	0	0	15.1211	38.9516	CEMIP
Ketone Body Metabolic Process (GO:1902224)	1/6	0.0760793	0.271831	0	0	15.1211	38.9516	ACAT1
Negative Regulation Of RIG-I Signaling Pathway (GO:0039536)	1/6	0.0760793	0.271831	0	0	15.1211	38.9516	DHX58
Negative Regulation Of Low-Density Lipoprotein Receptor Activity (GO:1905598)	1/6	0.0760793	0.271831	0	0	15.1211	38.9516	APP
Norepinephrine Transport (GO:0015874)	1/6	0.0760793	0.271831	0	0	15.1211	38.9516	SLC22A3
Nuclear Polyadenylation-Dependent ncRNA Catabolic Process (GO:0071046)	1/6	0.0760793	0.271831	0	0	15.1211	38.9516	EXOSC7
Nuclear Polyadenylation-Dependent rRNA Catabolic Process (GO:0071035)	1/6	0.0760793	0.271831	0	0	15.1211	38.9516	EXOSC7
Nuclear Polyadenylation-Dependent tRNA Catabolic Process (GO:0071038)	1/6	0.0760793	0.271831	0	0	15.1211	38.9516	EXOSC7
Nucleotide Transport (GO:0006862)	1/6	0.0760793	0.271831	0	0	15.1211	38.9516	ABCC5
Peptide Transport (GO:0015833)	1/6	0.0760793	0.271831	0	0	15.1211	38.9516	TAP1
Placenta Blood Vessel Development (GO:0060674)	1/6	0.0760793	0.271831	0	0	15.1211	38.9516	ITGB8
Positive Regulation Of T-helper 17 Cell Differentiation (GO:2000321)	1/6	0.0760793	0.271831	0	0	15.1211	38.9516	NFKBIZ
Positive Regulation Of Activation Of Janus Kinase Activity (GO:0010536)	1/6	0.0760793	0.271831	0	0	15.1211	38.9516	CCL5
Positive Regulation Of Mitophagy (GO:1901526)	1/6	0.0760793	0.271831	0	0	15.1211	38.9516	SLC25A4
Positive Regulation Of Phospholipid Biosynthetic Process (GO:0071073)	1/6	0.0760793	0.271831	0	0	15.1211	38.9516	FABP3
Positive Regulation Of Pinocytosis (GO:0048549)	1/6	0.0760793	0.271831	0	0	15.1211	38.9516	PPT1
Protein Localization To Endoplasmic Reticulum Exit Site (GO:0070973)	1/6	0.0760793	0.271831	0	0	15.1211	38.9516	MIA3
rDNA Heterochromatin Formation (GO:0000183)	1/6	0.0760793	0.271831	0	0	15.1211	38.9516	BEND3
Regulation Of NK T Cell Proliferation (GO:0051140)	1/6	0.0760793	0.271831	0	0	15.1211	38.9516	IL18
Regulation Of T-helper 1 Cell Differentiation (GO:0045625)	1/6	0.0760793	0.271831	0	0	15.1211	38.9516	CD80
Regulation Of Cell Adhesion Molecule Production (GO:0060353)	1/6	0.0760793	0.271831	0	0	15.1211	38.9516	CXCL8
Fatty Acid Metabolic Process (GO:0006631)	4/122	0.0766973	0.272569	0	0	2.57785	6.61963	CPT1A;PHYH;ACSL1;ALOX5
Positive Regulation Of Macromolecule Biosynthetic Process (GO:0010557)	4/122	0.0766973	0.272569	0	0	2.57785	6.61963	NAT10;CCL2;TMEM106A;TLR2
Response To Exogenous dsRNA (GO:0043330)	2/35	0.0767034	0.272569	0	0	4.59324	11.7946	IFIH1;CGAS
Regulation Of Neuron Projection Development (GO:0010975)	5/174	0.0791849	0.276421	0	0	2.25278	5.71298	SETX;MYCBP2;ACP4;RTN4IP1;CAMSAP2
Negative Regulation Of Transforming Growth Factor Beta Receptor Signaling Pathway (GO:0030512)	3/77	0.0803312	0.276421	0	0	3.07795	7.76135	PDPK1;SAP30L;SPRY1
COPII-coated Vesicle Budding (GO:0090114)	2/36	0.0805367	0.276421	0	0	4.45792	11.2297	VAPB;MIA3
Substrate Adhesion-Dependent Cell Spreading (GO:0034446)	2/36	0.0805367	0.276421	0	0	4.45792	11.2297	LPXN;RHOA
Lytic Vacuole Organization (GO:0080171)	2/36	0.0805367	0.276421	0	0	4.45792	11.2297	GRN;ACP4
Negative Regulation Of T Cell Proliferation (GO:0042130)	2/36	0.0805367	0.276421	0	0	4.45792	11.2297	IL10;CD80
Positive Regulation Of RNA Splicing (GO:0033120)	2/36	0.0805367	0.276421	0	0	4.45792	11.2297	SETX;RBMX
Regulation Of Mitotic Cell Cycle (GO:0007346)	4/125	0.0821725	0.276421	0	0	2.51355	6.2812	IL10;APP;ANAPC15;CDC27
Proteolysis Involved In Protein Catabolic Process (GO:0051603)	3/78	0.0827732	0.276421	0	0	3.03676	7.56654	TNFAIP3;ISG15;CLPX
Mitochondrion Disassembly (GO:0061726)	2/37	0.0844282	0.276421	0	0	4.33033	10.7039	FIS1;RB1CC1
Negative Regulation Of Endothelial Cell Proliferation (GO:0001937)	2/37	0.0844282	0.276421	0	0	4.33033	10.7039	ALOX5;CCL2
Positive Regulation Of Protein Modification By Small Protein Conjugation Or Removal (GO:1903322)	3/79	0.0852469	0.276421	0	0	2.99665	7.37836	DCUN1D5;MYCBP2;BIRC3
Regulation Of Protein Localization To Plasma Membrane (GO:1903076)	3/80	0.0877518	0.276421	0	0	2.95758	7.19651	PDPK1;PRKCE;STX8
ADP Transport (GO:0015866)	1/7	0.0881863	0.276421	0	0	12.6003	30.5973	SLC25A4
Regulation Of Chemokine (C-C Motif) Ligand 5 Production (GO:0071649)	1/7	0.0881863	0.276421	0	0	12.6003	30.5973	IL10
Regulation Of Endodeoxyribonuclease Activity (GO:0032071)	1/7	0.0881863	0.276421	0	0	12.6003	30.5973	RPS3
T-helper 17 Cell Lineage Commitment (GO:0072540)	1/7	0.0881863	0.276421	0	0	12.6003	30.5973	SOCS3
U4 snRNA 3'-End Processing (GO:0034475)	1/7	0.0881863	0.276421	0	0	12.6003	30.5973	EXOSC7
Regulation Of Lipase Activity (GO:0060191)	1/7	0.0881863	0.276421	0	0	12.6003	30.5973	RHOA
Regulation Of Lipoprotein Metabolic Process (GO:0050746)	1/7	0.0881863	0.276421	0	0	12.6003	30.5973	RB1CC1
Regulation Of Mitophagy (GO:1901524)	1/7	0.0881863	0.276421	0	0	12.6003	30.5973	SLC25A4
Regulation Of Nitric Oxide Metabolic Process (GO:0080164)	1/7	0.0881863	0.276421	0	0	12.6003	30.5973	TMEM106A
Regulation Of Phospholipase A2 Activity (GO:0032429)	1/7	0.0881863	0.276421	0	0	12.6003	30.5973	PLAA
Catecholamine Transport (GO:0051937)	1/7	0.0881863	0.276421	0	0	12.6003	30.5973	SLC22A3
Regulation Of Response To Wounding (GO:1903034)	1/7	0.0881863	0.276421	0	0	12.6003	30.5973	IL10
Regulation Of Stem Cell Division (GO:2000035)	1/7	0.0881863	0.276421	0	0	12.6003	30.5973	EVI2B
Regulation Of Transforming Growth Factor Beta Activation (GO:1901388)	1/7	0.0881863	0.276421	0	0	12.6003	30.5973	ITGB8
Regulation Of Triglyceride Metabolic Process (GO:0090207)	1/7	0.0881863	0.276421	0	0	12.6003	30.5973	CIDEB
Regulation Of Vascular Wound Healing (GO:0061043)	1/7	0.0881863	0.276421	0	0	12.6003	30.5973	TNFAIP3
Cyclic Nucleotide Transport (GO:0070729)	1/7	0.0881863	0.276421	0	0	12.6003	30.5973	ABCC5
Cytochrome Complex Assembly (GO:0017004)	1/7	0.0881863	0.276421	0	0	12.6003	30.5973	COX15
Dopamine Uptake (GO:0090494)	1/7	0.0881863	0.276421	0	0	12.6003	30.5973	SLC22A3
Establishment Of Protein Localization To Peroxisome (GO:0072663)	1/7	0.0881863	0.276421	0	0	12.6003	30.5973	PEX19
Fatty Acid Alpha-Oxidation (GO:0001561)	1/7	0.0881863	0.276421	0	0	12.6003	30.5973	PHYH
tRNA Surveillance (GO:0106354)	1/7	0.0881863	0.276421	0	0	12.6003	30.5973	EXOSC7
Termination Of RNA Polymerase II Transcription (GO:0006369)	1/7	0.0881863	0.276421	0	0	12.6003	30.5973	SETX
Tryptophan Catabolic Process (GO:0006569)	1/7	0.0881863	0.276421	0	0	12.6003	30.5973	IDO1
Tryptophan Metabolic Process (GO:0006568)	1/7	0.0881863	0.276421	0	0	12.6003	30.5973	IDO1
Glycoside Catabolic Process (GO:0016139)	1/7	0.0881863	0.276421	0	0	12.6003	30.5973	FUCA1
Lipoxygenase Pathway (GO:0019372)	1/7	0.0881863	0.276421	0	0	12.6003	30.5973	ALOX5
Macromolecule Depalmitoylation (GO:0098734)	1/7	0.0881863	0.276421	0	0	12.6003	30.5973	PPT1
Negative Regulation Of CD8-positive, Alpha-Beta T Cell Activation (GO:2001186)	1/7	0.0881863	0.276421	0	0	12.6003	30.5973	SOCS1
Negative Regulation Of RNA Catabolic Process (GO:1902369)	1/7	0.0881863	0.276421	0	0	12.6003	30.5973	TENT2
Negative Regulation Of T Cell Apoptotic Process (GO:0070233)	1/7	0.0881863	0.276421	0	0	12.6003	30.5973	CCL5
Negative Regulation Of Actin Nucleation (GO:0051126)	1/7	0.0881863	0.276421	0	0	12.6003	30.5973	GMFG
Negative Regulation Of Cell Cycle G2/M Phase Transition (GO:1902750)	1/7	0.0881863	0.276421	0	0	12.6003	30.5973	USP47
Negative Regulation Of Keratinocyte Proliferation (GO:0010839)	1/7	0.0881863	0.276421	0	0	12.6003	30.5973	CYP27B1
Negative Regulation Of Leukocyte Proliferation (GO:0070664)	1/7	0.0881863	0.276421	0	0	12.6003	30.5973	TNFAIP3
Negative Regulation Of Microglial Cell Activation (GO:1903979)	1/7	0.0881863	0.276421	0	0	12.6003	30.5973	GRN
Negative Regulation Of Monooxygenase Activity (GO:0032769)	1/7	0.0881863	0.276421	0	0	12.6003	30.5973	CYP27B1
Negative Regulation Of Protein K63-linked Ubiquitination (GO:1900045)	1/7	0.0881863	0.276421	0	0	12.6003	30.5973	PLAA
Nucleolar Chromatin Organization (GO:1990700)	1/7	0.0881863	0.276421	0	0	12.6003	30.5973	BEND3
Positive Regulation By Host Of Viral Genome Replication (GO:0044829)	1/7	0.0881863	0.276421	0	0	12.6003	30.5973	ZFYVE1
Positive Regulation Of CD4-positive, Alpha-Beta T Cell Differentiation (GO:0043372)	1/7	0.0881863	0.276421	0	0	12.6003	30.5973	SOCS1
Positive Regulation Of T-helper 2 Cell Cytokine Production (GO:2000553)	1/7	0.0881863	0.276421	0	0	12.6003	30.5973	RSAD2
Positive Regulation Of Apoptotic Cell Clearance (GO:2000427)	1/7	0.0881863	0.276421	0	0	12.6003	30.5973	CCL2
Positive Regulation Of Aspartic-Type Peptidase Activity (GO:1905247)	1/7	0.0881863	0.276421	0	0	12.6003	30.5973	GRN
Positive Regulation Of Endocytic Recycling (GO:2001137)	1/7	0.0881863	0.276421	0	0	12.6003	30.5973	EHD1
Positive Regulation Of Execution Phase Of Apoptosis (GO:1900119)	1/7	0.0881863	0.276421	0	0	12.6003	30.5973	DYNLL1
Positive Regulation Of Fibroblast Migration (GO:0010763)	1/7	0.0881863	0.276421	0	0	12.6003	30.5973	PRKCE
Positive Regulation Of Myotube Differentiation (GO:0010831)	1/7	0.0881863	0.276421	0	0	12.6003	30.5973	MAML1
Positive Regulation Of Natural Killer Cell Proliferation (GO:0032819)	1/7	0.0881863	0.276421	0	0	12.6003	30.5973	IL18
Protein Depalmitoylation (GO:0002084)	1/7	0.0881863	0.276421	0	0	12.6003	30.5973	PPT1
Protein Deubiquitination Involved In Ubiquitin-Dependent Protein Catabolic Process (GO:0071947)	1/7	0.0881863	0.276421	0	0	12.6003	30.5973	TNFAIP3
Protein Localization To Ciliary Transition Zone (GO:1904491)	1/7	0.0881863	0.276421	0	0	12.6003	30.5973	TMEM107
Purine-Containing Compound Metabolic Process (GO:0072521)	1/7	0.0881863	0.276421	0	0	12.6003	30.5973	OARD1
rRNA Pseudouridine Synthesis (GO:0031118)	1/7	0.0881863	0.276421	0	0	12.6003	30.5973	NOP10
Regulation Of T-helper 2 Cell Differentiation (GO:0045628)	1/7	0.0881863	0.276421	0	0	12.6003	30.5973	IL18
Regulation Of Activation Of Janus Kinase Activity (GO:0010533)	1/7	0.0881863	0.276421	0	0	12.6003	30.5973	CCL5
Regulation Of Alpha-Beta T Cell Proliferation (GO:0046640)	1/7	0.0881863	0.276421	0	0	12.6003	30.5973	IRF1
Regulation Of Apoptotic Cell Clearance (GO:2000425)	1/7	0.0881863	0.276421	0	0	12.6003	30.5973	CCL2
mRNA Transcription By RNA Polymerase II (GO:0042789)	2/38	0.0883757	0.276421	0	0	4.20983	10.2137	CYP27B1;S100A10
Membrane Assembly (GO:0071709)	2/38	0.0883757	0.276421	0	0	4.20983	10.2137	ANXA2;S100A10
Negative Regulation Of Type I Interferon Production (GO:0032480)	2/38	0.0883757	0.276421	0	0	4.20983	10.2137	IL10;DHX58
Positive Regulation Of Cation Channel Activity (GO:2001259)	2/38	0.0883757	0.276421	0	0	4.20983	10.2137	EDN1;TMSB4X
Protein Targeting (GO:0006605)	4/129	0.0897639	0.280315	0	0	2.43262	5.86401	FIS1;PEX19;NCF1;AP1S3
Activation Of Protein Kinase Activity (GO:0032147)	3/81	0.0902875	0.280608	0	0	2.91951	7.02072	TPX2;PDPK1;IL18
Cytoskeleton-Dependent Cytokinesis (GO:0061640)	3/81	0.0902875	0.280608	0	0	2.91951	7.02072	STMN1;TRIM36;RHOA
Spindle Assembly (GO:0051225)	3/81	0.0902875	0.280608	0	0	2.91951	7.02072	TPX2;RPS3;RHOA
Regulation Of Receptor-Mediated Endocytosis (GO:0048259)	2/39	0.0923771	0.281354	0	0	4.09584	9.75579	HIP1R;PPT1
Fibroblast Growth Factor Receptor Signaling Pathway (GO:0008543)	2/39	0.0923771	0.281354	0	0	4.09584	9.75579	SETX;CHURC1
Negative Regulation Of Lymphocyte Proliferation (GO:0050672)	2/39	0.0923771	0.281354	0	0	4.09584	9.75579	IL10;CD80
Nuclear-Transcribed mRNA Catabolic Process, Deadenylation-Dependent Decay (GO:0000288)	2/39	0.0923771	0.281354	0	0	4.09584	9.75579	EXOSC7;CNOT9
Positive Regulation Of Cytokinesis (GO:0032467)	2/39	0.0923771	0.281354	0	0	4.09584	9.75579	PRKCE;RHOA
Positive Regulation Of Intrinsic Apoptotic Signaling Pathway (GO:2001244)	2/39	0.0923771	0.281354	0	0	4.09584	9.75579	FIS1;RPS3
Negative Regulation Of Apoptotic Signaling Pathway (GO:2001234)	3/82	0.0928536	0.281354	0	0	2.88241	6.85071	ACVR1;PLAUR;SLC25A4
Gene Expression (GO:0010467)	7/296	0.0953929	0.281354	0	0	1.84738	4.34089	SETX;EXOSC7;RPL10;RPS3;ADAR;MRPL13;AGFG1
Regulation Of Cytokine-Mediated Signaling Pathway (GO:0001959)	2/40	0.0964302	0.281354	0	0	3.98785	9.32733	IL7;TNFAIP3
Regulation Of Microtubule Cytoskeleton Organization (GO:0070507)	2/40	0.0964302	0.281354	0	0	3.98785	9.32733	STMN1;TRIM36
Regulation Of Protein Dephosphorylation (GO:0035304)	2/40	0.0964302	0.281354	0	0	3.98785	9.32733	TIPRL;DYNLL1
mRNA 3'-End Processing (GO:0031124)	2/40	0.0964302	0.281354	0	0	3.98785	9.32733	APP;TENT2
Negative Regulation Of Mitotic Cell Cycle Phase Transition (GO:1901991)	2/40	0.0964302	0.281354	0	0	3.98785	9.32733	USP47;CCL2
Positive Regulation Of Monoatomic Ion Transport (GO:0043270)	2/40	0.0964302	0.281354	0	0	3.98785	9.32733	CCL5;CCL4
Protein Localization To Cilium (GO:0061512)	2/40	0.0964302	0.281354	0	0	3.98785	9.32733	EHD1;TMEM107
Negative Regulation Of Cell Motility (GO:2000146)	4/133	0.0976798	0.281354	0	0	2.35671	5.48185	SAP30L;CYP1B1;MIA3;DYNLL1
Regulation Of Interleukin-1 Beta Production (GO:0032651)	3/84	0.0980753	0.281354	0	0	2.81095	6.52709	APP;TNFAIP3;TMEM106A
Purine Ribonucleotide Metabolic Process (GO:0009150)	3/84	0.0980753	0.281354	0	0	2.81095	6.52709	ENTPD7;CLPX;ACAT1
Regulation Of Defense Response To Bacterium (GO:1900424)	1/8	0.100135	0.281354	0	0	10.7997	24.8526	GRN
T-helper 17 Cell Differentiation (GO:0072539)	1/8	0.100135	0.281354	0	0	10.7997	24.8526	SOCS3
Regulation Of Lysosomal Protein Catabolic Process (GO:1905165)	1/8	0.100135	0.281354	0	0	10.7997	24.8526	MGAT3
Apoptotic DNA Fragmentation (GO:0006309)	1/8	0.100135	0.281354	0	0	10.7997	24.8526	DNASE2
Regulation Of Pattern Recognition Receptor Signaling Pathway (GO:0062207)	1/8	0.100135	0.281354	0	0	10.7997	24.8526	BIRC3
Bone Resorption (GO:0045453)	1/8	0.100135	0.281354	0	0	10.7997	24.8526	IL7
Regulation Of Pinocytosis (GO:0048548)	1/8	0.100135	0.281354	0	0	10.7997	24.8526	PPT1
Regulation Of Protein Localization To Early Endosome (GO:1902965)	1/8	0.100135	0.281354	0	0	10.7997	24.8526	MGAT3
Regulation Of Toll-Like Receptor 3 Signaling Pathway (GO:0034139)	1/8	0.100135	0.281354	0	0	10.7997	24.8526	TNFAIP3
Regulation Of Vesicle Fusion (GO:0031338)	1/8	0.100135	0.281354	0	0	10.7997	24.8526	ANXA2
Response To Vitamin (GO:0033273)	1/8	0.100135	0.281354	0	0	10.7997	24.8526	CYP27B1
Response To Vitamin D (GO:0033280)	1/8	0.100135	0.281354	0	0	10.7997	24.8526	CYP27B1
Selenocysteine Incorporation (GO:0001514)	1/8	0.100135	0.281354	0	0	10.7997	24.8526	SECISBP2
Sequestering Of Actin Monomers (GO:0042989)	1/8	0.100135	0.281354	0	0	10.7997	24.8526	TMSB4X
Serotonin Uptake (GO:0051610)	1/8	0.100135	0.281354	0	0	10.7997	24.8526	SLC22A3
Exonucleolytic Trimming Involved In rRNA Processing (GO:0000459)	1/8	0.100135	0.281354	0	0	10.7997	24.8526	EXOSC7
Exonucleolytic Trimming To Generate Mature 3'-End Of 5.8S rRNA From Tricistronic rRNA Transcript (SSU-rRNA, 5.8S rRNA, LSU-rRNA) (GO:0000467)	1/8	0.100135	0.281354	0	0	10.7997	24.8526	EXOSC7
Translational Readthrough (GO:0006451)	1/8	0.100135	0.281354	0	0	10.7997	24.8526	SECISBP2
Tricarboxylic Acid Metabolic Process (GO:0072350)	1/8	0.100135	0.281354	0	0	10.7997	24.8526	IDH1
Hyaluronan Catabolic Process (GO:0030214)	1/8	0.100135	0.281354	0	0	10.7997	24.8526	CEMIP
Isoprenoid Metabolic Process (GO:0006720)	1/8	0.100135	0.281354	0	0	10.7997	24.8526	PHYH
Kynurenine Metabolic Process (GO:0070189)	1/8	0.100135	0.281354	0	0	10.7997	24.8526	IDO1
mRNA Pseudouridine Synthesis (GO:1990481)	1/8	0.100135	0.281354	0	0	10.7997	24.8526	PUS7
Mitochondrial Fragmentation Involved In Apoptotic Process (GO:0043653)	1/8	0.100135	0.281354	0	0	10.7997	24.8526	FIS1
Modification-Dependent Macromolecule Catabolic Process (GO:0043632)	1/8	0.100135	0.281354	0	0	10.7997	24.8526	ISG15
Multi-Pass Transmembrane Protein Insertion Into ER Membrane (GO:0160063)	1/8	0.100135	0.281354	0	0	10.7997	24.8526	WDR83OS
Negative Regulation Of Long-Term Synaptic Potentiation (GO:1900272)	1/8	0.100135	0.281354	0	0	10.7997	24.8526	APP
Negative Regulation Of Oxidative Stress-Induced Neuron Death (GO:1903204)	1/8	0.100135	0.281354	0	0	10.7997	24.8526	IL10
Negative Regulation Of Platelet Aggregation (GO:0090331)	1/8	0.100135	0.281354	0	0	10.7997	24.8526	CD9
Negative Regulation Of Production Of Molecular Mediator Of Immune Response (GO:0002701)	1/8	0.100135	0.281354	0	0	10.7997	24.8526	IL10
Neurotransmitter Reuptake (GO:0098810)	1/8	0.100135	0.281354	0	0	10.7997	24.8526	SLC22A3
Peroxisomal Transport (GO:0043574)	1/8	0.100135	0.281354	0	0	10.7997	24.8526	PEX19
Positive Regulation Of ATP Biosynthetic Process (GO:2001171)	1/8	0.100135	0.281354	0	0	10.7997	24.8526	TMSB4X
Positive Regulation Of CD8-positive, Alpha-Beta T Cell Activation (GO:2001187)	1/8	0.100135	0.281354	0	0	10.7997	24.8526	RUNX1
Positive Regulation Of NK T Cell Activation (GO:0051135)	1/8	0.100135	0.281354	0	0	10.7997	24.8526	IL18
Positive Regulation Of Ligase Activity (GO:0051351)	1/8	0.100135	0.281354	0	0	10.7997	24.8526	TMSB4X
Positive Regulation Of Mitochondrial Calcium Ion Concentration (GO:0051561)	1/8	0.100135	0.281354	0	0	10.7997	24.8526	FIS1
Positive Regulation Of Protein Localization To Early Endosome (GO:1902966)	1/8	0.100135	0.281354	0	0	10.7997	24.8526	MGAT3
Positive Regulation Of Protein Localization To Endosome (GO:1905668)	1/8	0.100135	0.281354	0	0	10.7997	24.8526	MGAT3
Positive Regulation Of Sequestering Of Triglyceride (GO:0010890)	1/8	0.100135	0.281354	0	0	10.7997	24.8526	OSBPL11
Regulation Of CD8-positive, Alpha-Beta T Cell Proliferation (GO:2000564)	1/8	0.100135	0.281354	0	0	10.7997	24.8526	IRF1
Regulation Of DNA-templated Transcription Initiation (GO:2000142)	1/8	0.100135	0.281354	0	0	10.7997	24.8526	SETX
Regulation Of RNA Biosynthetic Process (GO:2001141)	1/8	0.100135	0.281354	0	0	10.7997	24.8526	CXCL8
Regulation Of Cell Killing (GO:0031341)	1/8	0.100135	0.281354	0	0	10.7997	24.8526	IL10
Regulation Of Dendrite Development (GO:0050773)	2/41	0.100533	0.281354	0	0	3.8854	8.92581	RTN4IP1;CAMSAP2
Regulation Of Release Of Cytochrome C From Mitochondria (GO:0090199)	2/41	0.100533	0.281354	0	0	3.8854	8.92581	PLAUR;CIDEB
Positive Regulation Of Viral Process (GO:0048524)	2/41	0.100533	0.281354	0	0	3.8854	8.92581	VAPB;CCL5
Cellular Respiration (GO:0045333)	3/85	0.10073	0.281354	0	0	2.77653	6.37301	COX15;NDUFB11;NDUFS5
Defense Response To Gram-positive Bacterium (GO:0050830)	3/85	0.10073	0.281354	0	0	2.77653	6.37301	IL18;LYZ;TLR2
Transport Across Blood-Brain Barrier (GO:0150104)	3/85	0.10073	0.281354	0	0	2.77653	6.37301	SLC22A3;FABP5;ABCC5
Integrin-Mediated Signaling Pathway (GO:0007229)	3/85	0.10073	0.281354	0	0	2.77653	6.37301	ITGB8;ISG15;ITGA5
Mitotic Spindle Organization (GO:0007052)	3/85	0.10073	0.281354	0	0	2.77653	6.37301	TPX2;STMN1;RHOA
Nuclear-Transcribed mRNA Catabolic Process (GO:0000956)	3/85	0.10073	0.281354	0	0	2.77653	6.37301	EXOSC7;TENT2;CNOT9
Non-Membrane-Bounded Organelle Assembly (GO:0140694)	4/135	0.101756	0.283816	0	0	2.32049	5.30273	TMOD3;G3BP1;RPS3;ZFYVE1
Positive Regulation Of Programmed Cell Death (GO:0043068)	6/245	0.103865	0.284248	0	0	1.91217	4.33041	C3ORF38;SHQ1;HIP1R;CYP1B1;DUSP6;IFIT2
Positive Regulation Of Cell Population Proliferation (GO:0008284)	10/483	0.104257	0.284248	0	0	1.61625	3.65416	EDN1;GRN;EPCAM;IL11RA;IL7;CCL5;LEF1;IL18;IL7R;AIF1
Substantia Nigra Development (GO:0021762)	2/42	0.104684	0.284248	0	0	3.78808	8.54897	DYNLL1;RHOA
Positive Regulation Of Calcium Ion Transmembrane Transport (GO:1904427)	2/42	0.104684	0.284248	0	0	3.78808	8.54897	CEMIP;PDPK1
Negative Regulation Of Cellular Biosynthetic Process (GO:0031327)	4/137	0.10591	0.284248	0	0	2.28536	5.13102	RPS3;PUS7;MRPL13;CNOT9
Protein Localization To Organelle (GO:0033365)	4/137	0.10591	0.284248	0	0	2.28536	5.13102	EHD1;WDR83OS;ISG15;TOR1AIP1
Regulation Of Insulin Secretion (GO:0050796)	3/87	0.106125	0.284248	0	0	2.71015	6.07925	HADHA;ALOX5;CCL5
Protein Modification By Small Protein Conjugation (GO:0032446)	8/364	0.106988	0.284248	0	0	1.71477	3.83256	HERC5;ARRDC4;IFIH1;EGR2;DCUN1D5;FBXW11;MYCBP2;ISG15
Transcription By RNA Polymerase II (GO:0006366)	5/192	0.108564	0.284248	0	0	2.03406	4.51646	SETX;CYP27B1;ANXA2;RBMX;S100A10
Negative Regulation Of Neuron Death (GO:1901215)	3/88	0.108864	0.284248	0	0	2.67813	5.93917	GRN;PPT1;CCL2
Negative Regulation Of Protein Kinase Activity (GO:0006469)	3/88	0.108864	0.284248	0	0	2.67813	5.93917	PDPK1;ACP4;ADAR
Lysosome Organization (GO:0007040)	2/43	0.108881	0.284248	0	0	3.6955	8.19478	GRN;ACP4
Positive Regulation Of Cell Division (GO:0051781)	2/43	0.108881	0.284248	0	0	3.6955	8.19478	PRKCE;RHOA
Positive Regulation Of Receptor-Mediated Endocytosis (GO:0048260)	2/43	0.108881	0.284248	0	0	3.6955	8.19478	ANXA2;PPT1
Positive Regulation Of Stress Fiber Assembly (GO:0051496)	2/43	0.108881	0.284248	0	0	3.6955	8.19478	RHOA;S100A10
Cellular Response To Chemical Stress (GO:0062197)	3/89	0.11163	0.284248	0	0	2.64685	5.80339	SETX;MGAT3;AIF1
Sensory Perception Of Mechanical Stimulus (GO:0050954)	3/89	0.11163	0.284248	0	0	2.64685	5.80339	CEMIP;MARVELD2;ALDH7A1
Organic Anion Transport (GO:0015711)	3/89	0.11163	0.284248	0	0	2.64685	5.80339	SLC22A3;ABCC5;SLC25A4
Regulation Of Cellular Response To Oxidative Stress (GO:1900407)	1/9	0.111928	0.284248	0	0	9.44923	20.6929	ALOX5
B Cell Homeostasis (GO:0001782)	1/9	0.111928	0.284248	0	0	9.44923	20.6929	TNFAIP3
Regulation Of Complement-Dependent Cytotoxicity (GO:1903659)	1/9	0.111928	0.284248	0	0	9.44923	20.6929	IL10
I-kappaB Phosphorylation (GO:0007252)	1/9	0.111928	0.284248	0	0	9.44923	20.6929	TLR2
Regulation Of Inflammatory Response To Wounding (GO:0106014)	1/9	0.111928	0.284248	0	0	9.44923	20.6929	GRN
Regulation Of Natural Killer Cell Proliferation (GO:0032817)	1/9	0.111928	0.284248	0	0	9.44923	20.6929	IL18
Autophagy Of Peroxisome (GO:0030242)	1/9	0.111928	0.284248	0	0	9.44923	20.6929	RB1CC1
Regulation Of Protein Lipidation (GO:1903059)	1/9	0.111928	0.284248	0	0	9.44923	20.6929	RB1CC1
Carnitine Metabolic Process (GO:0009437)	1/9	0.111928	0.284248	0	0	9.44923	20.6929	CPT1A
Cellular Response To Oxidised Low-Density Lipoprotein Particle Stimulus (GO:0140052)	1/9	0.111928	0.284248	0	0	9.44923	20.6929	MIA3
Regulation Of Viral-Induced Cytoplasmic Pattern Recognition Receptor Signaling Pathway (GO:0039531)	1/9	0.111928	0.284248	0	0	9.44923	20.6929	BIRC3
Response To Interleukin-4 (GO:0070670)	1/9	0.111928	0.284248	0	0	9.44923	20.6929	LEF1
Dopamine Transport (GO:0015872)	1/9	0.111928	0.284248	0	0	9.44923	20.6929	SLC22A3
Serotonin Transport (GO:0006837)	1/9	0.111928	0.284248	0	0	9.44923	20.6929	SLC22A3
Endothelial Tube Morphogenesis (GO:0061154)	1/9	0.111928	0.284248	0	0	9.44923	20.6929	RHOA
Synaptic Vesicle Fusion To Presynaptic Active Zone Membrane (GO:0031629)	1/9	0.111928	0.284248	0	0	9.44923	20.6929	STX11
Toxin Transport (GO:1901998)	1/9	0.111928	0.284248	0	0	9.44923	20.6929	SLC22A3
Type II Interferon-Mediated Signaling Pathway (GO:0060333)	1/9	0.111928	0.284248	0	0	9.44923	20.6929	IRF1
Vasoconstriction (GO:0042310)	1/9	0.111928	0.284248	0	0	9.44923	20.6929	EDN1
Wound Healing, Spreading Of Epidermal Cells (GO:0035313)	1/9	0.111928	0.284248	0	0	9.44923	20.6929	ITGA5
Iron Ion Transmembrane Transport (GO:0034755)	1/9	0.111928	0.284248	0	0	9.44923	20.6929	ABCC5
Mitochondrion Morphogenesis (GO:0070584)	1/9	0.111928	0.284248	0	0	9.44923	20.6929	FIS1
Myelin Assembly (GO:0032288)	1/9	0.111928	0.284248	0	0	9.44923	20.6929	CD9
Myeloid Dendritic Cell Differentiation (GO:0043011)	1/9	0.111928	0.284248	0	0	9.44923	20.6929	BATF2
Negative Regulation Of Bone Resorption (GO:0045779)	1/9	0.111928	0.284248	0	0	9.44923	20.6929	TNFAIP3
Negative Regulation Of Cell Adhesion Mediated By Integrin (GO:0033629)	1/9	0.111928	0.284248	0	0	9.44923	20.6929	CYP1B1
Negative Regulation Of Cell-Cell Adhesion Mediated By Cadherin (GO:2000048)	1/9	0.111928	0.284248	0	0	9.44923	20.6929	EPCAM
Negative Regulation Of Heterotypic Cell-Cell Adhesion (GO:0034115)	1/9	0.111928	0.284248	0	0	9.44923	20.6929	IL10
Negative Regulation Of Lipid Localization (GO:1905953)	1/9	0.111928	0.284248	0	0	9.44923	20.6929	NFKBIA
Negative Regulation Of Lymphocyte Apoptotic Process (GO:0070229)	1/9	0.111928	0.284248	0	0	9.44923	20.6929	CCL5
Negative Regulation Of Receptor Binding (GO:1900121)	1/9	0.111928	0.284248	0	0	9.44923	20.6929	IL10
Negative Regulation Of Sodium Ion Transmembrane Transport (GO:1902306)	1/9	0.111928	0.284248	0	0	9.44923	20.6929	PRKCE
Negative Regulation Of Toll-Like Receptor 4 Signaling Pathway (GO:0034144)	1/9	0.111928	0.284248	0	0	9.44923	20.6929	TNFAIP3
Negative Regulation Of Transcription By RNA Polymerase I (GO:0016479)	1/9	0.111928	0.284248	0	0	9.44923	20.6929	BEND3
Neuron Remodeling (GO:0016322)	1/9	0.111928	0.284248	0	0	9.44923	20.6929	APP
Nuclear mRNA Surveillance (GO:0071028)	1/9	0.111928	0.284248	0	0	9.44923	20.6929	EXOSC7
Nucleoside Metabolic Process (GO:0009116)	1/9	0.111928	0.284248	0	0	9.44923	20.6929	OARD1
Phosphatidylglycerol Biosynthetic Process (GO:0006655)	1/9	0.111928	0.284248	0	0	9.44923	20.6929	CRLS1
Piecemeal Microautophagy Of The Nucleus (GO:0034727)	1/9	0.111928	0.284248	0	0	9.44923	20.6929	RB1CC1
Pinocytosis (GO:0006907)	1/9	0.111928	0.284248	0	0	9.44923	20.6929	PPT1
Positive Regulation Of ATP Metabolic Process (GO:1903580)	1/9	0.111928	0.284248	0	0	9.44923	20.6929	TMSB4X
Positive Regulation Of Mitochondrial Membrane Permeability (GO:0035794)	1/9	0.111928	0.284248	0	0	9.44923	20.6929	HIP1R
Positive Regulation Of Myoblast Fusion (GO:1901741)	1/9	0.111928	0.284248	0	0	9.44923	20.6929	EHD1
Positive Regulation Of Tissue Remodeling (GO:0034105)	1/9	0.111928	0.284248	0	0	9.44923	20.6929	IL18
Positive Regulation Of Vascular Endothelial Growth Factor Receptor Signaling Pathway (GO:0030949)	1/9	0.111928	0.284248	0	0	9.44923	20.6929	ITGA5
Protein K11-linked Deubiquitination (GO:0035871)	1/9	0.111928	0.284248	0	0	9.44923	20.6929	TNFAIP3
rRNA 3'-End Processing (GO:0031125)	1/9	0.111928	0.284248	0	0	9.44923	20.6929	EXOSC7
Regulation Of CD8-positive, Alpha-Beta T Cell Activation (GO:2001185)	1/9	0.111928	0.284248	0	0	9.44923	20.6929	IRF1
Regulation Of RNA Polymerase II Regulatory Region Sequence-Specific DNA Binding (GO:1903025)	1/9	0.111928	0.284248	0	0	9.44923	20.6929	TMSB4X
Regulation Of Cell-Cell Adhesion Involved In Gastrulation (GO:0070587)	1/9	0.111928	0.284248	0	0	9.44923	20.6929	IL10
Regulation Of Cell-Cell Adhesion Mediated By Integrin (GO:0033632)	1/9	0.111928	0.284248	0	0	9.44923	20.6929	CCL5
Mitotic Spindle Assembly (GO:0090307)	2/44	0.113121	0.285059	0	0	3.60733	7.86143	TPX2;RHOA
Nucleobase-Containing Compound Catabolic Process (GO:0034655)	2/44	0.113121	0.285059	0	0	3.60733	7.86143	EXOSC7;ENTPD7
Positive Regulation Of Chemotaxis (GO:0050921)	2/44	0.113121	0.285059	0	0	3.60733	7.86143	TMSB4X;AIF1
Positive Regulation Of Leukocyte Cell-Cell Adhesion (GO:1903039)	2/44	0.113121	0.285059	0	0	3.60733	7.86143	CCL2;RHOA
Regulation Of B Cell Proliferation (GO:0030888)	2/44	0.113121	0.285059	0	0	3.60733	7.86143	IL10;IL7
Regulation Of DNA Recombination (GO:0000018)	2/44	0.113121	0.285059	0	0	3.60733	7.86143	IL10;IL7R
Regulation Of Actin Cytoskeleton Organization (GO:0032956)	3/91	0.117243	0.292203	0	0	2.58643	5.54404	HIP1R;DYNLL1;RHOA
Positive Regulation Of Innate Immune Response (GO:0045089)	2/45	0.117404	0.292203	0	0	3.52326	7.5473	CCL5;TRIM56
Regulation Of Apoptotic Signaling Pathway (GO:2001233)	2/45	0.117404	0.292203	0	0	3.52326	7.5473	RPS3;BCL2L14
Sensory Perception Of Sound (GO:0007605)	3/92	0.120088	0.292203	0	0	2.55724	5.42015	CEMIP;MARVELD2;ALDH7A1
Ras Protein Signal Transduction (GO:0007265)	4/144	0.121038	0.292203	0	0	2.17032	4.58295	RASGEF1B;G3BP1;AIF1;RHOA
Regulation Of Nervous System Development (GO:0051960)	2/46	0.121727	0.292203	0	0	3.44301	7.2509	LEF1;S100A10
Positive Regulation Of Blood Vessel Endothelial Cell Migration (GO:0043536)	2/46	0.121727	0.292203	0	0	3.44301	7.2509	PDPK1;TMSB4X
Protein Sumoylation (GO:0016925)	2/46	0.121727	0.292203	0	0	3.44301	7.2509	IFIH1;EGR2
Regulation Of Cysteine-Type Endopeptidase Activity Involved In Apoptotic Signaling Pathway (GO:2001267)	1/10	0.123567	0.292203	0	0	8.39889	17.5618	PLAUR
T-helper Cell Lineage Commitment (GO:0002295)	1/10	0.123567	0.292203	0	0	8.39889	17.5618	SOCS3
TORC1 Signaling (GO:0038202)	1/10	0.123567	0.292203	0	0	8.39889	17.5618	LAMTOR2
Aromatic Amino Acid Family Catabolic Process (GO:0009074)	1/10	0.123567	0.292203	0	0	8.39889	17.5618	IDO1
Regulation Of Phospholipase Activity (GO:0010517)	1/10	0.123567	0.292203	0	0	8.39889	17.5618	PDPK1
Cellular Response To Increased Oxygen Levels (GO:0036295)	1/10	0.123567	0.292203	0	0	8.39889	17.5618	ATP6AP1
Regulation Of Toll-Like Receptor 2 Signaling Pathway (GO:0034135)	1/10	0.123567	0.292203	0	0	8.39889	17.5618	TNFAIP3
Regulation Of Toll-Like Receptor 9 Signaling Pathway (GO:0034163)	1/10	0.123567	0.292203	0	0	8.39889	17.5618	RSAD2
Response To Corticosteroid (GO:0031960)	1/10	0.123567	0.292203	0	0	8.39889	17.5618	IL10
Small Nucleolar Ribonucleoprotein Complex Assembly (GO:0000491)	1/10	0.123567	0.292203	0	0	8.39889	17.5618	SHQ1
Epithelial Cell Apoptotic Process (GO:1904019)	1/10	0.123567	0.292203	0	0	8.39889	17.5618	IL10
Establishment Of Epithelial Cell Apical/Basal Polarity (GO:0045198)	1/10	0.123567	0.292203	0	0	8.39889	17.5618	RHOA
Hematopoietic Stem Cell Proliferation (GO:0071425)	1/10	0.123567	0.292203	0	0	8.39889	17.5618	RUNX1
Very-Low-Density Lipoprotein Particle Assembly (GO:0034379)	1/10	0.123567	0.292203	0	0	8.39889	17.5618	CIDEB
Induction Of Positive Chemotaxis (GO:0050930)	1/10	0.123567	0.292203	0	0	8.39889	17.5618	CXCL8
Lipoprotein Catabolic Process (GO:0042159)	1/10	0.123567	0.292203	0	0	8.39889	17.5618	PPT1
Monoamine Transport (GO:0015844)	1/10	0.123567	0.292203	0	0	8.39889	17.5618	SLC22A3
Negative Regulation Of B Cell Proliferation (GO:0030889)	1/10	0.123567	0.292203	0	0	8.39889	17.5618	IL10
Negative Regulation Of Hemostasis (GO:1900047)	1/10	0.123567	0.292203	0	0	8.39889	17.5618	EDN1
Negative Regulation Of Homotypic Cell-Cell Adhesion (GO:0034111)	1/10	0.123567	0.292203	0	0	8.39889	17.5618	CD9
Negative Regulation Of Hydrogen Peroxide-Induced Cell Death (GO:1903206)	1/10	0.123567	0.292203	0	0	8.39889	17.5618	IL10
Negative Regulation Of Intracellular Estrogen Receptor Signaling Pathway (GO:0033147)	1/10	0.123567	0.292203	0	0	8.39889	17.5618	CNOT9
Negative Regulation Of Lymphocyte Migration (GO:2000402)	1/10	0.123567	0.292203	0	0	8.39889	17.5618	MIA3
Negative Regulation Of Mitochondrial Outer Membrane Permeabilization Involved In Apoptotic Signaling Pathway (GO:1901029)	1/10	0.123567	0.292203	0	0	8.39889	17.5618	SLC25A4
Negative Regulation Of Sodium Ion Transmembrane Transporter Activity (GO:2000650)	1/10	0.123567	0.292203	0	0	8.39889	17.5618	PRKCE
Negative Regulation Of Sprouting Angiogenesis (GO:1903671)	1/10	0.123567	0.292203	0	0	8.39889	17.5618	ALOX5
Neuron Projection Maintenance (GO:1990535)	1/10	0.123567	0.292203	0	0	8.39889	17.5618	APP
Nuclear RNA Surveillance (GO:0071027)	1/10	0.123567	0.292203	0	0	8.39889	17.5618	EXOSC7
Nuclear-Transcribed mRNA Catabolic Process, Exonucleolytic, 3'-5' (GO:0034427)	1/10	0.123567	0.292203	0	0	8.39889	17.5618	EXOSC7
Omega-Hydroxylase P450 Pathway (GO:0097267)	1/10	0.123567	0.292203	0	0	8.39889	17.5618	CYP1B1
Positive Regulation Of B Cell Differentiation (GO:0045579)	1/10	0.123567	0.292203	0	0	8.39889	17.5618	IL10
Positive Regulation Of MHC Class II Biosynthetic Process (GO:0045348)	1/10	0.123567	0.292203	0	0	8.39889	17.5618	TMEM106A
Positive Regulation Of Autophagy Of Mitochondrion (GO:1903599)	1/10	0.123567	0.292203	0	0	8.39889	17.5618	SLC25A4
Positive Regulation Of Cellular Senescence (GO:2000774)	1/10	0.123567	0.292203	0	0	8.39889	17.5618	CGAS
Positive Regulation Of Defense Response To Bacterium (GO:1900426)	1/10	0.123567	0.292203	0	0	8.39889	17.5618	GRN
Positive Regulation Of Epidermal Growth Factor-Activated Receptor Activity (GO:0045741)	1/10	0.123567	0.292203	0	0	8.39889	17.5618	NCF1
Positive Regulation Of Interleukin-13 Production (GO:0032736)	1/10	0.123567	0.292203	0	0	8.39889	17.5618	IL18
Positive Regulation Of Mitochondrial Outer Membrane Permeabilization Involved In Apoptotic Signaling Pathway (GO:1901030)	1/10	0.123567	0.292203	0	0	8.39889	17.5618	HIP1R
Positive Regulation Of Nitric-Oxide Synthase Biosynthetic Process (GO:0051770)	1/10	0.123567	0.292203	0	0	8.39889	17.5618	TLR2
Protein Prenylation (GO:0018342)	1/10	0.123567	0.292203	0	0	8.39889	17.5618	PGGT1B
Regulation Of B Cell Apoptotic Process (GO:0002902)	1/10	0.123567	0.292203	0	0	8.39889	17.5618	IL10
Regulation Of T-helper 2 Cell Cytokine Production (GO:2000551)	1/10	0.123567	0.292203	0	0	8.39889	17.5618	RSAD2
Regulation Of Axon Regeneration (GO:0048679)	1/10	0.123567	0.292203	0	0	8.39889	17.5618	GRN
Negative Regulation Of Tumor Necrosis Factor Production (GO:0032720)	2/47	0.126088	0.297805	0	0	3.36632	6.9709	IL10;TNFAIP3
Proteasome-Mediated Ubiquitin-Dependent Protein Catabolic Process (GO:0043161)	7/319	0.127097	0.299826	0	0	1.70918	3.5257	PSMA5;ANAPC15;FBXW11;CDC27;UBXN8;PELI1;PLAA
Positive Regulation Of Epithelial Cell Migration (GO:0010634)	3/95	0.128775	0.301523	0	0	2.47348	5.06986	EDN1;GRN;PRKCE
Regulation Of Intrinsic Apoptotic Signaling Pathway (GO:2001242)	2/48	0.130486	0.301523	0	0	3.29298	6.70611	FIS1;PLAUR
Negative Regulation Of ERK1 And ERK2 Cascade (GO:0070373)	2/48	0.130486	0.301523	0	0	3.29298	6.70611	SPRY1;DUSP6
Negative Regulation Of DNA-binding Transcription Factor Activity (GO:0043433)	4/149	0.13238	0.301523	0	0	2.09495	4.23615	NFKBIA;TMSB4X;CYP1B1;TNFAIP3
protein-RNA Complex Assembly (GO:0022618)	4/150	0.134699	0.301523	0	0	2.08049	4.17078	SETX;SHQ1;RPL10;ADAR
Autophagy Of Mitochondrion (GO:0000422)	2/49	0.134919	0.301523	0	0	3.22275	6.45542	FIS1;RB1CC1
Fatty Acid Beta-Oxidation (GO:0006635)	2/49	0.134919	0.301523	0	0	3.22275	6.45542	HADHA;ACAT1
Interferon-Mediated Signaling Pathway (GO:0140888)	2/49	0.134919	0.301523	0	0	3.22275	6.45542	IRF1;STAT2
Negative Regulation Of DNA Metabolic Process (GO:0051053)	2/49	0.134919	0.301523	0	0	3.22275	6.45542	RPS3;S100A11
Negative Regulation Of T Cell Activation (GO:0050868)	2/49	0.134919	0.301523	0	0	3.22275	6.45542	IL10;CD80
Negative Regulation Of Cysteine-Type Endopeptidase Activity Involved In Apoptotic Process (GO:0043154)	2/49	0.134919	0.301523	0	0	3.22275	6.45542	USP47;PLAUR
Negative Regulation Of Tumor Necrosis Factor Superfamily Cytokine Production (GO:1903556)	2/49	0.134919	0.301523	0	0	3.22275	6.45542	IL10;TNFAIP3
Proton Transmembrane Transport (GO:1902600)	2/49	0.134919	0.301523	0	0	3.22275	6.45542	ATP6AP1;COX15
Regulation Of Cilium Movement (GO:0003352)	1/11	0.135054	0.301523	0	0	7.55862	15.133	CFAP298
Regulation Of Endocytic Recycling (GO:2001135)	1/11	0.135054	0.301523	0	0	7.55862	15.133	EHD1
Regulation Of Leukocyte Cell-Cell Adhesion (GO:1903037)	1/11	0.135054	0.301523	0	0	7.55862	15.133	MIA3
Regulation Of Microtubule-Based Movement (GO:0060632)	1/11	0.135054	0.301523	0	0	7.55862	15.133	CFAP298
Brain Morphogenesis (GO:0048854)	1/11	0.135054	0.301523	0	0	7.55862	15.133	FBXW11
Regulation Of Protein K63-linked Ubiquitination (GO:1900044)	1/11	0.135054	0.301523	0	0	7.55862	15.133	PLAA
Cell Part Morphogenesis (GO:0032990)	1/11	0.135054	0.301523	0	0	7.55862	15.133	FIS1
Regulation Of Response To Oxidative Stress (GO:1902882)	1/11	0.135054	0.301523	0	0	7.55862	15.133	ALOX5
Central Nervous System Neuron Axonogenesis (GO:0021955)	1/11	0.135054	0.301523	0	0	7.55862	15.133	MYCBP2
Central Nervous System Projection Neuron Axonogenesis (GO:0021952)	1/11	0.135054	0.301523	0	0	7.55862	15.133	MYCBP2
Endoplasmic Reticulum Membrane Organization (GO:0090158)	1/11	0.135054	0.301523	0	0	7.55862	15.133	VAPB
Visual Learning (GO:0008542)	1/11	0.135054	0.301523	0	0	7.55862	15.133	APP
Vitamin D Metabolic Process (GO:0042359)	1/11	0.135054	0.301523	0	0	7.55862	15.133	CYP27B1
Intracellular Copper Ion Homeostasis (GO:0006878)	1/11	0.135054	0.301523	0	0	7.55862	15.133	APP
Intrinsic Apoptotic Signaling Pathway In Response To Oxidative Stress (GO:0008631)	1/11	0.135054	0.301523	0	0	7.55862	15.133	CYP1B1
Lipoprotein Transport (GO:0042953)	1/11	0.135054	0.301523	0	0	7.55862	15.133	MIA3
Lysosomal Microautophagy (GO:0016237)	1/11	0.135054	0.301523	0	0	7.55862	15.133	RB1CC1
Macrophage Activation Involved In Immune Response (GO:0002281)	1/11	0.135054	0.301523	0	0	7.55862	15.133	GRN
Mitochondrial Genome Maintenance (GO:0000002)	1/11	0.135054	0.301523	0	0	7.55862	15.133	SLC25A4
Negative Regulation Of CD4-positive, Alpha-Beta T Cell Activation (GO:2000515)	1/11	0.135054	0.301523	0	0	7.55862	15.133	RUNX1
Negative Regulation Of RNA Metabolic Process (GO:0051253)	1/11	0.135054	0.301523	0	0	7.55862	15.133	SHQ1
Negative Regulation Of Bone Remodeling (GO:0046851)	1/11	0.135054	0.301523	0	0	7.55862	15.133	TNFAIP3
Negative Regulation Of Microtubule Polymerization (GO:0031115)	1/11	0.135054	0.301523	0	0	7.55862	15.133	STMN1
Negative Regulation Of Nitrogen Compound Metabolic Process (GO:0051172)	1/11	0.135054	0.301523	0	0	7.55862	15.133	EDN1
Neurotransmitter Uptake (GO:0001504)	1/11	0.135054	0.301523	0	0	7.55862	15.133	SLC22A3
Nucleotide-Binding Oligomerization Domain Containing Signaling Pathway (GO:0070423)	1/11	0.135054	0.301523	0	0	7.55862	15.133	TNFAIP3
Pentose-Phosphate Shunt (GO:0006098)	1/11	0.135054	0.301523	0	0	7.55862	15.133	RBKS
Phasic Smooth Muscle Contraction (GO:0014821)	1/11	0.135054	0.301523	0	0	7.55862	15.133	EDN1
Positive Regulation Of Circadian Rhythm (GO:0042753)	1/11	0.135054	0.301523	0	0	7.55862	15.133	FBXW11
Positive Regulation Of Myelination (GO:0031643)	1/11	0.135054	0.301523	0	0	7.55862	15.133	EGR2
Post-Transcriptional Gene Silencing (GO:0016441)	1/11	0.135054	0.301523	0	0	7.55862	15.133	MOV10
Regulation Of T Cell Apoptotic Process (GO:0070232)	1/11	0.135054	0.301523	0	0	7.55862	15.133	IDO1
Regulation Of T Cell Mediated Immunity (GO:0002709)	1/11	0.135054	0.301523	0	0	7.55862	15.133	CD80
Regulation Of T-helper 17 Cell Differentiation (GO:2000319)	1/11	0.135054	0.301523	0	0	7.55862	15.133	NFKBIZ
Regulation Of Protein Phosphorylation (GO:0001932)	6/265	0.135976	0.303236	0	0	1.7627	3.51707	APP;MARCO;SOCS1;STAT2;RB1CC1;PLAUR
Phosphatidylinositol Biosynthetic Process (GO:0006661)	3/98	0.137677	0.306331	0	0	2.395	4.74892	PI4K2B;SOCS3;SOCS1
Positive Regulation Of Protein-Containing Complex Assembly (GO:0031334)	3/98	0.137677	0.306331	0	0	2.395	4.74892	DHX33;RPS3;ISG15
Regulation Of Interleukin-12 Production (GO:0032655)	2/50	0.139386	0.308735	0	0	3.15545	6.21784	IL10;TLR2
Regulation Of Mitochondrion Organization (GO:0010821)	2/50	0.139386	0.308735	0	0	3.15545	6.21784	FIS1;STAT2
Dicarboxylic Acid Metabolic Process (GO:0043648)	2/50	0.139386	0.308735	0	0	3.15545	6.21784	PHYH;IDH1
Cellular Response To Organic Cyclic Compound (GO:0071407)	4/152	0.139388	0.308735	0	0	2.05217	4.04379	CCL5;IL18;CYP1B1;CCL2
Protein Complex Oligomerization (GO:0051259)	3/100	0.143725	0.310883	0	0	2.34538	4.54969	EHD1;BEND3;RBMX
Regulation Of Release Of Sequestered Calcium Ion Into Cytosol (GO:0051279)	2/51	0.143884	0.310883	0	0	3.09089	5.99246	CEMIP;PDPK1
Regulation Of Synapse Assembly (GO:0051963)	2/51	0.143884	0.310883	0	0	3.09089	5.99246	MYCBP2;TLR2
Positive Regulation Of Actin Filament Bundle Assembly (GO:0032233)	2/51	0.143884	0.310883	0	0	3.09089	5.99246	RHOA;S100A10
Positive Regulation Of Protein Localization To Cell Periphery (GO:1904377)	2/51	0.143884	0.310883	0	0	3.09089	5.99246	PDPK1;PRKCE
Positive Regulation Of Protein Localization To Plasma Membrane (GO:1903078)	2/51	0.143884	0.310883	0	0	3.09089	5.99246	PDPK1;PRKCE
Receptor Internalization (GO:0031623)	2/51	0.143884	0.310883	0	0	3.09089	5.99246	CXCL8;CD9
NADPH Regeneration (GO:0006740)	1/12	0.146391	0.310883	0	0	6.87113	13.2027	RBKS
Regulation Of Hematopoietic Stem Cell Differentiation (GO:1902036)	1/12	0.146391	0.310883	0	0	6.87113	13.2027	PUS7
Regulation Of Interleukin-5 Production (GO:0032674)	1/12	0.146391	0.310883	0	0	6.87113	13.2027	LEF1
acetyl-CoA Biosynthetic Process (GO:0006085)	1/12	0.146391	0.310883	0	0	6.87113	13.2027	PDHX
Regulation Of Leukocyte Adhesion To Vascular Endothelial Cell (GO:1904994)	1/12	0.146391	0.310883	0	0	6.87113	13.2027	RHOA
Regulation Of Lymphocyte Migration (GO:2000401)	1/12	0.146391	0.310883	0	0	6.87113	13.2027	MIA3
Cardiolipin Metabolic Process (GO:0032048)	1/12	0.146391	0.310883	0	0	6.87113	13.2027	HADHA
Regulation Of Sensory Perception (GO:0051931)	1/12	0.146391	0.310883	0	0	6.87113	13.2027	GPR171
Exonucleolytic Catabolism Of Deadenylated mRNA (GO:0043928)	1/12	0.146391	0.310883	0	0	6.87113	13.2027	EXOSC7
Fatty Acid Transmembrane Transport (GO:1902001)	1/12	0.146391	0.310883	0	0	6.87113	13.2027	CPT1A
Granulocyte Differentiation (GO:0030851)	1/12	0.146391	0.310883	0	0	6.87113	13.2027	LEF1
Lipid Droplet Formation (GO:0140042)	1/12	0.146391	0.310883	0	0	6.87113	13.2027	ZFYVE1
Lipoprotein Localization (GO:0044872)	1/12	0.146391	0.310883	0	0	6.87113	13.2027	MIA3
Negative Regulation By Host Of Viral Process (GO:0044793)	1/12	0.146391	0.310883	0	0	6.87113	13.2027	CCL8
Negative Regulation Of Alcohol Biosynthetic Process (GO:1902931)	1/12	0.146391	0.310883	0	0	6.87113	13.2027	CYP27B1
Negative Regulation Of Coagulation (GO:0050819)	1/12	0.146391	0.310883	0	0	6.87113	13.2027	EDN1
Negative Regulation Of Macrophage Derived Foam Cell Differentiation (GO:0010745)	1/12	0.146391	0.310883	0	0	6.87113	13.2027	NFKBIA
Negative Regulation Of Mitochondrial Membrane Permeability (GO:0035795)	1/12	0.146391	0.310883	0	0	6.87113	13.2027	SLC25A4
Negative Regulation Of Mononuclear Cell Migration (GO:0071676)	1/12	0.146391	0.310883	0	0	6.87113	13.2027	MIA3
Phospholipid Homeostasis (GO:0055091)	1/12	0.146391	0.310883	0	0	6.87113	13.2027	FABP3
Positive Regulation Of CD4-positive, Alpha-Beta T Cell Activation (GO:2000516)	1/12	0.146391	0.310883	0	0	6.87113	13.2027	SOCS1
Positive Regulation Of T Cell Chemotaxis (GO:0010820)	1/12	0.146391	0.310883	0	0	6.87113	13.2027	CCL5
Positive Regulation Of T-helper 1 Type Immune Response (GO:0002827)	1/12	0.146391	0.310883	0	0	6.87113	13.2027	IL18
Positive Regulation Of Calcium-Mediated Signaling (GO:0050850)	1/12	0.146391	0.310883	0	0	6.87113	13.2027	CCL4
Positive Regulation Of mRNA Metabolic Process (GO:1903313)	1/12	0.146391	0.310883	0	0	6.87113	13.2027	MOV10
Positive Regulation Of Neuroinflammatory Response (GO:0150078)	1/12	0.146391	0.310883	0	0	6.87113	13.2027	IL18
Positive Regulation Of Neuron Migration (GO:2001224)	1/12	0.146391	0.310883	0	0	6.87113	13.2027	PLAA
Positive Regulation Of Purine Nucleotide Biosynthetic Process (GO:1900373)	1/12	0.146391	0.310883	0	0	6.87113	13.2027	TMSB4X
Positive Regulation Of Vascular Endothelial Cell Proliferation (GO:1905564)	1/12	0.146391	0.310883	0	0	6.87113	13.2027	PDPK1
pre-miRNA Processing (GO:0031054)	1/12	0.146391	0.310883	0	0	6.87113	13.2027	BCDIN3D
Quaternary Ammonium Group Transport (GO:0015697)	1/12	0.146391	0.310883	0	0	6.87113	13.2027	SLC22A3
Regulation Of Proteolysis (GO:0030162)	2/52	0.148413	0.314493	0	0	3.02892	5.77846	FBXW11;PLAUR
Negative Regulation Of Response To Stimulus (GO:0048585)	2/52	0.148413	0.314493	0	0	3.02892	5.77846	ALOX5;RPS3
Regulation Of Cyclin-Dependent Protein Kinase Activity (GO:1904029)	2/53	0.15297	0.318413	0	0	2.96938	5.57506	HERC5;CDKN2C
NADH Dehydrogenase Complex Assembly (GO:0010257)	2/53	0.15297	0.318413	0	0	2.96938	5.57506	NDUFB11;NDUFS5
Regulation Of Macromolecule Biosynthetic Process (GO:0010556)	2/53	0.15297	0.318413	0	0	2.96938	5.57506	RPL10;RB1CC1
Blood Vessel Morphogenesis (GO:0048514)	2/53	0.15297	0.318413	0	0	2.96938	5.57506	CYP1B1;ITGB8
Endosome Organization (GO:0007032)	2/53	0.15297	0.318413	0	0	2.96938	5.57506	PI4K2B;ATP6AP1
Mitochondrial Respiratory Chain Complex I Assembly (GO:0032981)	2/53	0.15297	0.318413	0	0	2.96938	5.57506	NDUFB11;NDUFS5
Mitochondrial Transport (GO:0006839)	2/53	0.15297	0.318413	0	0	2.96938	5.57506	FIS1;SLC25A4
Proton Motive Force-Driven Mitochondrial ATP Synthesis (GO:0042776)	2/53	0.15297	0.318413	0	0	2.96938	5.57506	NDUFB11;NDUFS5
Regulation Of Exocytosis (GO:0017157)	2/54	0.157554	0.318413	0	0	2.91213	5.38158	ANXA2;S100A10
Apical Junction Assembly (GO:0043297)	2/54	0.157554	0.318413	0	0	2.91213	5.38158	MARVELD2;RHOA
Negative Regulation Of Protein Catabolic Process (GO:0042177)	2/54	0.157554	0.318413	0	0	2.91213	5.38158	IL10;ANXA2
Positive Regulation Of Leukocyte Chemotaxis (GO:0002690)	2/54	0.157554	0.318413	0	0	2.91213	5.38158	CCL5;AIF1
Regulation Of Blood Vessel Endothelial Cell Migration (GO:0043535)	2/54	0.157554	0.318413	0	0	2.91213	5.38158	PDPK1;TMSB4X
ATP Transport (GO:0015867)	1/13	0.15758	0.318413	0	0	6.29821	11.638	SLC25A4
GTP Metabolic Process (GO:0046039)	1/13	0.15758	0.318413	0	0	6.29821	11.638	ENTPD7
Regulation Of Leukocyte Migration (GO:0002685)	1/13	0.15758	0.318413	0	0	6.29821	11.638	MIA3
Regulation Of Myoblast Fusion (GO:1901739)	1/13	0.15758	0.318413	0	0	6.29821	11.638	EHD1
Catecholamine Metabolic Process (GO:0006584)	1/13	0.15758	0.318413	0	0	6.29821	11.638	COMT
Regulation Of Response To Stress (GO:0080134)	1/13	0.15758	0.318413	0	0	6.29821	11.638	IL10
Cellular Response To Interleukin-4 (GO:0071353)	1/13	0.15758	0.318413	0	0	6.29821	11.638	LEF1
Clathrin Coat Assembly (GO:0048268)	1/13	0.15758	0.318413	0	0	6.29821	11.638	HIP1R
Response To Chemokine (GO:1990868)	1/13	0.15758	0.318413	0	0	6.29821	11.638	RHOA
Cytoplasmic Sequestering Of Protein (GO:0051220)	1/13	0.15758	0.318413	0	0	6.29821	11.638	NFKBIA
Response To Nerve Growth Factor (GO:1990089)	1/13	0.15758	0.318413	0	0	6.29821	11.638	EHD1
Response To Progesterone (GO:0032570)	1/13	0.15758	0.318413	0	0	6.29821	11.638	ACOD1
Secondary Palate Development (GO:0062009)	1/13	0.15758	0.318413	0	0	6.29821	11.638	LEF1
Endolysosomal Toll-Like Receptor Signaling Pathway (GO:0140894)	1/13	0.15758	0.318413	0	0	6.29821	11.638	PIK3AP1
Intraciliary Retrograde Transport (GO:0035721)	1/13	0.15758	0.318413	0	0	6.29821	11.638	DYNLL1
Lipid Oxidation (GO:0034440)	1/13	0.15758	0.318413	0	0	6.29821	11.638	ALOX5
Mitochondrial Fission (GO:0000266)	1/13	0.15758	0.318413	0	0	6.29821	11.638	FIS1
Myeloid Dendritic Cell Activation (GO:0001773)	1/13	0.15758	0.318413	0	0	6.29821	11.638	BATF2
Negative Regulation Of T Cell Differentiation (GO:0045581)	1/13	0.15758	0.318413	0	0	6.29821	11.638	IRF1
Negative Regulation Of Cell Migration Involved In Sprouting Angiogenesis (GO:0090051)	1/13	0.15758	0.318413	0	0	6.29821	11.638	RHOA
Negative Regulation Of Fibroblast Growth Factor Receptor Signaling Pathway (GO:0040037)	1/13	0.15758	0.318413	0	0	6.29821	11.638	SPRY1
Negative Regulation Of Interleukin-12 Production (GO:0032695)	1/13	0.15758	0.318413	0	0	6.29821	11.638	IL10
Negative Regulation Of Neuroinflammatory Response (GO:0150079)	1/13	0.15758	0.318413	0	0	6.29821	11.638	GRN
Negative Regulation Of Receptor Internalization (GO:0002091)	1/13	0.15758	0.318413	0	0	6.29821	11.638	ANXA2
Outer Mitochondrial Membrane Organization (GO:0007008)	1/13	0.15758	0.318413	0	0	6.29821	11.638	PRICKLE4
Positive Regulation Of T Cell Receptor Signaling Pathway (GO:0050862)	1/13	0.15758	0.318413	0	0	6.29821	11.638	RPS3
Positive Regulation Of T-helper 17 Type Immune Response (GO:2000318)	1/13	0.15758	0.318413	0	0	6.29821	11.638	NFKBIZ
Positive Regulation Of Macrophage Chemotaxis (GO:0010759)	1/13	0.15758	0.318413	0	0	6.29821	11.638	CCL5
Protein Insertion Into Mitochondrial Outer Membrane (GO:0045040)	1/13	0.15758	0.318413	0	0	6.29821	11.638	PRICKLE4
Regulation Of T Cell Chemotaxis (GO:0010819)	1/13	0.15758	0.318413	0	0	6.29821	11.638	CCL5
Regulation Of Cell Projection Organization (GO:0031344)	1/13	0.15758	0.318413	0	0	6.29821	11.638	MOV10
Regulation Of Cellular Ketone Metabolic Process (GO:0010565)	1/13	0.15758	0.318413	0	0	6.29821	11.638	PDK4
Regulation Of Neuron Apoptotic Process (GO:0043523)	3/105	0.159217	0.321058	0	0	2.22984	4.09731	GRN;PPT1;CCL2
Negative Regulation Of MAPK Cascade (GO:0043409)	3/105	0.159217	0.321058	0	0	2.22984	4.09731	SPRY1;DUSP16;DUSP6
Positive Regulation Of Tyrosine Phosphorylation Of STAT Protein (GO:0042531)	2/55	0.162164	0.326663	0	0	2.85704	5.19738	CCL5;IL18
Positive Regulation Of Cell Growth (GO:0030307)	3/106	0.162375	0.326753	0	0	2.20808	4.01395	USP47;EDN1;PLAA
Regulation Of Macromolecule Metabolic Process (GO:0060255)	4/162	0.163767	0.327869	0	0	1.9213	3.47624	IL10;APP;NFKBIZ;AIF1
Mitochondrion Organization (GO:0007005)	4/162	0.163767	0.327869	0	0	1.9213	3.47624	FIS1;ATAD3A;SLC25A4;IFIT2
Negative Regulation Of Cell Migration (GO:0030336)	4/163	0.166286	0.327869	0	0	1.90912	3.42506	SAP30L;CYP1B1;MIA3;DYNLL1
Regulation Of Cholesterol Storage (GO:0010885)	1/14	0.168623	0.327869	0	0	5.81344	10.3484	EHD1
COPII-coated Vesicle Cargo Loading (GO:0090110)	1/14	0.168623	0.327869	0	0	5.81344	10.3484	MIA3
Regulation Of Endothelial Cell Chemotaxis (GO:2001026)	1/14	0.168623	0.327869	0	0	5.81344	10.3484	TMSB4X
Regulation Of Feeding Behavior (GO:0060259)	1/14	0.168623	0.327869	0	0	5.81344	10.3484	GPR171
Aminoglycan Catabolic Process (GO:0006026)	1/14	0.168623	0.327869	0	0	5.81344	10.3484	FUCA1
Regulation Of Microglial Cell Activation (GO:1903978)	1/14	0.168623	0.327869	0	0	5.81344	10.3484	GRN
Regulation Of Neuron Projection Arborization (GO:0150011)	1/14	0.168623	0.327869	0	0	5.81344	10.3484	MOV10
Regulation Of Sensory Perception Of Pain (GO:0051930)	1/14	0.168623	0.327869	0	0	5.81344	10.3484	GPR171
Regulation Of Sequestering Of Triglyceride (GO:0010889)	1/14	0.168623	0.327869	0	0	5.81344	10.3484	OSBPL11
Contractile Actin Filament Bundle Assembly (GO:0030038)	1/14	0.168623	0.327869	0	0	5.81344	10.3484	RHOA
Copper Ion Homeostasis (GO:0055070)	1/14	0.168623	0.327869	0	0	5.81344	10.3484	APP
Establishment Of Apical/Basal Cell Polarity (GO:0035089)	1/14	0.168623	0.327869	0	0	5.81344	10.3484	RHOA
Stress Fiber Assembly (GO:0043149)	1/14	0.168623	0.327869	0	0	5.81344	10.3484	RHOA
Striated Muscle Cell Development (GO:0055002)	1/14	0.168623	0.327869	0	0	5.81344	10.3484	TMOD3
Synaptic Vesicle Membrane Organization (GO:0048499)	1/14	0.168623	0.327869	0	0	5.81344	10.3484	STX11
Glucosamine-Containing Compound Metabolic Process (GO:1901071)	1/14	0.168623	0.327869	0	0	5.81344	10.3484	MGAT3
Histone mRNA Catabolic Process (GO:0071044)	1/14	0.168623	0.327869	0	0	5.81344	10.3484	TENT2
Medium-Chain Fatty Acid Metabolic Process (GO:0051791)	1/14	0.168623	0.327869	0	0	5.81344	10.3484	ABHD2
Negative Regulation Of T Cell Mediated Immunity (GO:0002710)	1/14	0.168623	0.327869	0	0	5.81344	10.3484	CD80
Negative Regulation Of mRNA Splicing, Via Spliceosome (GO:0048025)	1/14	0.168623	0.327869	0	0	5.81344	10.3484	RBMX
Negative Regulation Of Smooth Muscle Cell Migration (GO:0014912)	1/14	0.168623	0.327869	0	0	5.81344	10.3484	AIF1
Negative Regulation Of Transcription Regulatory Region DNA Binding (GO:2000678)	1/14	0.168623	0.327869	0	0	5.81344	10.3484	TMSB4X
Photoreceptor Cell Development (GO:0042461)	1/14	0.168623	0.327869	0	0	5.81344	10.3484	CFAP418
Polarized Epithelial Cell Differentiation (GO:0030859)	1/14	0.168623	0.327869	0	0	5.81344	10.3484	RHOA
Positive Regulation Of Endothelial Cell Chemotaxis (GO:2001028)	1/14	0.168623	0.327869	0	0	5.81344	10.3484	TMSB4X
Positive Regulation Of Heterotypic Cell-Cell Adhesion (GO:0034116)	1/14	0.168623	0.327869	0	0	5.81344	10.3484	IL10
Positive Regulation Of Long-Term Synaptic Potentiation (GO:1900273)	1/14	0.168623	0.327869	0	0	5.81344	10.3484	APP
Positive Regulation Of Protein-Containing Complex Disassembly (GO:0043243)	1/14	0.168623	0.327869	0	0	5.81344	10.3484	SETX
Positive Regulation Of Type I Interferon-Mediated Signaling Pathway (GO:0060340)	1/14	0.168623	0.327869	0	0	5.81344	10.3484	TRIM56
Prostanoid Biosynthetic Process (GO:0046457)	1/14	0.168623	0.327869	0	0	5.81344	10.3484	EDN1
Regulation Of ATP Biosynthetic Process (GO:2001169)	1/14	0.168623	0.327869	0	0	5.81344	10.3484	TMSB4X
Myeloid Cell Differentiation (GO:0030099)	2/57	0.171454	0.332383	0	0	2.75287	4.85451	EVI2B;RUNX1
Positive Regulation Of Interleukin-1 Beta Production (GO:0032731)	2/57	0.171454	0.332383	0	0	2.75287	4.85451	APP;TMEM106A
Regulation Of Calcium Ion Transport (GO:0051924)	2/57	0.171454	0.332383	0	0	2.75287	4.85451	CCL5;CCL4
Cell-Matrix Adhesion (GO:0007160)	3/109	0.171961	0.332706	0	0	2.14526	3.77671	ITGB8;ITGA5;DYNLL1
Positive Regulation Of Wnt Signaling Pathway (GO:0030177)	3/109	0.171961	0.332706	0	0	2.14526	3.77671	USP47;TNFAIP3;TLR2
Positive Regulation Of Protein Modification Process (GO:0031401)	5/225	0.173841	0.334446	0	0	1.72603	3.0199	APP;MARCO;RB1CC1;PLAUR;DYNLL1
Glycosaminoglycan Biosynthetic Process (GO:0006024)	2/58	0.176132	0.334446	0	0	2.70357	4.69481	CEMIP;B3GNT2
Peptidyl-Threonine Phosphorylation (GO:0018107)	2/58	0.176132	0.334446	0	0	2.70357	4.69481	PDPK1;HIPK3
Positive Regulation Of Type II Interferon Production (GO:0032729)	2/58	0.176132	0.334446	0	0	2.70357	4.69481	IL18;ISG15
Regulation Of Transforming Growth Factor Beta Receptor Signaling Pathway (GO:0017015)	3/111	0.178439	0.334446	0	0	2.10532	3.62854	PDPK1;SAP30L;SPRY1
Cytoskeleton Organization (GO:0007010)	3/111	0.178439	0.334446	0	0	2.10532	3.62854	TNFAIP3;CCL2;SH3BGRL3
3'-UTR-mediated mRNA Destabilization (GO:0061158)	1/15	0.179522	0.334446	0	0	5.39792	9.27071	MOV10
Regulation Of Clathrin-Dependent Endocytosis (GO:2000369)	1/15	0.179522	0.334446	0	0	5.39792	9.27071	HIP1R
DNA Alkylation (GO:0006305)	1/15	0.179522	0.334446	0	0	5.39792	9.27071	BEND3
N-acetylglucosamine Metabolic Process (GO:0006044)	1/15	0.179522	0.334446	0	0	5.39792	9.27071	MGAT3
Regulation Of Hormone Secretion (GO:0046883)	1/15	0.179522	0.334446	0	0	5.39792	9.27071	EDN1
Regulation Of Intrinsic Apoptotic Signaling Pathway In Response To DNA Damage (GO:1902229)	1/15	0.179522	0.334446	0	0	5.39792	9.27071	RPS3
Regulation Of Isotype Switching (GO:0045191)	1/15	0.179522	0.334446	0	0	5.39792	9.27071	IL10
Amyloid-Beta Metabolic Process (GO:0050435)	1/15	0.179522	0.334446	0	0	5.39792	9.27071	MGAT3
Astrocyte Development (GO:0014002)	1/15	0.179522	0.334446	0	0	5.39792	9.27071	APP
Branched-Chain Amino Acid Metabolic Process (GO:0009081)	1/15	0.179522	0.334446	0	0	5.39792	9.27071	BCKDHA
Regulation Of rRNA Processing (GO:2000232)	1/15	0.179522	0.334446	0	0	5.39792	9.27071	SHQ1
Regulation Of Systemic Arterial Blood Pressure By Hormone (GO:0001990)	1/15	0.179522	0.334446	0	0	5.39792	9.27071	EDN1
Dendritic Cell Chemotaxis (GO:0002407)	1/15	0.179522	0.334446	0	0	5.39792	9.27071	CCL5
Retrograde Axonal Transport (GO:0008090)	1/15	0.179522	0.334446	0	0	5.39792	9.27071	FBXW11
Epiboly Involved In Wound Healing (GO:0090505)	1/15	0.179522	0.334446	0	0	5.39792	9.27071	RHOA
Sphingolipid Catabolic Process (GO:0030149)	1/15	0.179522	0.334446	0	0	5.39792	9.27071	PPT1
mRNA Methylation (GO:0080009)	1/15	0.179522	0.334446	0	0	5.39792	9.27071	CMTR1
Negative Regulation Of DNA Replication (GO:0008156)	1/15	0.179522	0.334446	0	0	5.39792	9.27071	S100A11
Negative Regulation Of Cell-Substrate Junction Organization (GO:0150118)	1/15	0.179522	0.334446	0	0	5.39792	9.27071	DYNLL1
Negative Regulation Of Epithelial Cell Differentiation (GO:0030857)	1/15	0.179522	0.334446	0	0	5.39792	9.27071	SPRY1
Negative Regulation Of Focal Adhesion Assembly (GO:0051895)	1/15	0.179522	0.334446	0	0	5.39792	9.27071	DYNLL1
Negative Regulation Of Immune Effector Process (GO:0002698)	1/15	0.179522	0.334446	0	0	5.39792	9.27071	GRN
Negative Regulation Of mRNA Processing (GO:0050686)	1/15	0.179522	0.334446	0	0	5.39792	9.27071	RBMX
Negative Regulation Of Macrophage Activation (GO:0043031)	1/15	0.179522	0.334446	0	0	5.39792	9.27071	GRN
Negative Regulation Of Phagocytosis (GO:0050765)	1/15	0.179522	0.334446	0	0	5.39792	9.27071	TLR2
Negative Regulation Of Platelet Activation (GO:0010544)	1/15	0.179522	0.334446	0	0	5.39792	9.27071	CD9
Nitric Oxide Biosynthetic Process (GO:0006809)	1/15	0.179522	0.334446	0	0	5.39792	9.27071	CYP1B1
Polyol Biosynthetic Process (GO:0046173)	1/15	0.179522	0.334446	0	0	5.39792	9.27071	CYP27B1
Positive Regulation Of Collagen Biosynthetic Process (GO:0032967)	1/15	0.179522	0.334446	0	0	5.39792	9.27071	RUNX1
Positive Regulation Of Endothelial Cell Apoptotic Process (GO:2000353)	1/15	0.179522	0.334446	0	0	5.39792	9.27071	CCL2
Positive Regulation Of Syncytium Formation By Plasma Membrane Fusion (GO:0060143)	1/15	0.179522	0.334446	0	0	5.39792	9.27071	EHD1
Regulation Of Amyloid Fibril Formation (GO:1905906)	1/15	0.179522	0.334446	0	0	5.39792	9.27071	APP
Regulation Of Carbohydrate Metabolic Process (GO:0006109)	1/15	0.179522	0.334446	0	0	5.39792	9.27071	PDK4
Aerobic Respiration (GO:0009060)	2/59	0.18083	0.334972	0	0	2.65601	4.54229	NDUFB11;NDUFS5
Heart Morphogenesis (GO:0003007)	2/59	0.18083	0.334972	0	0	2.65601	4.54229	ACVR1;DYNLL1
Mitotic Cytokinesis (GO:0000281)	2/59	0.18083	0.334972	0	0	2.65601	4.54229	STMN1;TRIM36
Negative Regulation Of Cytokine-Mediated Signaling Pathway (GO:0001960)	2/59	0.18083	0.334972	0	0	2.65601	4.54229	STAT2;ISG15
Positive Regulation Of Protein Binding (GO:0032092)	2/59	0.18083	0.334972	0	0	2.65601	4.54229	APP;HIP1R
Protein Targeting To Mitochondrion (GO:0006626)	2/59	0.18083	0.334972	0	0	2.65601	4.54229	FIS1;PRICKLE4
Calcium Ion Transport (GO:0006816)	3/112	0.181703	0.335953	0	0	2.0859	3.55725	CYP27B1;CCL8;CCL5
Regulation Of Protein Serine/Threonine Kinase Activity (GO:0071900)	3/112	0.181703	0.335953	0	0	2.0859	3.55725	HERC5;CDKN2C;RHOA
Organelle Organization (GO:0006996)	8/418	0.184292	0.339317	0	0	1.48477	2.5111	PI4K2B;PEX19;VAPB;TNFAIP3;CCL2;MIA3;SH3BGRL3;ATAD3A
Proton Motive Force-Driven ATP Synthesis (GO:0015986)	2/60	0.185547	0.339317	0	0	2.61008	4.39654	NDUFB11;NDUFS5
Negative Regulation Of Intracellular Signal Transduction (GO:1902532)	5/231	0.187068	0.339317	0	0	1.67969	2.81565	TMSB4X;PLAUR;TNFAIP3;DUSP16;DUSP6
Positive Regulation Of Phosphorylation (GO:0042327)	5/231	0.187068	0.339317	0	0	1.67969	2.81565	APP;MARCO;RB1CC1;CCL5;PLAUR
DNA-templated Transcription Termination (GO:0006353)	1/16	0.190278	0.339317	0	0	5.0378	8.35907	SETX
Regulation Of Fibrinolysis (GO:0051917)	1/16	0.190278	0.339317	0	0	5.0378	8.35907	PLAUR
Regulation Of Interleukin-1 Production (GO:0032652)	1/16	0.190278	0.339317	0	0	5.0378	8.35907	IL10
acetyl-CoA Metabolic Process (GO:0006084)	1/16	0.190278	0.339317	0	0	5.0378	8.35907	ACAT1
Activation Of Cysteine-Type Endopeptidase Activity (GO:0097202)	1/16	0.190278	0.339317	0	0	5.0378	8.35907	CIDEB
Apoptotic Nuclear Changes (GO:0030262)	1/16	0.190278	0.339317	0	0	5.0378	8.35907	DNASE2
Regulation Of Osteoblast Proliferation (GO:0033688)	1/16	0.190278	0.339317	0	0	5.0378	8.35907	RHOA
Cell Surface Toll-Like Receptor Signaling Pathway (GO:0140895)	1/16	0.190278	0.339317	0	0	5.0378	8.35907	PIK3AP1
Regulation Of Response To Cytokine Stimulus (GO:0060759)	1/16	0.190278	0.339317	0	0	5.0378	8.35907	IFIH1
Regulation Of Stem Cell Proliferation (GO:0072091)	1/16	0.190278	0.339317	0	0	5.0378	8.35907	EPCAM
Cellular Response To Fatty Acid (GO:0071398)	1/16	0.190278	0.339317	0	0	5.0378	8.35907	PDK4
Regulation Of Transforming Growth Factor Beta Production (GO:0071634)	1/16	0.190278	0.339317	0	0	5.0378	8.35907	ITGB8
Reticulophagy (GO:0061709)	1/16	0.190278	0.339317	0	0	5.0378	8.35907	RB1CC1
Retinal Metabolic Process (GO:0042574)	1/16	0.190278	0.339317	0	0	5.0378	8.35907	CYP1B1
Innate Immune Response-Activating Signaling Pathway (GO:0002758)	1/16	0.190278	0.339317	0	0	5.0378	8.35907	CGAS
Mitochondrial Electron Transport, Cytochrome C To Oxygen (GO:0006123)	1/16	0.190278	0.339317	0	0	5.0378	8.35907	COX15
Negative Regulation Of Chemokine Production (GO:0032682)	1/16	0.190278	0.339317	0	0	5.0378	8.35907	IL10
Negative Regulation Of Cytokine Production Involved In Immune Response (GO:0002719)	1/16	0.190278	0.339317	0	0	5.0378	8.35907	IL10
Negative Regulation Of Phosphatase Activity (GO:0010923)	1/16	0.190278	0.339317	0	0	5.0378	8.35907	TIPRL
Neuron Projection Organization (GO:0106027)	1/16	0.190278	0.339317	0	0	5.0378	8.35907	APP
Nitric Oxide Metabolic Process (GO:0046209)	1/16	0.190278	0.339317	0	0	5.0378	8.35907	CYP1B1
Nuclear Migration (GO:0007097)	1/16	0.190278	0.339317	0	0	5.0378	8.35907	FBXW11
Positive Regulation By Host Of Viral Transcription (GO:0043923)	1/16	0.190278	0.339317	0	0	5.0378	8.35907	LEF1
Positive Regulation Of Cardiac Muscle Tissue Growth (GO:0055023)	1/16	0.190278	0.339317	0	0	5.0378	8.35907	EDN1
Positive Regulation Of Collagen Metabolic Process (GO:0010714)	1/16	0.190278	0.339317	0	0	5.0378	8.35907	RUNX1
Positive Regulation Of Muscle Hypertrophy (GO:0014742)	1/16	0.190278	0.339317	0	0	5.0378	8.35907	EDN1
Positive Regulation Of Positive Chemotaxis (GO:0050927)	1/16	0.190278	0.339317	0	0	5.0378	8.35907	CXCL8
Positive Regulation Of Stem Cell Proliferation (GO:2000648)	1/16	0.190278	0.339317	0	0	5.0378	8.35907	EPCAM
Protein Localization To Endoplasmic Reticulum (GO:0070972)	1/16	0.190278	0.339317	0	0	5.0378	8.35907	MIA3
Protein Localization To Mitochondrion (GO:0070585)	1/16	0.190278	0.339317	0	0	5.0378	8.35907	ISG15
Protein Targeting To Peroxisome (GO:0006625)	1/16	0.190278	0.339317	0	0	5.0378	8.35907	PEX19
Regulation Of B Cell Receptor Signaling Pathway (GO:0050855)	1/16	0.190278	0.339317	0	0	5.0378	8.35907	LPXN
Regulation Of Golgi Organization (GO:1903358)	1/16	0.190278	0.339317	0	0	5.0378	8.35907	CAMSAP2
Regulation Of NMDA Receptor Activity (GO:2000310)	1/16	0.190278	0.339317	0	0	5.0378	8.35907	CCL2
Positive Regulation Of Interleukin-8 Production (GO:0032757)	2/61	0.190281	0.339317	0	0	2.56571	4.25716	CD58;TLR2
Endoplasmic Reticulum To Golgi Vesicle-Mediated Transport (GO:0006888)	3/115	0.19159	0.34134	0	0	2.02972	3.3539	VAPB;YIPF4;MIA3
Positive Regulation Of Cellular Biosynthetic Process (GO:0031328)	4/174	0.194859	0.345044	0	0	1.78459	2.91866	EDN1;CXCL8;CCL5;NAT10
RNA Methylation (GO:0001510)	2/62	0.195031	0.345044	0	0	2.52282	4.12379	BCDIN3D;CMTR1
Fat Cell Differentiation (GO:0045444)	2/62	0.195031	0.345044	0	0	2.52282	4.12379	EGR2;OSBPL11
Positive Regulation Of Apoptotic Signaling Pathway (GO:2001235)	2/62	0.195031	0.345044	0	0	2.52282	4.12379	FIS1;RPS3
Regulation Of T Cell Activation (GO:0050863)	2/62	0.195031	0.345044	0	0	2.52282	4.12379	CCL5;CCL2
Regulation Of Cell Cycle (GO:0051726)	6/298	0.197634	0.345044	0	0	1.56084	2.53065	TBRG1;ANAPC15;IRF1;CDC27;EVI2B;BIRC3
Positive Regulation Of Protein Serine/Threonine Kinase Activity (GO:0071902)	3/117	0.198256	0.345044	0	0	1.9939	3.22653	CEMIP;EDN1;RHOA
Oxidative Phosphorylation (GO:0006119)	2/63	0.199797	0.345044	0	0	2.48134	3.99608	NDUFB11;NDUFS5
Regulation Of Hematopoietic Progenitor Cell Differentiation (GO:1901532)	1/17	0.200894	0.345044	0	0	4.7227	7.57984	PUS7
Rac Protein Signal Transduction (GO:0016601)	1/17	0.200894	0.345044	0	0	4.7227	7.57984	AIF1
Base Conversion Or Substitution Editing (GO:0016553)	1/17	0.200894	0.345044	0	0	4.7227	7.57984	ADAR
cGMP-mediated Signaling (GO:0019934)	1/17	0.200894	0.345044	0	0	4.7227	7.57984	CGAS
Carbohydrate Derivative Catabolic Process (GO:1901136)	1/17	0.200894	0.345044	0	0	4.7227	7.57984	FUCA1
Regulation Of Receptor Signaling Pathway Via STAT (GO:1904892)	1/17	0.200894	0.345044	0	0	4.7227	7.57984	IL7R
Cell Migration Involved In Sprouting Angiogenesis (GO:0002042)	1/17	0.200894	0.345044	0	0	4.7227	7.57984	MIA3
Regulation Of Single Stranded Viral RNA Replication Via Double Stranded DNA Intermediate (GO:0045091)	1/17	0.200894	0.345044	0	0	4.7227	7.57984	CXCL8
Epoxygenase P450 Pathway (GO:0019373)	1/17	0.200894	0.345044	0	0	4.7227	7.57984	CYP1B1
Facultative Heterochromatin Formation (GO:0140718)	1/17	0.200894	0.345044	0	0	4.7227	7.57984	BEND3
Long-Chain fatty-acyl-CoA Biosynthetic Process (GO:0035338)	1/17	0.200894	0.345044	0	0	4.7227	7.57984	ACSL1
Membrane Lipid Metabolic Process (GO:0006643)	1/17	0.200894	0.345044	0	0	4.7227	7.57984	CYP1B1
Microtubule Depolymerization (GO:0007019)	1/17	0.200894	0.345044	0	0	4.7227	7.57984	STMN1
Motile Cilium Assembly (GO:0044458)	1/17	0.200894	0.345044	0	0	4.7227	7.57984	DYNLL1
Negative Regulation Of Leukocyte Activation (GO:0002695)	1/17	0.200894	0.345044	0	0	4.7227	7.57984	GRN
Negative Regulation Of Vascular Associated Smooth Muscle Cell Proliferation (GO:1904706)	1/17	0.200894	0.345044	0	0	4.7227	7.57984	IL10
Neuron Maturation (GO:0042551)	1/17	0.200894	0.345044	0	0	4.7227	7.57984	APP
Nicotinamide Nucleotide Metabolic Process (GO:0046496)	1/17	0.200894	0.345044	0	0	4.7227	7.57984	IDH1
Nuclear Envelope Organization (GO:0006998)	1/17	0.200894	0.345044	0	0	4.7227	7.57984	TOR1AIP1
Nuclear-Transcribed mRNA Catabolic Process, Exonucleolytic (GO:0000291)	1/17	0.200894	0.345044	0	0	4.7227	7.57984	EXOSC7
Peptidyl-Threonine Dephosphorylation (GO:0035970)	1/17	0.200894	0.345044	0	0	4.7227	7.57984	PPM1K
Peroxisomal Membrane Transport (GO:0015919)	1/17	0.200894	0.345044	0	0	4.7227	7.57984	PEX19
Positive Regulation By Host Of Viral Process (GO:0044794)	1/17	0.200894	0.345044	0	0	4.7227	7.57984	ZFYVE1
Positive Regulation Of Alpha-Beta T Cell Proliferation (GO:0046641)	1/17	0.200894	0.345044	0	0	4.7227	7.57984	IL18
Positive Regulation Of Cardiac Muscle Hypertrophy (GO:0010613)	1/17	0.200894	0.345044	0	0	4.7227	7.57984	EDN1
Positive Regulation Of Cell Adhesion Mediated By Integrin (GO:0033630)	1/17	0.200894	0.345044	0	0	4.7227	7.57984	CCL5
Positive Regulation Of Dendrite Extension (GO:1903861)	1/17	0.200894	0.345044	0	0	4.7227	7.57984	PLAA
Positive Regulation Of Glial Cell Differentiation (GO:0045687)	1/17	0.200894	0.345044	0	0	4.7227	7.57984	EGR2
Positive Regulation Of Heart Rate (GO:0010460)	1/17	0.200894	0.345044	0	0	4.7227	7.57984	EDN1
Positive Regulation Of Leukocyte Adhesion To Vascular Endothelial Cell (GO:1904996)	1/17	0.200894	0.345044	0	0	4.7227	7.57984	RHOA
Positive Regulation Of Macrophage Derived Foam Cell Differentiation (GO:0010744)	1/17	0.200894	0.345044	0	0	4.7227	7.57984	IL18
Positive Regulation Of Regulatory T Cell Differentiation (GO:0045591)	1/17	0.200894	0.345044	0	0	4.7227	7.57984	SOCS1
Prostaglandin Biosynthetic Process (GO:0001516)	1/17	0.200894	0.345044	0	0	4.7227	7.57984	EDN1
Regulation Of Protein Binding (GO:0043393)	3/118	0.201609	0.345666	0	0	1.97646	3.16516	APP;HIP1R;IFIT2
Positive Regulation Of Cell Cycle Process (GO:0090068)	3/118	0.201609	0.345666	0	0	1.97646	3.16516	EDN1;PRKCE;RHOA
Cellular Response To Virus (GO:0098586)	2/64	0.204576	0.349223	0	0	2.44119	3.87373	IFIH1;CCL5
Endocytic Recycling (GO:0032456)	2/64	0.204576	0.349223	0	0	2.44119	3.87373	EHD1;ATP6AP1
Positive Regulation Of Cysteine-Type Endopeptidase Activity (GO:2001056)	2/64	0.204576	0.349223	0	0	2.44119	3.87373	FIS1;CIDEB
Positive Regulation Of Interleukin-1 Production (GO:0032732)	2/64	0.204576	0.349223	0	0	2.44119	3.87373	APP;TMEM106A
Positive Regulation Of Macroautophagy (GO:0016239)	2/64	0.204576	0.349223	0	0	2.44119	3.87373	RNF31;SLC25A4
Fatty Acid Biosynthetic Process (GO:0006633)	2/65	0.209367	0.350732	0	0	2.40232	3.75643	ABHD2;ALOX5
Regulation Of Collagen Biosynthetic Process (GO:0032965)	1/18	0.211371	0.350732	0	0	4.44467	6.90764	RUNX1
Regulation Of Dendrite Extension (GO:1903859)	1/18	0.211371	0.350732	0	0	4.44467	6.90764	PLAA
T-helper Cell Differentiation (GO:0042093)	1/18	0.211371	0.350732	0	0	4.44467	6.90764	LEF1
Regulation Of Mitochondrial Membrane Permeability (GO:0046902)	1/18	0.211371	0.350732	0	0	4.44467	6.90764	SLC25A4
Antigen Processing And Presentation Of Peptide Antigen Via MHC Class I (GO:0002474)	1/18	0.211371	0.350732	0	0	4.44467	6.90764	TAP1
Associative Learning (GO:0008306)	1/18	0.211371	0.350732	0	0	4.44467	6.90764	APP
Regulation Of Nervous System Process (GO:0031644)	1/18	0.211371	0.350732	0	0	4.44467	6.90764	APP
Autophagy Of Nucleus (GO:0044804)	1/18	0.211371	0.350732	0	0	4.44467	6.90764	RB1CC1
Regulation Of Protein Neddylation (GO:2000434)	1/18	0.211371	0.350732	0	0	4.44467	6.90764	DCUN1D5
Dendritic Cell Migration (GO:0036336)	1/18	0.211371	0.350732	0	0	4.44467	6.90764	CCL5
fatty-acyl-CoA Metabolic Process (GO:0035337)	1/18	0.211371	0.350732	0	0	4.44467	6.90764	PPT1
Glucose 6-Phosphate Metabolic Process (GO:0051156)	1/18	0.211371	0.350732	0	0	4.44467	6.90764	RBKS
Glycerolipid Catabolic Process (GO:0046503)	1/18	0.211371	0.350732	0	0	4.44467	6.90764	ABHD2
Melanosome Assembly (GO:1903232)	1/18	0.211371	0.350732	0	0	4.44467	6.90764	AP1S3
Mitochondrial Fusion (GO:0008053)	1/18	0.211371	0.350732	0	0	4.44467	6.90764	FIS1
Mitotic Cytokinetic Process (GO:1902410)	1/18	0.211371	0.350732	0	0	4.44467	6.90764	RHOA
Myoblast Fusion (GO:0007520)	1/18	0.211371	0.350732	0	0	4.44467	6.90764	CD9
ncRNA-mediated Post-Transcriptional Gene Silencing (GO:0035194)	1/18	0.211371	0.350732	0	0	4.44467	6.90764	MOV10
Negative Regulation Of Lipid Storage (GO:0010888)	1/18	0.211371	0.350732	0	0	4.44467	6.90764	NFKBIA
Negative Regulation Of Nervous System Development (GO:0051961)	1/18	0.211371	0.350732	0	0	4.44467	6.90764	TLR2
Neuromuscular Process (GO:0050905)	1/18	0.211371	0.350732	0	0	4.44467	6.90764	MYCBP2
Positive Regulation Of NLRP3 Inflammasome Complex Assembly (GO:1900227)	1/18	0.211371	0.350732	0	0	4.44467	6.90764	DHX33
Positive Regulation Of Cation Transmembrane Transport (GO:1904064)	1/18	0.211371	0.350732	0	0	4.44467	6.90764	EDN1
Positive Regulation Of Epidermal Cell Differentiation (GO:0045606)	1/18	0.211371	0.350732	0	0	4.44467	6.90764	CYP27B1
Positive Regulation Of Extracellular Matrix Organization (GO:1903055)	1/18	0.211371	0.350732	0	0	4.44467	6.90764	RUNX1
Positive Regulation Of Focal Adhesion Assembly (GO:0051894)	1/18	0.211371	0.350732	0	0	4.44467	6.90764	S100A10
Positive Regulation Of Macrophage Migration (GO:1905523)	1/18	0.211371	0.350732	0	0	4.44467	6.90764	CCL5
Positive Regulation Of Monocyte Chemotaxis (GO:0090026)	1/18	0.211371	0.350732	0	0	4.44467	6.90764	CCL5
Positive Regulation Of Natural Killer Cell Activation (GO:0032816)	1/18	0.211371	0.350732	0	0	4.44467	6.90764	IL18
Positive Regulation Of Nervous System Process (GO:0031646)	1/18	0.211371	0.350732	0	0	4.44467	6.90764	EGR2
Positive Regulation Of Neutrophil Chemotaxis (GO:0090023)	1/18	0.211371	0.350732	0	0	4.44467	6.90764	CXCL8
Regulation Of Cell-Cell Adhesion Mediated By Cadherin (GO:2000047)	1/18	0.211371	0.350732	0	0	4.44467	6.90764	EPCAM
Peptidyl-Threonine Modification (GO:0018210)	2/66	0.21417	0.355076	0	0	2.36466	3.64391	PDPK1;HIPK3
Regulation Of Cell Motility (GO:2000145)	3/123	0.21857	0.357827	0	0	1.89363	2.87954	TMSB4X;MGAT3;RHOA
Activation Of Cysteine-Type Endopeptidase Activity Involved In Apoptotic Process (GO:0006919)	2/67	0.218983	0.357827	0	0	2.32817	3.53593	HIP1R;DYNLL1
tRNA Modification (GO:0006400)	2/67	0.218983	0.357827	0	0	2.32817	3.53593	BCDIN3D;PUS7
Arp2/3 Complex-Mediated Actin Nucleation (GO:0034314)	1/19	0.221711	0.357827	0	0	4.19753	6.32307	ARPC3
DNA Catabolic Process (GO:0006308)	1/19	0.221711	0.357827	0	0	4.19753	6.32307	DNASE2
Regulation Of Fibroblast Growth Factor Receptor Signaling Pathway (GO:0040036)	1/19	0.221711	0.357827	0	0	4.19753	6.32307	SPRY1
NADP Metabolic Process (GO:0006739)	1/19	0.221711	0.357827	0	0	4.19753	6.32307	IDH1
Regulation Of Granulocyte Chemotaxis (GO:0071622)	1/19	0.221711	0.357827	0	0	4.19753	6.32307	CCL5
RNA-templated DNA Biosynthetic Process (GO:0006278)	1/19	0.221711	0.357827	0	0	4.19753	6.32307	NOP10
Regulation Of Neuroinflammatory Response (GO:0150077)	1/19	0.221711	0.357827	0	0	4.19753	6.32307	IL18
Cardiac Epithelial To Mesenchymal Transition (GO:0060317)	1/19	0.221711	0.357827	0	0	4.19753	6.32307	SPRY1
Release Of Cytochrome C From Mitochondria (GO:0001836)	1/19	0.221711	0.357827	0	0	4.19753	6.32307	FIS1
Response To Fatty Acid (GO:0070542)	1/19	0.221711	0.357827	0	0	4.19753	6.32307	PDK4
Dopamine Metabolic Process (GO:0042417)	1/19	0.221711	0.357827	0	0	4.19753	6.32307	COMT
snRNA Processing (GO:0016180)	1/19	0.221711	0.357827	0	0	4.19753	6.32307	INTS2
Establishment Of Epithelial Cell Polarity (GO:0090162)	1/19	0.221711	0.357827	0	0	4.19753	6.32307	RHOA
Superoxide Anion Generation (GO:0042554)	1/19	0.221711	0.357827	0	0	4.19753	6.32307	NCF1
Telomere Maintenance Via Telomerase (GO:0007004)	1/19	0.221711	0.357827	0	0	4.19753	6.32307	NOP10
Ganglioside Metabolic Process (GO:0001573)	1/19	0.221711	0.357827	0	0	4.19753	6.32307	B3GALT4
Glycosphingolipid Biosynthetic Process (GO:0006688)	1/19	0.221711	0.357827	0	0	4.19753	6.32307	B3GALT4
Heme Biosynthetic Process (GO:0006783)	1/19	0.221711	0.357827	0	0	4.19753	6.32307	COX15
Inositol Phosphate-Mediated Signaling (GO:0048016)	1/19	0.221711	0.357827	0	0	4.19753	6.32307	EDN1
Linoleic Acid Metabolic Process (GO:0043651)	1/19	0.221711	0.357827	0	0	4.19753	6.32307	ALOX5
Negative Regulation Of RNA Splicing (GO:0033119)	1/19	0.221711	0.357827	0	0	4.19753	6.32307	RBMX
Negative Regulation Of Leukocyte Cell-Cell Adhesion (GO:1903038)	1/19	0.221711	0.357827	0	0	4.19753	6.32307	MIA3
Negative Regulation Of Protein Dephosphorylation (GO:0035308)	1/19	0.221711	0.357827	0	0	4.19753	6.32307	TIPRL
Negative Regulation Of Telomere Maintenance Via Telomerase (GO:0032211)	1/19	0.221711	0.357827	0	0	4.19753	6.32307	NAT10
Positive Regulation Of Hormone Secretion (GO:0046887)	1/19	0.221711	0.357827	0	0	4.19753	6.32307	EDN1
Positive Regulation Of Mitochondrial Fission (GO:0090141)	1/19	0.221711	0.357827	0	0	4.19753	6.32307	FIS1
Protein Insertion Into Membrane (GO:0051205)	1/19	0.221711	0.357827	0	0	4.19753	6.32307	WDR83OS
rRNA Catabolic Process (GO:0016075)	1/19	0.221711	0.357827	0	0	4.19753	6.32307	EXOSC7
Regulation Of Behavior (GO:0050795)	1/19	0.221711	0.357827	0	0	4.19753	6.32307	GPR171
Negative Regulation Of Growth (GO:0045926)	3/124	0.221998	0.357827	0	0	1.87788	2.82638	CYP27B1;CDKN2C;PPT1
Phosphate-Containing Compound Metabolic Process (GO:0006796)	4/184	0.222043	0.357827	0	0	1.68458	2.5351	SLC22A3;PLAA;HNMT;DUSP16
Aerobic Electron Transport Chain (GO:0019646)	2/68	0.223805	0.360371	0	0	2.29277	3.43223	COX15;NDUFS5
Negative Regulation Of Cell Growth (GO:0030308)	3/125	0.225436	0.362698	0	0	1.8624	2.77445	CYP27B1;CDKN2C;PPT1
Negative Regulation Of Macromolecule Metabolic Process (GO:0010605)	4/186	0.227598	0.364148	0	0	1.6659	2.46583	APP;EDN1;CXCL8;ITGB8
Protein Transport (GO:0015031)	6/313	0.228616	0.364148	0	0	1.48343	2.18912	ARRDC4;EHD1;STX8;PPT1;MIA3;STX11
Regulation Of Endopeptidase Activity (GO:0052548)	2/69	0.228636	0.364148	0	0	2.25844	3.33261	SERPINF1;BIRC3
Phagocytosis (GO:0006909)	2/69	0.228636	0.364148	0	0	2.25844	3.33261	MARCO;AIF1
Positive Regulation Of Intracellular Protein Transport (GO:0090316)	3/126	0.228885	0.364148	0	0	1.84716	2.72371	RNF31;FIS1;CEMIP
DNA Methylation (GO:0006306)	1/20	0.231917	0.364148	0	0	3.97641	5.81103	BEND3
Fc-gamma Receptor Signaling Pathway Involved In Phagocytosis (GO:0038096)	1/20	0.231917	0.364148	0	0	3.97641	5.81103	PRKCE
Regulation Of Fibroblast Migration (GO:0010762)	1/20	0.231917	0.364148	0	0	3.97641	5.81103	PRKCE
Regulation Of Macrophage Chemotaxis (GO:0010758)	1/20	0.231917	0.364148	0	0	3.97641	5.81103	CCL5
Regulation Of Phosphatase Activity (GO:0010921)	1/20	0.231917	0.364148	0	0	3.97641	5.81103	TIPRL
Calcium-Mediated Signaling Using Intracellular Calcium Source (GO:0035584)	1/20	0.231917	0.364148	0	0	3.97641	5.81103	FIS1
Regulation Of Protein Localization To Cell Periphery (GO:1904375)	1/20	0.231917	0.364148	0	0	3.97641	5.81103	STX8
Regulation Of Spindle Organization (GO:0090224)	1/20	0.231917	0.364148	0	0	3.97641	5.81103	TPX2
Response To Ketone (GO:1901654)	1/20	0.231917	0.364148	0	0	3.97641	5.81103	ABHD2
Sensory Perception Of Pain (GO:0019233)	1/20	0.231917	0.364148	0	0	3.97641	5.81103	CCL2
Endoplasmic Reticulum Calcium Ion Homeostasis (GO:0032469)	1/20	0.231917	0.364148	0	0	3.97641	5.81103	FIS1
Endothelial Cell Development (GO:0001885)	1/20	0.231917	0.364148	0	0	3.97641	5.81103	MARVELD2
Transport Along Microtubule (GO:0010970)	1/20	0.231917	0.364148	0	0	3.97641	5.81103	APP
Hydrogen Peroxide Catabolic Process (GO:0042744)	1/20	0.231917	0.364148	0	0	3.97641	5.81103	CAT
Negative Regulation Of Phosphoprotein Phosphatase Activity (GO:0032515)	1/20	0.231917	0.364148	0	0	3.97641	5.81103	TIPRL
Negative Regulation Of Small GTPase Mediated Signal Transduction (GO:0051058)	1/20	0.231917	0.364148	0	0	3.97641	5.81103	SPRY1
Negative Regulation Of Stem Cell Population Maintenance (GO:1902455)	1/20	0.231917	0.364148	0	0	3.97641	5.81103	SAP30L
Nuclear-Transcribed mRNA poly(A) Tail Shortening (GO:0000289)	1/20	0.231917	0.364148	0	0	3.97641	5.81103	CNOT9
Peripheral Nervous System Development (GO:0007422)	1/20	0.231917	0.364148	0	0	3.97641	5.81103	EGR2
Phosphatidylglycerol Metabolic Process (GO:0046471)	1/20	0.231917	0.364148	0	0	3.97641	5.81103	CRLS1
Positive Regulation Of Antigen Receptor-Mediated Signaling Pathway (GO:0050857)	1/20	0.231917	0.364148	0	0	3.97641	5.81103	RPS3
Positive Regulation Of Vascular Associated Smooth Muscle Cell Proliferation (GO:1904707)	1/20	0.231917	0.364148	0	0	3.97641	5.81103	IL10
Protein Deacylation (GO:0035601)	1/20	0.231917	0.364148	0	0	3.97641	5.81103	PPT1
Regulation Of Calcium Ion Import (GO:0090279)	1/20	0.231917	0.364148	0	0	3.97641	5.81103	CCL2
Regulation Of Cardiac Muscle Cell Proliferation (GO:0060043)	1/20	0.231917	0.364148	0	0	3.97641	5.81103	RUNX1
Mitochondrial ATP Synthesis Coupled Electron Transport (GO:0042775)	2/70	0.233473	0.36542	0	0	2.22511	3.23684	COX15;NDUFS5
Negative Regulation Of Epithelial Cell Proliferation (GO:0050680)	2/70	0.233473	0.36542	0	0	2.22511	3.23684	CYP27B1;ALOX5
Positive Regulation Of Protein Polymerization (GO:0032273)	2/70	0.233473	0.36542	0	0	2.22511	3.23684	PRKCE;RPS3
Regulation Of Actin Filament Polymerization (GO:0030833)	2/70	0.233473	0.36542	0	0	2.22511	3.23684	PRKCE;HIP1R
Cell-Cell Junction Assembly (GO:0007043)	2/71	0.238317	0.369589	0	0	2.19275	3.14474	CD9;RHOA
Negative Regulation Of Cellular Response To Growth Factor Stimulus (GO:0090288)	2/71	0.238317	0.369589	0	0	2.19275	3.14474	TNFAIP6;SPRY1
Protein Homooligomerization (GO:0051260)	3/129	0.239289	0.369589	0	0	1.8029	2.57831	EHD1;BEND3;RBMX
Regulation Of Lipid Storage (GO:0010883)	1/21	0.241988	0.369589	0	0	3.77739	5.35961	NFKBIA
Regulation Of Membrane Protein Ectodomain Proteolysis (GO:0051043)	1/21	0.241988	0.369589	0	0	3.77739	5.35961	IL10
Aminoglycan Biosynthetic Process (GO:0006023)	1/21	0.241988	0.369589	0	0	3.77739	5.35961	B3GNT2
Antigen Processing And Presentation Of Endogenous Peptide Antigen (GO:0002483)	1/21	0.241988	0.369589	0	0	3.77739	5.35961	TAP1
Regulation Of Neurotransmitter Transport (GO:0051588)	1/21	0.241988	0.369589	0	0	3.77739	5.35961	MCTP2
Cellular Response To Nerve Growth Factor Stimulus (GO:1990090)	1/21	0.241988	0.369589	0	0	3.77739	5.35961	EHD1
Response To Cadmium Ion (GO:0046686)	1/21	0.241988	0.369589	0	0	3.77739	5.35961	NCF1
Retrotransposon Silencing (GO:0010526)	1/21	0.241988	0.369589	0	0	3.77739	5.35961	MOV10
snRNA Metabolic Process (GO:0016073)	1/21	0.241988	0.369589	0	0	3.77739	5.35961	INTS2
Focal Adhesion Assembly (GO:0048041)	1/21	0.241988	0.369589	0	0	3.77739	5.35961	DYNLL1
Lipid Catabolic Process (GO:0016042)	1/21	0.241988	0.369589	0	0	3.77739	5.35961	PPT1
Macrophage Differentiation (GO:0030225)	1/21	0.241988	0.369589	0	0	3.77739	5.35961	SOCS1
Maturation Of 5.8S rRNA From Tricistronic rRNA Transcript (SSU-rRNA, 5.8S rRNA, LSU-rRNA) (GO:0000466)	1/21	0.241988	0.369589	0	0	3.77739	5.35961	EXOSC7
Mitochondrial Calcium Ion Homeostasis (GO:0051560)	1/21	0.241988	0.369589	0	0	3.77739	5.35961	FIS1
Modulation By Host Of Viral Genome Replication (GO:0044827)	1/21	0.241988	0.369589	0	0	3.77739	5.35961	ZFYVE1
Modulation By Symbiont Of Entry Into Host (GO:0052372)	1/21	0.241988	0.369589	0	0	3.77739	5.35961	CXCL8
Negative Regulation Of Double-Strand Break Repair Via Homologous Recombination (GO:2000042)	1/21	0.241988	0.369589	0	0	3.77739	5.35961	CGAS
Negative Regulation Of Interleukin-2 Production (GO:0032703)	1/21	0.241988	0.369589	0	0	3.77739	5.35961	TNFAIP3
Negative Regulation Of miRNA Metabolic Process (GO:2000629)	1/21	0.241988	0.369589	0	0	3.77739	5.35961	TENT2
Negative Regulation Of Osteoclast Differentiation (GO:0045671)	1/21	0.241988	0.369589	0	0	3.77739	5.35961	TNFAIP6
Peptide Catabolic Process (GO:0043171)	1/21	0.241988	0.369589	0	0	3.77739	5.35961	LTA4H
Porphyrin-Containing Compound Biosynthetic Process (GO:0006779)	1/21	0.241988	0.369589	0	0	3.77739	5.35961	COX15
Positive Regulation Of Granulocyte Chemotaxis (GO:0071624)	1/21	0.241988	0.369589	0	0	3.77739	5.35961	CXCL8
Positive Regulation Of Heart Contraction (GO:0045823)	1/21	0.241988	0.369589	0	0	3.77739	5.35961	EDN1
Positive Regulation Of Interferon-Alpha Production (GO:0032727)	1/21	0.241988	0.369589	0	0	3.77739	5.35961	IFIH1
Positive Regulation Of Translational Initiation (GO:0045948)	1/21	0.241988	0.369589	0	0	3.77739	5.35961	CCL5
Positive Regulation Of Vacuole Organization (GO:0044090)	1/21	0.241988	0.369589	0	0	3.77739	5.35961	GRN
Regulation Of Cell-Substrate Junction Assembly (GO:0090109)	1/21	0.241988	0.369589	0	0	3.77739	5.35961	RHOA
Protein Targeting To Membrane (GO:0006612)	2/72	0.243166	0.371098	0	0	2.16132	3.05613	PEX19;NCF1
Neuron Projection Development (GO:0031175)	4/192	0.244465	0.372791	0	0	1.61224	2.27113	EHD1;APP;STMN1;CAMSAP2
Regulation Of Rho Protein Signal Transduction (GO:0035023)	2/73	0.248019	0.377915	0	0	2.13077	2.97083	STMN1;DYNLL1
Plasma Membrane Bounded Cell Projection Organization (GO:0120036)	3/132	0.249772	0.37857	0	0	1.76071	2.44247	EHD1;APP;STMN1
Fc Receptor Mediated Stimulatory Signaling Pathway (GO:0002431)	1/22	0.251929	0.37857	0	0	3.59734	4.95932	PRKCE
Regulation Of Mononuclear Cell Migration (GO:0071675)	1/22	0.251929	0.37857	0	0	3.59734	4.95932	CCL5
Blood Vessel Endothelial Cell Migration (GO:0043534)	1/22	0.251929	0.37857	0	0	3.59734	4.95932	MIA3
Cellular Response To Cadmium Ion (GO:0071276)	1/22	0.251929	0.37857	0	0	3.59734	4.95932	NCF1
Cellular Response To Interferon-Beta (GO:0035458)	1/22	0.251929	0.37857	0	0	3.59734	4.95932	IRF1
Regulation Of Vascular Endothelial Growth Factor Receptor Signaling Pathway (GO:0030947)	1/22	0.251929	0.37857	0	0	3.59734	4.95932	ITGA5
Dendritic Cell Differentiation (GO:0097028)	1/22	0.251929	0.37857	0	0	3.59734	4.95932	BATF2
Ribosomal Large Subunit Assembly (GO:0000027)	1/22	0.251929	0.37857	0	0	3.59734	4.95932	RPL10
Vesicle Transport Along Microtubule (GO:0047496)	1/22	0.251929	0.37857	0	0	3.59734	4.95932	FBXW11
Membrane Protein Ectodomain Proteolysis (GO:0006509)	1/22	0.251929	0.37857	0	0	3.59734	4.95932	RBMX
Natural Killer Cell Activation Involved In Immune Response (GO:0002323)	1/22	0.251929	0.37857	0	0	3.59734	4.95932	NKG7
Oligosaccharide Biosynthetic Process (GO:0009312)	1/22	0.251929	0.37857	0	0	3.59734	4.95932	B3GALT4
Placenta Development (GO:0001890)	1/22	0.251929	0.37857	0	0	3.59734	4.95932	ITGB8
Platelet Dense Granule Organization (GO:0060155)	1/22	0.251929	0.37857	0	0	3.59734	4.95932	AP1S3
Positive Regulation Of Cholesterol Efflux (GO:0010875)	1/22	0.251929	0.37857	0	0	3.59734	4.95932	NFKBIA
Positive Regulation Of Synaptic Transmission, Glutamatergic (GO:0051968)	1/22	0.251929	0.37857	0	0	3.59734	4.95932	CCL2
Protein Neddylation (GO:0045116)	1/22	0.251929	0.37857	0	0	3.59734	4.95932	DCUN1D5
Intracellular Protein Transport (GO:0006886)	6/325	0.254449	0.382064	0	0	1.42675	1.95272	EHD1;EGR2;ATP6AP1;STX8;AP1S3;STX11
Negative Regulation Of Phosphorylation (GO:0042326)	2/75	0.257733	0.386698	0	0	2.07218	2.80953	CDKN2C;DYNLL1
Regulation Of Centrosome Cycle (GO:0046605)	1/23	0.261739	0.387074	0	0	3.43365	4.60248	NAT10
Regulation Of Extracellular Matrix Organization (GO:1903053)	1/23	0.261739	0.387074	0	0	3.43365	4.60248	RUNX1
Regulation Of Interleukin-4 Production (GO:0032673)	1/23	0.261739	0.387074	0	0	3.43365	4.60248	LEF1
Actin Nucleation (GO:0045010)	1/23	0.261739	0.387074	0	0	3.43365	4.60248	ARPC3
Adaptive Immune Response Based On Somatic Recombination Of Immune Receptors Built From Immunoglobulin Superfamily Domains (GO:0002460)	1/23	0.261739	0.387074	0	0	3.43365	4.60248	IL18
Regulation Of Myotube Differentiation (GO:0010830)	1/23	0.261739	0.387074	0	0	3.43365	4.60248	MAML1
Cellular Lipid Catabolic Process (GO:0044242)	1/23	0.261739	0.387074	0	0	3.43365	4.60248	CYP1B1
Regulation Of Toll-Like Receptor 4 Signaling Pathway (GO:0034143)	1/23	0.261739	0.387074	0	0	3.43365	4.60248	TNFAIP3
Histone mRNA Metabolic Process (GO:0008334)	1/23	0.261739	0.387074	0	0	3.43365	4.60248	TENT2
Long-Chain fatty-acyl-CoA Metabolic Process (GO:0035336)	1/23	0.261739	0.387074	0	0	3.43365	4.60248	ACSL1
Microtubule Nucleation (GO:0007020)	1/23	0.261739	0.387074	0	0	3.43365	4.60248	TPX2
Negative Regulation Of Extrinsic Apoptotic Signaling Pathway Via Death Domain Receptors (GO:1902042)	1/23	0.261739	0.387074	0	0	3.43365	4.60248	TNFAIP3
Positive Regulation Of Cell-Substrate Junction Organization (GO:0150117)	1/23	0.261739	0.387074	0	0	3.43365	4.60248	S100A10
Positive Regulation Of Epithelial Cell Apoptotic Process (GO:1904037)	1/23	0.261739	0.387074	0	0	3.43365	4.60248	CCL2
Positive Regulation Of mRNA Splicing, Via Spliceosome (GO:0048026)	1/23	0.261739	0.387074	0	0	3.43365	4.60248	RBMX
Positive Regulation Of Neuron Apoptotic Process (GO:0043525)	1/23	0.261739	0.387074	0	0	3.43365	4.60248	GRN
Positive Regulation Of Neutrophil Migration (GO:1902624)	1/23	0.261739	0.387074	0	0	3.43365	4.60248	CXCL8
Protein N-linked Glycosylation Via Asparagine (GO:0018279)	1/23	0.261739	0.387074	0	0	3.43365	4.60248	ALG8
Regulation Of Cardiac Muscle Hypertrophy (GO:0010611)	1/23	0.261739	0.387074	0	0	3.43365	4.60248	EDN1
Regulation Of Ras Protein Signal Transduction (GO:0046578)	2/76	0.262593	0.388043	0	0	2.04407	2.73324	SPRY1;DYNLL1
Actomyosin Structure Organization (GO:0031032)	2/77	0.267453	0.393371	0	0	2.01672	2.65967	TMOD3;RHOA
Cell Morphogenesis Involved In Neuron Differentiation (GO:0048667)	2/77	0.267453	0.393371	0	0	2.01672	2.65967	APP;CFAP418
Embryonic Organ Development (GO:0048568)	2/77	0.267453	0.393371	0	0	2.01672	2.65967	CXCL8;RPL10
Negative Regulation Of Blood Vessel Morphogenesis (GO:2000181)	2/77	0.267453	0.393371	0	0	2.01672	2.65967	SERPINF1;ALOX5
Positive Regulation Of JNK Cascade (GO:0046330)	2/77	0.267453	0.393371	0	0	2.01672	2.65967	APP;NCF1
Positive Regulation Of Synaptic Transmission (GO:0050806)	2/77	0.267453	0.393371	0	0	2.01672	2.65967	APP;CCL2
Regulation Of Cysteine-Type Endopeptidase Activity (GO:2000116)	1/24	0.271422	0.393371	0	0	3.28419	4.28285	BIRC3
Regulation Of Cytokine Production Involved In Immune Response (GO:0002718)	1/24	0.271422	0.393371	0	0	3.28419	4.28285	IL10
ERK1 And ERK2 Cascade (GO:0070371)	1/24	0.271422	0.393371	0	0	3.28419	4.28285	DUSP6
Fc-gamma Receptor Signaling Pathway (GO:0038094)	1/24	0.271422	0.393371	0	0	3.28419	4.28285	PRKCE
Regulation Of Execution Phase Of Apoptosis (GO:1900117)	1/24	0.271422	0.393371	0	0	3.28419	4.28285	DYNLL1
Regulation Of Heterotypic Cell-Cell Adhesion (GO:0034114)	1/24	0.271422	0.393371	0	0	3.28419	4.28285	IL10
Acylglycerol Catabolic Process (GO:0046464)	1/24	0.271422	0.393371	0	0	3.28419	4.28285	ABHD2
Acylglycerol Homeostasis (GO:0055090)	1/24	0.271422	0.393371	0	0	3.28419	4.28285	IL18
Regulation Of Supramolecular Fiber Organization (GO:1902903)	1/24	0.271422	0.393371	0	0	3.28419	4.28285	CAMSAP2
Early Endosome To Late Endosome Transport (GO:0045022)	1/24	0.271422	0.393371	0	0	3.28419	4.28285	STX8
Stress Granule Assembly (GO:0034063)	1/24	0.271422	0.393371	0	0	3.28419	4.28285	G3BP1
Fat-Soluble Vitamin Metabolic Process (GO:0006775)	1/24	0.271422	0.393371	0	0	3.28419	4.28285	CYP27B1
Gliogenesis (GO:0042063)	1/24	0.271422	0.393371	0	0	3.28419	4.28285	CD9
Negative Regulation Of Antigen Receptor-Mediated Signaling Pathway (GO:0050858)	1/24	0.271422	0.393371	0	0	3.28419	4.28285	LPXN
Negative Regulation Of Ion Transmembrane Transporter Activity (GO:0032413)	1/24	0.271422	0.393371	0	0	3.28419	4.28285	PRKCE
Positive Regulation Of Interleukin-17 Production (GO:0032740)	1/24	0.271422	0.393371	0	0	3.28419	4.28285	IL18
Positive Regulation Of p38MAPK Cascade (GO:1900745)	1/24	0.271422	0.393371	0	0	3.28419	4.28285	NCF1
Positive Regulation Of Peptidyl-Threonine Phosphorylation (GO:0010800)	1/24	0.271422	0.393371	0	0	3.28419	4.28285	CEMIP
Positive Regulation Of Vascular Endothelial Growth Factor Production (GO:0010575)	1/24	0.271422	0.393371	0	0	3.28419	4.28285	CYP1B1
Protein K48-linked Deubiquitination (GO:0071108)	1/24	0.271422	0.393371	0	0	3.28419	4.28285	TNFAIP3
Cellular Response To Nutrient Levels (GO:0031669)	2/78	0.272313	0.394079	0	0	1.99008	2.5887	PDK4;ZFYVE1
Organonitrogen Compound Catabolic Process (GO:1901565)	2/78	0.272313	0.394079	0	0	1.99008	2.5887	PPT1;LTA4H
Regulation Of Cyclin-Dependent Protein Serine/Threonine Kinase Activity (GO:0000079)	2/79	0.277172	0.399531	0	0	1.96414	2.52022	HERC5;CDKN2C
Vesicle Fusion (GO:0006906)	2/79	0.277172	0.399531	0	0	1.96414	2.52022	STX8;YIPF4
Positive Regulation Of Cytoskeleton Organization (GO:0051495)	2/79	0.277172	0.399531	0	0	1.96414	2.52022	EDN1;PRKCE
Regulation Of MAPK Cascade (GO:0043408)	4/204	0.278963	0.399531	0	0	1.51457	1.93362	DHX33;DUSP16;DUSP6;TMEM106A
Regulation Of Intracellular Estrogen Receptor Signaling Pathway (GO:0033146)	1/25	0.280978	0.399531	0	0	3.14719	3.9953	CNOT9
Regulation Of Keratinocyte Proliferation (GO:0010837)	1/25	0.280978	0.399531	0	0	3.14719	3.9953	CYP27B1
Regulation Of Monocyte Chemotaxis (GO:0090025)	1/25	0.280978	0.399531	0	0	3.14719	3.9953	CCL5
Regulation Of Myelination (GO:0031641)	1/25	0.280978	0.399531	0	0	3.14719	3.9953	EGR2
Regulation Of Platelet Aggregation (GO:0090330)	1/25	0.280978	0.399531	0	0	3.14719	3.9953	CD9
Carbohydrate Biosynthetic Process (GO:0016051)	1/25	0.280978	0.399531	0	0	3.14719	3.9953	B3GALT4
Cardiac Conduction System Development (GO:0003161)	1/25	0.280978	0.399531	0	0	3.14719	3.9953	MAML1
Cellular Response To Steroid Hormone Stimulus (GO:0071383)	1/25	0.280978	0.399531	0	0	3.14719	3.9953	ACOD1
Secretory Granule Organization (GO:0033363)	1/25	0.280978	0.399531	0	0	3.14719	3.9953	AP1S3
Vesicle Cargo Loading (GO:0035459)	1/25	0.280978	0.399531	0	0	3.14719	3.9953	MIA3
Vesicle-Mediated Transport Between Endosomal Compartments (GO:0098927)	1/25	0.280978	0.399531	0	0	3.14719	3.9953	STX8
Long-Chain Fatty Acid Biosynthetic Process (GO:0042759)	1/25	0.280978	0.399531	0	0	3.14719	3.9953	ALOX5
Negative Regulation Of Protein Transport (GO:0051224)	1/25	0.280978	0.399531	0	0	3.14719	3.9953	RSAD2
Negative Regulation Of Response To Wounding (GO:1903035)	1/25	0.280978	0.399531	0	0	3.14719	3.9953	ALOX5
Negative Regulation Of Telomere Maintenance Via Telomere Lengthening (GO:1904357)	1/25	0.280978	0.399531	0	0	3.14719	3.9953	NAT10
Negative Regulation Of Transposition (GO:0010529)	1/25	0.280978	0.399531	0	0	3.14719	3.9953	MOV10
Osteoclast Differentiation (GO:0030316)	1/25	0.280978	0.399531	0	0	3.14719	3.9953	ATP6AP1
Peptide Hormone Secretion (GO:0030072)	1/25	0.280978	0.399531	0	0	3.14719	3.9953	EDN1
Positive Regulation Of Peptidase Activity (GO:0010952)	1/25	0.280978	0.399531	0	0	3.14719	3.9953	GRN
Regulation Of Biomineral Tissue Development (GO:0070167)	1/25	0.280978	0.399531	0	0	3.14719	3.9953	CYP27B1
Regulation Of Cytokinesis (GO:0032465)	2/80	0.282029	0.400735	0	0	1.93886	2.4541	PRKCE;RHOA
Regulation Of Fatty Acid Biosynthetic Process (GO:0042304)	1/26	0.290408	0.406738	0	0	3.02115	3.73555	PDK4
Wnt Signaling Pathway, Planar Cell Polarity Pathway (GO:0060071)	1/26	0.290408	0.406738	0	0	3.02115	3.73555	RHOA
Regulation Of Keratinocyte Differentiation (GO:0045616)	1/26	0.290408	0.406738	0	0	3.02115	3.73555	CYP27B1
cAMP-mediated Signaling (GO:0019933)	1/26	0.290408	0.406738	0	0	3.02115	3.73555	CGAS
Camera-Type Eye Development (GO:0043010)	1/26	0.290408	0.406738	0	0	3.02115	3.73555	CYP1B1
Regulation Of Reactive Oxygen Species Biosynthetic Process (GO:1903426)	1/26	0.290408	0.406738	0	0	3.02115	3.73555	ALOX5
Regulation Of Transcription By RNA Polymerase III (GO:0006359)	1/26	0.290408	0.406738	0	0	3.02115	3.73555	ZNF76
Regulation Of Vascular Endothelial Growth Factor Production (GO:0010574)	1/26	0.290408	0.406738	0	0	3.02115	3.73555	CYP1B1
Respiratory Chain Complex IV Assembly (GO:0008535)	1/26	0.290408	0.406738	0	0	3.02115	3.73555	COX15
Response To Glucocorticoid (GO:0051384)	1/26	0.290408	0.406738	0	0	3.02115	3.73555	IL10
Telomere Maintenance Via Telomere Lengthening (GO:0010833)	1/26	0.290408	0.406738	0	0	3.02115	3.73555	NOP10
Histone H3-K4 Methylation (GO:0051568)	1/26	0.290408	0.406738	0	0	3.02115	3.73555	DPY30
miRNA-mediated Gene Silencing (GO:0035195)	1/26	0.290408	0.406738	0	0	3.02115	3.73555	MOV10
Negative Regulation Of Insulin Receptor Signaling Pathway (GO:0046627)	1/26	0.290408	0.406738	0	0	3.02115	3.73555	SOCS1
Negative Regulation Of Interleukin-1 Beta Production (GO:0032691)	1/26	0.290408	0.406738	0	0	3.02115	3.73555	TNFAIP3
Nuclear Membrane Organization (GO:0071763)	1/26	0.290408	0.406738	0	0	3.02115	3.73555	TOR1AIP1
Organelle Membrane Fusion (GO:0090174)	1/26	0.290408	0.406738	0	0	3.02115	3.73555	STX8
Positive Regulation Of Microtubule Polymerization Or Depolymerization (GO:0031112)	1/26	0.290408	0.406738	0	0	3.02115	3.73555	RPS3
Positive Regulation Of Monooxygenase Activity (GO:0032770)	1/26	0.290408	0.406738	0	0	3.02115	3.73555	CYP27B1
Positive Regulation Of Nuclear Division (GO:0051785)	1/26	0.290408	0.406738	0	0	3.02115	3.73555	EDN1
Protein Stabilization (GO:0050821)	4/208	0.290638	0.406768	0	0	1.48457	1.83445	TBRG1;GRN;PEX19;HIP1R
Positive Regulation Of Protein Kinase Activity (GO:0045860)	3/145	0.295847	0.413762	0	0	1.59846	1.94678	TPX2;CCL5;RHOA
Regulation Of Epithelial To Mesenchymal Transition (GO:0010717)	2/83	0.296581	0.414197	0	0	1.86676	2.26893	LEF1;SPRY1
Vascular Transport (GO:0010232)	2/83	0.296581	0.414197	0	0	1.86676	2.26893	SLC22A3;ABCC5
Positive Regulation Of Cellular Catabolic Process (GO:0031331)	3/146	0.29942	0.416202	0	0	1.5872	1.91401	APP;MOV10;RB1CC1
Regulation Of Immunoglobulin Production (GO:0002637)	1/27	0.299716	0.416202	0	0	2.9048	3.50005	IL10
Cellular Response To Acid Chemical (GO:0071229)	1/27	0.299716	0.416202	0	0	2.9048	3.50005	LAMTOR2
Cellular Response To Epidermal Growth Factor Stimulus (GO:0071364)	1/27	0.299716	0.416202	0	0	2.9048	3.50005	PDPK1
Microtubule Polymerization Or Depolymerization (GO:0031109)	1/27	0.299716	0.416202	0	0	2.9048	3.50005	STMN1
Negative Regulation Of NIK/NF-kappaB Signaling (GO:1901223)	1/27	0.299716	0.416202	0	0	2.9048	3.50005	TMSB4X
Negative Regulation Of Cellular Response To Insulin Stimulus (GO:1900077)	1/27	0.299716	0.416202	0	0	2.9048	3.50005	SOCS1
Positive Regulation Of Nitric Oxide Biosynthetic Process (GO:0045429)	1/27	0.299716	0.416202	0	0	2.9048	3.50005	EDN1
Regulation Of Cysteine-Type Endopeptidase Activity Involved In Apoptotic Process (GO:0043281)	2/84	0.301422	0.418274	0	0	1.8439	2.21129	USP47;FIS1
Dephosphorylation (GO:0016311)	3/147	0.302995	0.420159	0	0	1.57609	1.88192	PDP2;FBXW11;DUSP16
Macromolecule Catabolic Process (GO:0009057)	2/85	0.306258	0.423551	0	0	1.82159	2.15554	EXOSC7;PPT1
Positive Regulation Of Nucleic Acid-Templated Transcription (GO:1903508)	9/557	0.308305	0.423551	0	0	1.24571	1.46578	ACVR1;IL10;EGR2;NCF1;FBXW11;CD80;IRF1;LEF1;RUNX1
Regulation Of Glucose Metabolic Process (GO:0010906)	1/28	0.308902	0.423551	0	0	2.79708	3.28581	PDK4
Regulation Of Lipid Biosynthetic Process (GO:0046890)	1/28	0.308902	0.423551	0	0	2.79708	3.28581	PDK4
Regulation Of Protein Localization To Membrane (GO:1905475)	1/28	0.308902	0.423551	0	0	2.79708	3.28581	STX8
Cell-Substrate Junction Assembly (GO:0007044)	1/28	0.308902	0.423551	0	0	2.79708	3.28581	DYNLL1
Establishment Of Endothelial Barrier (GO:0061028)	1/28	0.308902	0.423551	0	0	2.79708	3.28581	MARVELD2
Glycosaminoglycan Metabolic Process (GO:0030203)	1/28	0.308902	0.423551	0	0	2.79708	3.28581	FUCA1
Membrane Fusion (GO:0061025)	1/28	0.308902	0.423551	0	0	2.79708	3.28581	STX11
Negative Regulation Of G2/M Transition Of Mitotic Cell Cycle (GO:0010972)	1/28	0.308902	0.423551	0	0	2.79708	3.28581	USP47
Negative Regulation Of Cytoskeleton Organization (GO:0051494)	1/28	0.308902	0.423551	0	0	2.79708	3.28581	HIP1R
Positive Regulation Of mRNA Processing (GO:0050685)	1/28	0.308902	0.423551	0	0	2.79708	3.28581	RBMX
Primary Neural Tube Formation (GO:0014020)	1/28	0.308902	0.423551	0	0	2.79708	3.28581	DYNLL1
Protein Depolymerization (GO:0051261)	1/28	0.308902	0.423551	0	0	2.79708	3.28581	STMN1
Protein Insertion Into Mitochondrial Membrane (GO:0051204)	1/28	0.308902	0.423551	0	0	2.79708	3.28581	PRICKLE4
Regulation Of Bone Resorption (GO:0045124)	1/28	0.308902	0.423551	0	0	2.79708	3.28581	TNFAIP3
Negative Regulation Of Angiogenesis (GO:0016525)	2/86	0.311088	0.426249	0	0	1.79982	2.10161	SERPINF1;ALOX5
Regulation Of Type II Interferon Production (GO:0032649)	2/87	0.31591	0.429663	0	0	1.77855	2.04942	IL18;ISG15
Glucose Homeostasis (GO:0042593)	2/87	0.31591	0.429663	0	0	1.77855	2.04942	ALOX5;PDK4
Regulation Of Establishment Of Planar Polarity (GO:0090175)	1/29	0.317968	0.429663	0	0	2.69704	3.09028	RHOA
RNA Biosynthetic Process (GO:0032774)	1/29	0.317968	0.429663	0	0	2.69704	3.09028	SETX
Regulation Of Neuron Migration (GO:2001222)	1/29	0.317968	0.429663	0	0	2.69704	3.09028	PLAA
Carbohydrate Derivative Biosynthetic Process (GO:1901137)	1/29	0.317968	0.429663	0	0	2.69704	3.09028	ALG8
Regulation Of Protein Modification By Small Protein Conjugation Or Removal (GO:1903320)	1/29	0.317968	0.429663	0	0	2.69704	3.09028	DCUN1D5
Response To Interferon-Beta (GO:0035456)	1/29	0.317968	0.429663	0	0	2.69704	3.09028	IRF1
Response To Steroid Hormone (GO:0048545)	1/29	0.317968	0.429663	0	0	2.69704	3.09028	ABHD2
Establishment Of Mitotic Spindle Orientation (GO:0000132)	1/29	0.317968	0.429663	0	0	2.69704	3.09028	FBXW11
Tube Closure (GO:0060606)	1/29	0.317968	0.429663	0	0	2.69704	3.09028	DYNLL1
Integrated Stress Response Signaling (GO:0140467)	1/29	0.317968	0.429663	0	0	2.69704	3.09028	BATF2
mRNA Splice Site Recognition (GO:0006376)	1/29	0.317968	0.429663	0	0	2.69704	3.09028	SETX
Peptidyl-Tyrosine Dephosphorylation (GO:0035335)	1/29	0.317968	0.429663	0	0	2.69704	3.09028	DUSP6
Positive Regulation Of B Cell Proliferation (GO:0030890)	1/29	0.317968	0.429663	0	0	2.69704	3.09028	IL7
Positive Regulation Of Dephosphorylation (GO:0035306)	1/29	0.317968	0.429663	0	0	2.69704	3.09028	DYNLL1
Positive Regulation Of Microtubule Polymerization (GO:0031116)	1/29	0.317968	0.429663	0	0	2.69704	3.09028	RPS3
Protein K11-linked Ubiquitination (GO:0070979)	1/29	0.317968	0.429663	0	0	2.69704	3.09028	CDC27
Protein Acetylation (GO:0006473)	1/29	0.317968	0.429663	0	0	2.69704	3.09028	NAT10
Protein Insertion Into ER Membrane (GO:0045048)	1/29	0.317968	0.429663	0	0	2.69704	3.09028	WDR83OS
Regulation Of Endothelial Cell Migration (GO:0010594)	2/88	0.320725	0.43309	0	0	1.75778	1.9989	EDN1;GRN
Positive Regulation Of Peptidyl-Serine Phosphorylation (GO:0033138)	2/89	0.325532	0.437228	0	0	1.73749	1.94997	APP;CNOT9
Proteasomal Protein Catabolic Process (GO:0010498)	4/220	0.326007	0.437228	0	0	1.40123	1.57055	PSMA5;FBXW11;PELI1;PLAA
GPI Anchor Biosynthetic Process (GO:0006506)	1/30	0.326916	0.437228	0	0	2.60391	2.91131	PIGK
Response To Amino Acid (GO:0043200)	1/30	0.326916	0.437228	0	0	2.60391	2.91131	LAMTOR2
Response To Epidermal Growth Factor (GO:0070849)	1/30	0.326916	0.437228	0	0	2.60391	2.91131	PDPK1
Negative Regulation Of Blood Coagulation (GO:0030195)	1/30	0.326916	0.437228	0	0	2.60391	2.91131	EDN1
Negative Regulation Of Epithelial To Mesenchymal Transition (GO:0010719)	1/30	0.326916	0.437228	0	0	2.60391	2.91131	SPRY1
Negative Regulation Of Myeloid Leukocyte Differentiation (GO:0002762)	1/30	0.326916	0.437228	0	0	2.60391	2.91131	TNFAIP6
Nucleic Acid Metabolic Process (GO:0090304)	1/30	0.326916	0.437228	0	0	2.60391	2.91131	DNASE2
Positive Regulation Of Interleukin-10 Production (GO:0032733)	1/30	0.326916	0.437228	0	0	2.60391	2.91131	ISG15
Positive Regulation Of Protein Targeting To Mitochondrion (GO:1903955)	1/30	0.326916	0.437228	0	0	2.60391	2.91131	RNF31
Regulation Of Arp2/3 Complex-Mediated Actin Nucleation (GO:0034315)	1/30	0.326916	0.437228	0	0	2.60391	2.91131	GMFG
Regulation Of Calcium-Mediated Signaling (GO:0050848)	1/30	0.326916	0.437228	0	0	2.60391	2.91131	CCL4
Regulation Of Cell Migration Involved In Sprouting Angiogenesis (GO:0090049)	1/30	0.326916	0.437228	0	0	2.60391	2.91131	RHOA
Mitochondrial Respiratory Chain Complex Assembly (GO:0033108)	2/90	0.33033	0.441492	0	0	1.71766	1.90258	NDUFB11;NDUFS5
Positive Regulation Of MAP Kinase Activity (GO:0043406)	2/91	0.335119	0.442688	0	0	1.69827	1.85667	EDN1;RPS3
Regulation Of Centrosome Duplication (GO:0010824)	1/31	0.335747	0.442688	0	0	2.51699	2.74704	NAT10
B Cell Proliferation (GO:0042100)	1/31	0.335747	0.442688	0	0	2.51699	2.74704	IL10
Regulation Of Extrinsic Apoptotic Signaling Pathway Via Death Domain Receptors (GO:1902041)	1/31	0.335747	0.442688	0	0	2.51699	2.74704	TNFAIP3
Regulation Of Long-Term Synaptic Potentiation (GO:1900271)	1/31	0.335747	0.442688	0	0	2.51699	2.74704	APP
Endodermal Cell Differentiation (GO:0035987)	1/31	0.335747	0.442688	0	0	2.51699	2.74704	ITGA5
Toll-Like Receptor Signaling Pathway (GO:0002224)	1/31	0.335747	0.442688	0	0	2.51699	2.74704	TLR2
Triglyceride Homeostasis (GO:0070328)	1/31	0.335747	0.442688	0	0	2.51699	2.74704	IL18
Leukocyte Cell-Cell Adhesion (GO:0007159)	1/31	0.335747	0.442688	0	0	2.51699	2.74704	CCL5
Negative Chemotaxis (GO:0050919)	1/31	0.335747	0.442688	0	0	2.51699	2.74704	RHOA
Negative Regulation Of DNA Biosynthetic Process (GO:2000279)	1/31	0.335747	0.442688	0	0	2.51699	2.74704	NAT10
Negative Regulation Of Cell-Matrix Adhesion (GO:0001953)	1/31	0.335747	0.442688	0	0	2.51699	2.74704	DYNLL1
Negative Regulation Of Intracellular Steroid Hormone Receptor Signaling Pathway (GO:0033144)	1/31	0.335747	0.442688	0	0	2.51699	2.74704	CNOT9
Non-Motile Cilium Assembly (GO:1905515)	1/31	0.335747	0.442688	0	0	2.51699	2.74704	TMEM107
Organic Cation Transport (GO:0015695)	1/31	0.335747	0.442688	0	0	2.51699	2.74704	SLC22A3
Positive Regulation Of G1/S Transition Of Mitotic Cell Cycle (GO:1900087)	1/31	0.335747	0.442688	0	0	2.51699	2.74704	AIF1
Positive Regulation Of Cholesterol Transport (GO:0032376)	1/31	0.335747	0.442688	0	0	2.51699	2.74704	NFKBIA
Protein Localization To Chromatin (GO:0071168)	1/31	0.335747	0.442688	0	0	2.51699	2.74704	LEF1
Receptor Signaling Pathway Via STAT (GO:0097696)	1/31	0.335747	0.442688	0	0	2.51699	2.74704	STAT2
Regulation Of Cell Morphogenesis (GO:0022604)	1/31	0.335747	0.442688	0	0	2.51699	2.74704	MOV10
Steroid Metabolic Process (GO:0008202)	2/92	0.339897	0.447859	0	0	1.67932	1.81217	CYP27B1;CYP1B1
Protein Ubiquitination (GO:0016567)	7/434	0.342387	0.448706	0	0	1.24147	1.33062	HERC5;ARRDC4;RNF31;FBXW11;MYCBP2;ISG15;TRIM56
Peptide Biosynthetic Process (GO:0043043)	3/158	0.342389	0.448706	0	0	1.46342	1.56851	RPL10;RPS3;MRPL13
Peptidyl-Serine Phosphorylation (GO:0018105)	3/158	0.342389	0.448706	0	0	1.46342	1.56851	PDPK1;PRKCE;HIPK3
Regulation Of Cholesterol Efflux (GO:0010874)	1/32	0.344462	0.448706	0	0	2.43567	2.59587	NFKBIA
Amide Transport (GO:0042886)	1/32	0.344462	0.448706	0	0	2.43567	2.59587	TAP1
Cellular Nitrogen Compound Biosynthetic Process (GO:0044271)	1/32	0.344462	0.448706	0	0	2.43567	2.59587	CYP1B1
Very Long-Chain Fatty Acid Metabolic Process (GO:0000038)	1/32	0.344462	0.448706	0	0	2.43567	2.59587	ACSL1
Heterochromatin Formation (GO:0031507)	1/32	0.344462	0.448706	0	0	2.43567	2.59587	ZNFX1
Histone Lysine Methylation (GO:0034968)	1/32	0.344462	0.448706	0	0	2.43567	2.59587	DPY30
miRNA Processing (GO:0035196)	1/32	0.344462	0.448706	0	0	2.43567	2.59587	BCDIN3D
Mitochondrial Membrane Organization (GO:0007006)	1/32	0.344462	0.448706	0	0	2.43567	2.59587	SLC25A4
Negative Regulation Of G1/S Transition Of Mitotic Cell Cycle (GO:2000134)	1/32	0.344462	0.448706	0	0	2.43567	2.59587	CCL2
Negative Regulation Of Osteoblast Differentiation (GO:0045668)	1/32	0.344462	0.448706	0	0	2.43567	2.59587	TNFAIP6
Neural Tube Closure (GO:0001843)	1/32	0.344462	0.448706	0	0	2.43567	2.59587	DYNLL1
Phosphatidylinositol 3-Kinase Signaling (GO:0014065)	1/32	0.344462	0.448706	0	0	2.43567	2.59587	EDN1
Regulation Of Peptidyl-Serine Phosphorylation (GO:0033135)	2/93	0.344665	0.448706	0	0	1.66078	1.76903	APP;CNOT9
Cytoplasmic Translation (GO:0002181)	2/93	0.344665	0.448706	0	0	1.66078	1.76903	RPL10;RPS3
Protein O-linked Glycosylation (GO:0006493)	2/93	0.344665	0.448706	0	0	1.66078	1.76903	B3GALT4;B3GNT2
Peptidyl-Lysine Modification (GO:0018205)	2/94	0.349422	0.453607	0	0	1.64264	1.7272	IFIH1;EGR2
Ubiquitin-Dependent Protein Catabolic Process (GO:0006511)	6/367	0.349772	0.453607	0	0	1.25803	1.32153	HERC5;PSMA5;FBXW11;PELI1;PLAA;TNFAIP3
Actin Filament Bundle Assembly (GO:0051017)	1/33	0.353063	0.453607	0	0	2.35943	2.45643	AIF1
Actin Filament Bundle Organization (GO:0061572)	1/33	0.353063	0.453607	0	0	2.35943	2.45643	AIF1
Regulation Of Protein Polymerization (GO:0032271)	1/33	0.353063	0.453607	0	0	2.35943	2.45643	CAMSAP2
Glycolipid Metabolic Process (GO:0006664)	1/33	0.353063	0.453607	0	0	2.35943	2.45643	FUCA1
Ubiquitin-Dependent Protein Catabolic Process Via The Multivesicular Body Sorting Pathway (GO:0043162)	1/33	0.353063	0.453607	0	0	2.35943	2.45643	PLAA
Vasculogenesis (GO:0001570)	1/33	0.353063	0.453607	0	0	2.35943	2.45643	ITGB8
Monoubiquitinated Protein Deubiquitination (GO:0035520)	1/33	0.353063	0.453607	0	0	2.35943	2.45643	USP47
Negative Regulation Of Blood Vessel Endothelial Cell Migration (GO:0043537)	1/33	0.353063	0.453607	0	0	2.35943	2.45643	RHOA
Negative Regulation Of Double-Strand Break Repair (GO:2000780)	1/33	0.353063	0.453607	0	0	2.35943	2.45643	CGAS
Negative Regulation Of Endocytosis (GO:0045806)	1/33	0.353063	0.453607	0	0	2.35943	2.45643	TLR2
Positive Regulation Of DNA Binding (GO:0043388)	1/33	0.353063	0.453607	0	0	2.35943	2.45643	PLAUR
Positive Regulation Of RNA Metabolic Process (GO:0051254)	1/33	0.353063	0.453607	0	0	2.35943	2.45643	SETX
Positive Regulation Of Establishment Of Protein Localization To Mitochondrion (GO:1903749)	1/33	0.353063	0.453607	0	0	2.35943	2.45643	RNF31
Positive Regulation Of Interleukin-12 Production (GO:0032735)	1/33	0.353063	0.453607	0	0	2.35943	2.45643	TLR2
Positive Regulation Of Protein Dephosphorylation (GO:0035307)	1/33	0.353063	0.453607	0	0	2.35943	2.45643	DYNLL1
Protein K63-linked Deubiquitination (GO:0070536)	1/33	0.353063	0.453607	0	0	2.35943	2.45643	TNFAIP3
Regulation Of NLRP3 Inflammasome Complex Assembly (GO:1900225)	1/33	0.353063	0.453607	0	0	2.35943	2.45643	DHX33
Regulation Of Cell Adhesion Mediated By Integrin (GO:0033628)	1/33	0.353063	0.453607	0	0	2.35943	2.45643	CYP1B1
T Cell Receptor Signaling Pathway (GO:0050852)	2/95	0.354167	0.454727	0	0	1.6249	1.68662	RNF31;NFKBIZ
Negative Regulation Of Multicellular Organismal Process (GO:0051241)	4/231	0.358664	0.457903	0	0	1.33258	1.36639	IL10;GRN;SAP30L;SPRY1
ATP Metabolic Process (GO:0046034)	1/34	0.361552	0.457903	0	0	2.28782	2.32751	CLPX
DNA Damage Checkpoint Signaling (GO:0000077)	1/34	0.361552	0.457903	0	0	2.28782	2.32751	TIPRL
Regulation Of Interleukin-17 Production (GO:0032660)	1/34	0.361552	0.457903	0	0	2.28782	2.32751	IL18
Regulation Of Neuronal Synaptic Plasticity (GO:0048168)	1/34	0.361552	0.457903	0	0	2.28782	2.32751	APP
Cellular Response To Amyloid-Beta (GO:1904646)	1/34	0.361552	0.457903	0	0	2.28782	2.32751	APP
Response To Estrogen (GO:0043627)	1/34	0.361552	0.457903	0	0	2.28782	2.32751	CYP27B1
Establishment Of Mitotic Spindle Localization (GO:0040001)	1/34	0.361552	0.457903	0	0	2.28782	2.32751	FBXW11
Superoxide Metabolic Process (GO:0006801)	1/34	0.361552	0.457903	0	0	2.28782	2.32751	NCF1
Glial Cell Differentiation (GO:0010001)	1/34	0.361552	0.457903	0	0	2.28782	2.32751	EGR2
Transcription Initiation-Coupled Chromatin Remodeling (GO:0045815)	1/34	0.361552	0.457903	0	0	2.28782	2.32751	DPY30
Membrane Protein Proteolysis (GO:0033619)	1/34	0.361552	0.457903	0	0	2.28782	2.32751	RBMX
Microtubule Polymerization (GO:0046785)	1/34	0.361552	0.457903	0	0	2.28782	2.32751	TPX2
Mitochondrial Electron Transport, NADH To Ubiquinone (GO:0006120)	1/34	0.361552	0.457903	0	0	2.28782	2.32751	NDUFS5
Negative Regulation Of Mitotic Cell Cycle (GO:0045930)	1/34	0.361552	0.457903	0	0	2.28782	2.32751	IL10
Positive Regulation Of Immunoglobulin Production (GO:0002639)	1/34	0.361552	0.457903	0	0	2.28782	2.32751	IL10
Positive Regulation Of Neuron Death (GO:1901216)	1/34	0.361552	0.457903	0	0	2.28782	2.32751	GRN
Positive Regulation Of Organelle Organization (GO:0010638)	1/34	0.361552	0.457903	0	0	2.28782	2.32751	ANXA2
Positive Regulation Of Transcription By RNA Polymerase I (GO:0045943)	1/34	0.361552	0.457903	0	0	2.28782	2.32751	DHX33
Purine Nucleotide Metabolic Process (GO:0006163)	1/34	0.361552	0.457903	0	0	2.28782	2.32751	IDH1
Regulation Of T Cell Receptor Signaling Pathway (GO:0050856)	1/34	0.361552	0.457903	0	0	2.28782	2.32751	RPS3
Positive Regulation Of Developmental Process (GO:0051094)	4/233	0.364606	0.461473	0	0	1.32081	1.33261	ACVR1;FIS1;SAP30L;LEF1
Regulation Of Cellular Senescence (GO:2000772)	1/35	0.36993	0.465503	0	0	2.22042	2.20808	CGAS
Cellular Response To Amino Acid Stimulus (GO:0071230)	1/35	0.36993	0.465503	0	0	2.22042	2.20808	LAMTOR2
Endoderm Formation (GO:0001706)	1/35	0.36993	0.465503	0	0	2.22042	2.20808	ITGA5
Establishment Of Spindle Orientation (GO:0051294)	1/35	0.36993	0.465503	0	0	2.22042	2.20808	FBXW11
Negative Regulation Of Cell Cycle G1/S Phase Transition (GO:1902807)	1/35	0.36993	0.465503	0	0	2.22042	2.20808	CCL2
Positive Regulation Of Cell Development (GO:0010720)	1/35	0.36993	0.465503	0	0	2.22042	2.20808	SERPINF1
Positive Regulation Of Mitotic Nuclear Division (GO:0045840)	1/35	0.36993	0.465503	0	0	2.22042	2.20808	EDN1
Positive Regulation Of Substrate Adhesion-Dependent Cell Spreading (GO:1900026)	1/35	0.36993	0.465503	0	0	2.22042	2.20808	S100A10
Regulation Of G2/M Transition Of Mitotic Cell Cycle (GO:0010389)	1/35	0.36993	0.465503	0	0	2.22042	2.20808	USP47
Peptidyl-Serine Modification (GO:0018209)	3/166	0.370955	0.466493	0	0	1.39103	1.37945	PDPK1;PRKCE;HIPK3
Axon Development (GO:0061564)	2/99	0.373021	0.468489	0	0	1.55757	1.53596	APP;CAMSAP2
Cellular Response To Insulin Stimulus (GO:0032869)	2/99	0.373021	0.468489	0	0	1.55757	1.53596	PDPK1;PDK4
Antimicrobial Humoral Response (GO:0019730)	2/100	0.3777	0.471364	0	0	1.5416	1.50099	CXCL8;LYZ
Regulation Of Organelle Organization (GO:0033043)	2/100	0.3777	0.471364	0	0	1.5416	1.50099	FIS1;CAMSAP2
Response To UV (GO:0009411)	2/100	0.3777	0.471364	0	0	1.5416	1.50099	USP47;CAT
ncRNA Processing (GO:0034470)	2/100	0.3777	0.471364	0	0	1.5416	1.50099	EXOSC7;INTS2
Base-Excision Repair (GO:0006284)	1/36	0.378198	0.471364	0	0	2.15687	2.0972	USP47
Blood Vessel Diameter Maintenance (GO:0097746)	1/36	0.378198	0.471364	0	0	2.15687	2.0972	EDN1
Regulation Of Peptidyl-Threonine Phosphorylation (GO:0010799)	1/36	0.378198	0.471364	0	0	2.15687	2.0972	CEMIP
Regulation Of Receptor Internalization (GO:0002090)	1/36	0.378198	0.471364	0	0	2.15687	2.0972	ANXA2
Regulation Of Trans-Synaptic Signaling (GO:0099177)	1/36	0.378198	0.471364	0	0	2.15687	2.0972	FABP5
tRNA Methylation (GO:0030488)	1/36	0.378198	0.471364	0	0	2.15687	2.0972	BCDIN3D
Protein Destabilization (GO:0031648)	1/36	0.378198	0.471364	0	0	2.15687	2.0972	FBXW11
Receptor Signaling Pathway Via JAK-STAT (GO:0007259)	1/36	0.378198	0.471364	0	0	2.15687	2.0972	STAT2
Brain Development (GO:0007420)	3/169	0.381614	0.475319	0	0	1.36568	1.31562	EGR2;FBXW11;PPT1
rRNA Processing (GO:0006364)	2/101	0.382365	0.475951	0	0	1.52595	1.46702	EXOSC7;NAT10
Aortic Valve Morphogenesis (GO:0003180)	1/37	0.386359	0.477884	0	0	2.09685	1.99408	RHOA
Regulation Of Ossification (GO:0030278)	1/37	0.386359	0.477884	0	0	2.09685	1.99408	CYP27B1
Regulation Of p38MAPK Cascade (GO:1900744)	1/37	0.386359	0.477884	0	0	2.09685	1.99408	NCF1
Regulation Of Phosphoprotein Phosphatase Activity (GO:0043666)	1/37	0.386359	0.477884	0	0	2.09685	1.99408	TIPRL
Regulation Of Sodium Ion Transmembrane Transporter Activity (GO:2000649)	1/37	0.386359	0.477884	0	0	2.09685	1.99408	PRKCE
Regulation Of Vascular Associated Smooth Muscle Cell Proliferation (GO:1904705)	1/37	0.386359	0.477884	0	0	2.09685	1.99408	IL10
Type I Interferon-Mediated Signaling Pathway (GO:0060337)	1/37	0.386359	0.477884	0	0	2.09685	1.99408	STAT2
Melanosome Organization (GO:0032438)	1/37	0.386359	0.477884	0	0	2.09685	1.99408	AP1S3
Positive Regulation Of Exocytosis (GO:0045921)	1/37	0.386359	0.477884	0	0	2.09685	1.99408	S100A10
Protein Acylation (GO:0043543)	1/37	0.386359	0.477884	0	0	2.09685	1.99408	NAT10
Protein Catabolic Process (GO:0030163)	2/102	0.387015	0.478394	0	0	1.51062	1.43401	PPT1;CLPX
Metal Ion Transport (GO:0030001)	3/171	0.388699	0.480172	0	0	1.34928	1.275	CYP27B1;CCL8;CCL5
Cilium Assembly (GO:0060271)	4/243	0.394258	0.483871	0	0	1.2649	1.1773	EHD1;CFAP298;TMEM107;DYNLL1
RNA 3'-End Processing (GO:0031123)	1/38	0.394412	0.483871	0	0	2.04007	1.898	INTS2
Regulation Of Neurotransmitter Secretion (GO:0046928)	1/38	0.394412	0.483871	0	0	2.04007	1.898	MCTP2
Cellular Response To Type I Interferon (GO:0071357)	1/38	0.394412	0.483871	0	0	2.04007	1.898	STAT2
Connective Tissue Development (GO:0061448)	1/38	0.394412	0.483871	0	0	2.04007	1.898	ITGB8
Response To Peptide (GO:1901652)	1/38	0.394412	0.483871	0	0	2.04007	1.898	STAT2
Establishment Of Protein Localization To Plasma Membrane (GO:0061951)	1/38	0.394412	0.483871	0	0	2.04007	1.898	ATP6AP1
Lymphocyte Proliferation (GO:0046651)	1/38	0.394412	0.483871	0	0	2.04007	1.898	IL10
Maturation Of SSU-rRNA (GO:0030490)	1/38	0.394412	0.483871	0	0	2.04007	1.898	NAT10
Positive Regulation Of Production Of Molecular Mediator Of Immune Response (GO:0002702)	1/38	0.394412	0.483871	0	0	2.04007	1.898	IL10
Positive Regulation Of Protein Tyrosine Kinase Activity (GO:0061098)	1/38	0.394412	0.483871	0	0	2.04007	1.898	NCF1
Macroautophagy (GO:0016236)	2/104	0.396269	0.485845	0	0	1.48084	1.37076	PLAA;ZFYVE1
Intrinsic Apoptotic Signaling Pathway (GO:0097193)	2/105	0.400872	0.487212	0	0	1.46639	1.34045	CYP1B1;CIDEB
Lysosomal Transport (GO:0007041)	2/105	0.400872	0.487212	0	0	1.46639	1.34045	GRN;HMGXB4
Positive Regulation Of Stress-Activated MAPK Cascade (GO:0032874)	2/105	0.400872	0.487212	0	0	1.46639	1.34045	APP;NCF1
Regulation Of Mitotic Spindle Organization (GO:0060236)	1/39	0.40236	0.487212	0	0	1.98629	1.80833	TPX2
Regulation Of Nitric Oxide Biosynthetic Process (GO:0045428)	1/39	0.40236	0.487212	0	0	1.98629	1.80833	EDN1
Axonal Transport (GO:0098930)	1/39	0.40236	0.487212	0	0	1.98629	1.80833	FBXW11
Carboxylic Acid Transmembrane Transport (GO:1905039)	1/39	0.40236	0.487212	0	0	1.98629	1.80833	ABCC5
Regulation Of Protein Targeting To Mitochondrion (GO:1903214)	1/39	0.40236	0.487212	0	0	1.98629	1.80833	RNF31
Regulation Of Protein Tyrosine Kinase Activity (GO:0061097)	1/39	0.40236	0.487212	0	0	1.98629	1.80833	APP
Retina Homeostasis (GO:0001895)	1/39	0.40236	0.487212	0	0	1.98629	1.80833	LYZ
Digestive Tract Development (GO:0048565)	1/39	0.40236	0.487212	0	0	1.98629	1.80833	CXCL8
Vesicle Cytoskeletal Trafficking (GO:0099518)	1/39	0.40236	0.487212	0	0	1.98629	1.80833	FBXW11
Negative Regulation Of Cell-Substrate Adhesion (GO:0010812)	1/39	0.40236	0.487212	0	0	1.98629	1.80833	RHOA
Negative Regulation Of Mitochondrion Organization (GO:0010823)	1/39	0.40236	0.487212	0	0	1.98629	1.80833	SLC25A4
Negative Regulation Of Protein Secretion (GO:0050709)	1/39	0.40236	0.487212	0	0	1.98629	1.80833	RSAD2
Organelle Transport Along Microtubule (GO:0072384)	1/39	0.40236	0.487212	0	0	1.98629	1.80833	FBXW11
Positive Regulation Of ATP-dependent Activity (GO:0032781)	1/39	0.40236	0.487212	0	0	1.98629	1.80833	TOR1AIP1
Positive Regulation Of Intracellular Transport (GO:0032388)	1/39	0.40236	0.487212	0	0	1.98629	1.80833	EHD1
Positive Regulation Of Lipid Biosynthetic Process (GO:0046889)	1/39	0.40236	0.487212	0	0	1.98629	1.80833	FABP3
Positive Regulation Of Lymphocyte Differentiation (GO:0045621)	1/39	0.40236	0.487212	0	0	1.98629	1.80833	IL7
Notch Signaling Pathway (GO:0007219)	1/40	0.410205	0.493354	0	0	1.93526	1.72451	MAML1
Regulation Of Glycolytic Process (GO:0006110)	1/40	0.410205	0.493354	0	0	1.93526	1.72451	APP
Regulation Of Small Molecule Metabolic Process (GO:0062012)	1/40	0.410205	0.493354	0	0	1.93526	1.72451	PDK4
Cyclic-Nucleotide-Mediated Signaling (GO:0019935)	1/40	0.410205	0.493354	0	0	1.93526	1.72451	CGAS
Retinoid Metabolic Process (GO:0001523)	1/40	0.410205	0.493354	0	0	1.93526	1.72451	CYP1B1
Establishment Or Maintenance Of Epithelial Cell Apical/Basal Polarity (GO:0045197)	1/40	0.410205	0.493354	0	0	1.93526	1.72451	RHOA
Negative Regulation Of Secretion By Cell (GO:1903531)	1/40	0.410205	0.493354	0	0	1.93526	1.72451	RSAD2
Positive Regulation Of Cell Cycle G1/S Phase Transition (GO:1902808)	1/40	0.410205	0.493354	0	0	1.93526	1.72451	AIF1
Positive Regulation Of Stem Cell Population Maintenance (GO:1902459)	1/40	0.410205	0.493354	0	0	1.93526	1.72451	SAP30L
Positive Regulation Of Wound Healing (GO:0090303)	1/40	0.410205	0.493354	0	0	1.93526	1.72451	PRKCE
Protein Localization To Chromosome (GO:0034502)	1/40	0.410205	0.493354	0	0	1.93526	1.72451	LEF1
Organelle Assembly (GO:0070925)	5/322	0.414309	0.497985	0	0	1.19193	1.05026	EHD1;CFAP298;RB1CC1;TMEM107;AP1S3
Positive Regulation Of Translation (GO:0045727)	2/108	0.414581	0.498005	0	0	1.42467	1.25441	CCL5;NAT10
O-glycan Processing (GO:0016266)	1/41	0.417947	0.498683	0	0	1.88678	1.64603	B3GNT2
Acylglycerol Metabolic Process (GO:0006639)	1/41	0.417947	0.498683	0	0	1.88678	1.64603	ABHD2
Regulation Of Microtubule-Based Process (GO:0032886)	1/41	0.417947	0.498683	0	0	1.88678	1.64603	TRIM36
Cellular Response To Retinoic Acid (GO:0071300)	1/41	0.417947	0.498683	0	0	1.88678	1.64603	SETX
Stem Cell Differentiation (GO:0048863)	1/41	0.417947	0.498683	0	0	1.88678	1.64603	EPCAM
Synaptic Vesicle Exocytosis (GO:0016079)	1/41	0.417947	0.498683	0	0	1.88678	1.64603	STX11
Negative Regulation Of DNA Recombination (GO:0045910)	1/41	0.417947	0.498683	0	0	1.88678	1.64603	CGAS
Negative Regulation Of Proteolysis (GO:0045861)	1/41	0.417947	0.498683	0	0	1.88678	1.64603	IL10
Non-Canonical Wnt Signaling Pathway (GO:0035567)	1/41	0.417947	0.498683	0	0	1.88678	1.64603	RHOA
Positive Regulation Of Actin Filament Polymerization (GO:0030838)	1/41	0.417947	0.498683	0	0	1.88678	1.64603	PRKCE
Regulation Of Amide Metabolic Process (GO:0034248)	1/41	0.417947	0.498683	0	0	1.88678	1.64603	RPL10
Response To Lipid (GO:0033993)	2/110	0.423633	0.504419	0	0	1.39815	1.20085	CYP27B1;PELI1
Regulation Of JNK Cascade (GO:0046328)	2/110	0.423633	0.504419	0	0	1.39815	1.20085	APP;NCF1
DNA Integrity Checkpoint Signaling (GO:0031570)	1/42	0.425587	0.504419	0	0	1.84067	1.57246	TIPRL
Regulation Of Neurotransmitter Receptor Activity (GO:0099601)	1/42	0.425587	0.504419	0	0	1.84067	1.57246	APP
Regulation Of Osteoclast Differentiation (GO:0045670)	1/42	0.425587	0.504419	0	0	1.84067	1.57246	TNFAIP6
Ceramide Biosynthetic Process (GO:0046513)	1/42	0.425587	0.504419	0	0	1.84067	1.57246	B3GALT4
Collagen Fibril Organization (GO:0030199)	1/42	0.425587	0.504419	0	0	1.84067	1.57246	CYP1B1
Skeletal Muscle Tissue Development (GO:0007519)	1/42	0.425587	0.504419	0	0	1.84067	1.57246	EGR2
Lipid Modification (GO:0030258)	1/42	0.425587	0.504419	0	0	1.84067	1.57246	ALOX5
Negative Regulation Of I-kappaB kinase/NF-kappaB Signaling (GO:0043124)	1/42	0.425587	0.504419	0	0	1.84067	1.57246	TNFAIP3
Positive Regulation Of Neuron Differentiation (GO:0045666)	1/42	0.425587	0.504419	0	0	1.84067	1.57246	RHOA
T Cell Activation (GO:0042110)	2/111	0.428132	0.506821	0	0	1.38525	1.17514	CD80;SLAMF7
Mitotic Sister Chromatid Segregation (GO:0000070)	2/111	0.428132	0.506821	0	0	1.38525	1.17514	TPX2;RHOA
RNA Processing (GO:0006396)	3/183	0.430733	0.509042	0	0	1.25856	1.06004	SETX;EXOSC7;ADAR
Macromolecule Biosynthetic Process (GO:0009059)	3/183	0.430733	0.509042	0	0	1.25856	1.06004	RPL10;RPS3;MRPL13
Small GTPase Mediated Signal Transduction (GO:0007264)	2/112	0.432612	0.509042	0	0	1.37259	1.15011	RASGEF1B;G3BP1
Protein Deubiquitination (GO:0016579)	2/112	0.432612	0.509042	0	0	1.37259	1.15011	USP47;TNFAIP3
SCF-dependent Proteasomal Ubiquitin-Dependent Protein Catabolic Process (GO:0031146)	1/43	0.433128	0.509042	0	0	1.79675	1.50338	FBXW11
Response To Amyloid-Beta (GO:1904645)	1/43	0.433128	0.509042	0	0	1.79675	1.50338	APP
Energy Derivation By Oxidation Of Organic Compounds (GO:0015980)	1/43	0.433128	0.509042	0	0	1.79675	1.50338	COX15
Learning (GO:0007612)	1/43	0.433128	0.509042	0	0	1.79675	1.50338	TLR2
mRNA Destabilization (GO:0061157)	1/43	0.433128	0.509042	0	0	1.79675	1.50338	MOV10
Negative Regulation Of BMP Signaling Pathway (GO:0030514)	1/43	0.433128	0.509042	0	0	1.79675	1.50338	TNFAIP6
Positive Regulation Of Cell-Matrix Adhesion (GO:0001954)	1/43	0.433128	0.509042	0	0	1.79675	1.50338	S100A10
Positive Regulation Of miRNA Transcription (GO:1902895)	1/43	0.433128	0.509042	0	0	1.79675	1.50338	IL10
Regulation Of Insulin Receptor Signaling Pathway (GO:0046626)	1/44	0.44057	0.516239	0	0	1.75488	1.43845	SOCS1
Establishment Of Protein Localization To Mitochondrion (GO:0072655)	1/44	0.44057	0.516239	0	0	1.75488	1.43845	FIS1
Negative Regulation Of Immune System Process (GO:0002683)	1/44	0.44057	0.516239	0	0	1.75488	1.43845	TNFAIP3
Regulation Of DNA-templated Transcription Elongation (GO:0032784)	1/44	0.44057	0.516239	0	0	1.75488	1.43845	INTS2
Regulation Of Cell-Substrate Adhesion (GO:0010810)	1/44	0.44057	0.516239	0	0	1.75488	1.43845	RHOA
Protein Modification By Small Protein Removal (GO:0070646)	2/114	0.441517	0.51673	0	0	1.34794	1.10199	USP47;TNFAIP3
Regulation Of MAP Kinase Activity (GO:0043405)	2/114	0.441517	0.51673	0	0	1.34794	1.10199	EDN1;SPRY1
Regulation Of Stem Cell Differentiation (GO:2000736)	1/45	0.447914	0.521723	0	0	1.71491	1.37733	PUS7
Epidermal Growth Factor Receptor Signaling Pathway (GO:0007173)	1/45	0.447914	0.521723	0	0	1.71491	1.37733	PDPK1
Establishment Of Protein Localization To Extracellular Region (GO:0035592)	1/45	0.447914	0.521723	0	0	1.71491	1.37733	MIA3
Hexose Metabolic Process (GO:0019318)	1/45	0.447914	0.521723	0	0	1.71491	1.37733	FUCA1
Zymogen Activation (GO:0031638)	1/45	0.447914	0.521723	0	0	1.71491	1.37733	CIDEB
Natural Killer Cell Activation (GO:0030101)	1/45	0.447914	0.521723	0	0	1.71491	1.37733	SLAMF7
Organic Hydroxy Compound Transport (GO:0015850)	1/45	0.447914	0.521723	0	0	1.71491	1.37733	SLC22A3
Positive Regulation Of mRNA Catabolic Process (GO:0061014)	1/45	0.447914	0.521723	0	0	1.71491	1.37733	MOV10
Regulation Of Cytokine Production Involved In Inflammatory Response (GO:1900015)	1/46	0.455163	0.528594	0	0	1.67671	1.31974	ALOX5
Regulation Of Interleukin-10 Production (GO:0032653)	1/46	0.455163	0.528594	0	0	1.67671	1.31974	ISG15
Regulation Of mRNA Catabolic Process (GO:0061013)	1/46	0.455163	0.528594	0	0	1.67671	1.31974	MOV10
Vacuolar Transport (GO:0007034)	1/46	0.455163	0.528594	0	0	1.67671	1.31974	GRN
Myofibril Assembly (GO:0030239)	1/46	0.455163	0.528594	0	0	1.67671	1.31974	TMOD3
Ribonucleoprotein Complex Biogenesis (GO:0022613)	2/118	0.459092	0.532841	0	0	1.30119	1.01298	SHQ1;NAT10
Bicellular Tight Junction Assembly (GO:0070830)	1/47	0.462317	0.533422	0	0	1.64018	1.26541	MARVELD2
Cognition (GO:0050890)	1/47	0.462317	0.533422	0	0	1.64018	1.26541	MGAT3
Secondary Alcohol Metabolic Process (GO:1902652)	1/47	0.462317	0.533422	0	0	1.64018	1.26541	IDH1
Epithelial To Mesenchymal Transition (GO:0001837)	1/47	0.462317	0.533422	0	0	1.64018	1.26541	LEF1
Insulin Receptor Signaling Pathway (GO:0008286)	1/47	0.462317	0.533422	0	0	1.64018	1.26541	PDK4
Positive Regulation Of TOR Signaling (GO:0032008)	1/47	0.462317	0.533422	0	0	1.64018	1.26541	LAMTOR2
Positive Regulation Of Epithelial To Mesenchymal Transition (GO:0010718)	1/47	0.462317	0.533422	0	0	1.64018	1.26541	LEF1
Positive Regulation Of Lymphocyte Activation (GO:0051251)	1/47	0.462317	0.533422	0	0	1.64018	1.26541	CCL2
Protein Monoubiquitination (GO:0006513)	1/47	0.462317	0.533422	0	0	1.64018	1.26541	TRIM56
Regulation Of T Cell Differentiation (GO:0045580)	1/47	0.462317	0.533422	0	0	1.64018	1.26541	IL7
Regulation Of Signal Transduction (GO:0009966)	3/193	0.464954	0.535832	0	0	1.19171	0.912632	ACVR1;APP;CD80
Regulation Of Cell Differentiation (GO:0045595)	3/193	0.464954	0.535832	0	0	1.19171	0.912632	ALOX5;LEF1;RUNX1
Cellular Defense Response (GO:0006968)	1/48	0.469377	0.539027	0	0	1.6052	1.21409	NCF1
Cellular Response To Mechanical Stimulus (GO:0071260)	1/48	0.469377	0.539027	0	0	1.6052	1.21409	IRF1
Regulation Of Tumor Necrosis Factor-Mediated Signaling Pathway (GO:0010803)	1/48	0.469377	0.539027	0	0	1.6052	1.21409	TNFAIP3
Cytoplasmic Microtubule Organization (GO:0031122)	1/48	0.469377	0.539027	0	0	1.6052	1.21409	RHOA
Oligosaccharide Metabolic Process (GO:0009311)	1/48	0.469377	0.539027	0	0	1.6052	1.21409	B3GALT4
Positive Regulation Of Reactive Oxygen Species Metabolic Process (GO:2000379)	1/48	0.469377	0.539027	0	0	1.6052	1.21409	ACOD1
Regulation Of Programmed Cell Death (GO:0043067)	3/195	0.471692	0.541367	0	0	1.17917	0.886066	RPS3;CIDEB;BIRC3
Endomembrane System Organization (GO:0010256)	3/196	0.475047	0.544156	0	0	1.173	0.873117	PI4K2B;VAPB;MIA3
Protein Localization To Nucleus (GO:0034504)	2/122	0.476344	0.544156	0	0	1.25756	0.932628	TBRG1;TOR1AIP1
Regulation Of Mitotic Metaphase/Anaphase Transition (GO:0030071)	1/49	0.476345	0.544156	0	0	1.57168	1.16558	ANAPC15
Intrinsic Apoptotic Signaling Pathway In Response To DNA Damage (GO:0008630)	1/49	0.476345	0.544156	0	0	1.57168	1.16558	CIDEB
Nuclear Export (GO:0051168)	1/49	0.476345	0.544156	0	0	1.57168	1.16558	EGR2
Positive Regulation Of miRNA Metabolic Process (GO:2000630)	1/49	0.476345	0.544156	0	0	1.57168	1.16558	IL10
Positive Regulation Of Nervous System Development (GO:0051962)	1/49	0.476345	0.544156	0	0	1.57168	1.16558	SERPINF1
Regulation Of Cell Communication (GO:0010646)	1/49	0.476345	0.544156	0	0	1.57168	1.16558	ITGB8
Golgi Vesicle Transport (GO:0048193)	3/197	0.478392	0.546176	0	0	1.1669	0.860384	VAPB;YIPF4;MIA3
Modulation Of Chemical Synaptic Transmission (GO:0050804)	2/123	0.480605	0.548383	0	0	1.24711	0.913768	APP;MCTP2
G Protein-Coupled Receptor Signaling Pathway, Coupled To Cyclic Nucleotide Second Messenger (GO:0007187)	1/50	0.483222	0.54881	0	0	1.53953	1.11967	CCL2
Regulation Of Epithelial Cell Migration (GO:0010632)	1/50	0.483222	0.54881	0	0	1.53953	1.11967	PRKCE
Cell Chemotaxis (GO:0060326)	1/50	0.483222	0.54881	0	0	1.53953	1.11967	LEF1
Ribosome Assembly (GO:0042255)	1/50	0.483222	0.54881	0	0	1.53953	1.11967	RPL10
Intracellular Iron Ion Homeostasis (GO:0006879)	1/50	0.483222	0.54881	0	0	1.53953	1.11967	ATP6AP1
Positive Regulation Of Cell Death (GO:0010942)	1/50	0.483222	0.54881	0	0	1.53953	1.11967	CIDEB
Positive Regulation Of Developmental Growth (GO:0048639)	1/50	0.483222	0.54881	0	0	1.53953	1.11967	PLAA
Pyruvate Metabolic Process (GO:0006090)	1/50	0.483222	0.54881	0	0	1.53953	1.11967	PDHX
DNA-templated Transcription (GO:0006351)	3/199	0.485052	0.55057	0	0	1.15487	0.835549	SETX;RBMX;HIPK3
Plasma Membrane Bounded Cell Projection Assembly (GO:0120031)	4/275	0.48703	0.552494	0	0	1.1137	0.801233	EHD1;CFAP298;TMEM107;AIF1
Protein Localization (GO:0008104)	5/351	0.488126	0.553416	0	0	1.09039	0.782011	EHD1;STX8;MGAT3;LAMTOR2;STX11
Regulation Of Substrate Adhesion-Dependent Cell Spreading (GO:1900024)	1/51	0.490008	0.554267	0	0	1.50866	1.07618	S100A10
Regulation Of Telomere Maintenance Via Telomerase (GO:0032210)	1/51	0.490008	0.554267	0	0	1.50866	1.07618	NAT10
Cholesterol Transport (GO:0030301)	1/51	0.490008	0.554267	0	0	1.50866	1.07618	STARD5
Sensory Perception (GO:0007600)	1/51	0.490008	0.554267	0	0	1.50866	1.07618	CCL2
Cellular Response To Starvation (GO:0009267)	2/126	0.493259	0.557622	0	0	1.21675	0.859903	PDK4;ZFYVE1
Regulation Of Transcription By RNA Polymerase II (GO:0006357)	27/2028	0.494798	0.558616	0	0	1.01842	0.71657	APP;RPL10;MAML1;LEF1;CYP27B1;HIRA;EPCAM;SAP30L;BEND3;S100A10;HES4;ACVR1;BATF2;EGR2;EDN1;ANXA2;STAT2;PHF12;IL18;ZNF76;RUNX1;NFKB2;SETX;NFKBIA;IRF1;RBMX;TLR2
Rho Protein Signal Transduction (GO:0007266)	1/52	0.496706	0.558616	0	0	1.479	1.03494	RHOA
Adenylate Cyclase-Inhibiting G Protein-Coupled Receptor Signaling Pathway (GO:0007193)	1/52	0.496706	0.558616	0	0	1.479	1.03494	MARCO
Arachidonic Acid Metabolic Process (GO:0019369)	1/52	0.496706	0.558616	0	0	1.479	1.03494	CYP1B1
Cardiac Muscle Tissue Development (GO:0048738)	1/52	0.496706	0.558616	0	0	1.479	1.03494	MAML1
Cartilage Development (GO:0051216)	1/52	0.496706	0.558616	0	0	1.479	1.03494	ITGB8
Sprouting Angiogenesis (GO:0002040)	1/52	0.496706	0.558616	0	0	1.479	1.03494	MIA3
Neurotransmitter Transport (GO:0006836)	1/52	0.496706	0.558616	0	0	1.479	1.03494	SLC22A3
Positive Regulation Of B Cell Activation (GO:0050871)	1/52	0.496706	0.558616	0	0	1.479	1.03494	IL7
Regulation Of Anatomical Structure Morphogenesis (GO:0022603)	2/127	0.497433	0.559113	0	0	1.20695	0.842808	STAT2;TNFAIP3
Actin Cytoskeleton Reorganization (GO:0031532)	1/53	0.503317	0.564106	0	0	1.45049	0.995811	RHOA
Actin Polymerization Or Depolymerization (GO:0008154)	1/53	0.503317	0.564106	0	0	1.45049	0.995811	AIF1
Tight Junction Assembly (GO:0120192)	1/53	0.503317	0.564106	0	0	1.45049	0.995811	MARVELD2
Negative Regulation Of Cysteine-Type Endopeptidase Activity (GO:2000117)	1/53	0.503317	0.564106	0	0	1.45049	0.995811	USP47
Regulation Of Alternative mRNA Splicing, Via Spliceosome (GO:0000381)	1/53	0.503317	0.564106	0	0	1.45049	0.995811	RBMX
Central Nervous System Development (GO:0007417)	4/283	0.509379	0.568166	0	0	1.08133	0.729423	APP;EGR2;PPT1;ZNF76
Positive Regulation Of Cell Differentiation (GO:0045597)	4/283	0.509379	0.568166	0	0	1.08133	0.729423	ACVR1;LEF1;IL18;RHOA
Golgi Organization (GO:0007030)	2/130	0.509825	0.568166	0	0	1.17849	0.79393	PI4K2B;YIPF4
Transmembrane Receptor Protein Serine/Threonine Kinase Signaling Pathway (GO:0007178)	2/130	0.509825	0.568166	0	0	1.17849	0.79393	ACVR1;LPXN
ERBB Signaling Pathway (GO:0038127)	1/54	0.50984	0.568166	0	0	1.42305	0.958646	PDPK1
Regulation Of Lipid Metabolic Process (GO:0019216)	1/54	0.50984	0.568166	0	0	1.42305	0.958646	CIDEB
Ribosomal Large Subunit Biogenesis (GO:0042273)	1/54	0.50984	0.568166	0	0	1.42305	0.958646	RPL10
Mesenchymal Cell Differentiation (GO:0048762)	1/54	0.50984	0.568166	0	0	1.42305	0.958646	LEF1
Nucleosome Assembly (GO:0006334)	1/54	0.50984	0.568166	0	0	1.42305	0.958646	HIRA
Organelle Disassembly (GO:1903008)	1/54	0.50984	0.568166	0	0	1.42305	0.958646	RB1CC1
Negative Regulation Of Cell Differentiation (GO:0045596)	3/207	0.511276	0.569442	0	0	1.10913	0.744055	NFKBIA;TNFAIP6;SPRY1
Transmembrane Receptor Protein Tyrosine Kinase Signaling Pathway (GO:0007169)	4/284	0.512142	0.570082	0	0	1.07741	0.720952	SETX;CHURC1;STMN1;PDK4
Regulation Of Synaptic Transmission, Glutamatergic (GO:0051966)	1/55	0.516279	0.574034	0	0	1.39662	0.923319	CCL2
Response To Peptide Hormone (GO:0043434)	1/55	0.516279	0.574034	0	0	1.39662	0.923319	STAT2
Epithelial Cell Differentiation (GO:0030855)	2/132	0.517975	0.575593	0	0	1.16024	0.763236	GSTK1;CPT1A
Regulation Of Mitotic Nuclear Division (GO:0007088)	1/56	0.522633	0.579126	0	0	1.37116	0.889712	EDN1
Regulation Of Stem Cell Population Maintenance (GO:2000036)	1/56	0.522633	0.579126	0	0	1.37116	0.889712	SAP30L
Cellular Response To Peptide (GO:1901653)	1/56	0.522633	0.579126	0	0	1.37116	0.889712	APP
Positive Regulation Of DNA-templated Transcription Initiation (GO:2000144)	1/56	0.522633	0.579126	0	0	1.37116	0.889712	SETX
Regulation Of Cation Channel Activity (GO:2001257)	1/56	0.522633	0.579126	0	0	1.37116	0.889712	EDN1
Antigen Receptor-Mediated Signaling Pathway (GO:0050851)	2/134	0.526035	0.582566	0	0	1.14254	0.733954	RNF31;NFKBIZ
RNA Catabolic Process (GO:0006401)	1/57	0.528904	0.584421	0	0	1.34661	0.857718	EXOSC7
Signal Transduction In Response To DNA Damage (GO:0042770)	1/57	0.528904	0.584421	0	0	1.34661	0.857718	TIPRL
Endosome To Lysosome Transport (GO:0008333)	1/57	0.528904	0.584421	0	0	1.34661	0.857718	HMGXB4
Post-Transcriptional Regulation Of Gene Expression (GO:0010608)	1/57	0.528904	0.584421	0	0	1.34661	0.857718	RPL10
Regulation Of Phagocytosis (GO:0050764)	1/58	0.535093	0.590593	0	0	1.32291	0.827238	TLR2
Selective Autophagy (GO:0061912)	1/58	0.535093	0.590593	0	0	1.32291	0.827238	RB1CC1
Protein Localization To Plasma Membrane (GO:0072659)	2/137	0.537953	0.593415	0	0	1.11698	0.69251	EHD1;S100A10
Regulation Of miRNA Transcription (GO:1902893)	1/59	0.541201	0.594653	0	0	1.30004	0.798178	IL10
Anterior/Posterior Pattern Specification (GO:0009952)	1/59	0.541201	0.594653	0	0	1.30004	0.798178	HES4
Regulation Of Multicellular Organismal Development (GO:2000026)	1/59	0.541201	0.594653	0	0	1.30004	0.798178	DUSP6
Microtubule Cytoskeleton Organization Involved In Mitosis (GO:1902850)	1/59	0.541201	0.594653	0	0	1.30004	0.798178	STMN1
Positive Regulation Of Proteolysis (GO:0045862)	1/59	0.541201	0.594653	0	0	1.30004	0.798178	FBXW11
protein-DNA Complex Assembly (GO:0065004)	1/59	0.541201	0.594653	0	0	1.30004	0.798178	HIRA
Regulation Of Cell Death (GO:0010941)	1/59	0.541201	0.594653	0	0	1.30004	0.798178	CIDEB
Regulation Of Extrinsic Apoptotic Signaling Pathway (GO:2001236)	1/60	0.547229	0.599439	0	0	1.27794	0.770454	BCL2L14
Response To Retinoic Acid (GO:0032526)	1/60	0.547229	0.599439	0	0	1.27794	0.770454	SETX
Sterol Metabolic Process (GO:0016125)	1/60	0.547229	0.599439	0	0	1.27794	0.770454	CYP1B1
Negative Regulation Of Peptidase Activity (GO:0010466)	1/60	0.547229	0.599439	0	0	1.27794	0.770454	SERPINF1
Positive Regulation Of Phagocytosis (GO:0050766)	1/60	0.547229	0.599439	0	0	1.27794	0.770454	CCL2
Regulation Of Intracellular Signal Transduction (GO:1902531)	4/297	0.547393	0.599439	0	0	1.02892	0.620013	NFKBIA;PDPK1;TMSB4X;DYNLL1
Negative Regulation Of Nucleic Acid-Templated Transcription (GO:1903507)	6/456	0.552906	0.603748	0	0	1.00458	0.595282	CYP27B1;USP47;FBXW11;PHF12;IRF1;LEF1
Autophagosome Organization (GO:1905037)	1/61	0.553178	0.603748	0	0	1.25658	0.743988	RB1CC1
Negative Regulation Of Autophagy (GO:0010507)	1/61	0.553178	0.603748	0	0	1.25658	0.743988	IL10
Negative Regulation Of Intrinsic Apoptotic Signaling Pathway (GO:2001243)	1/61	0.553178	0.603748	0	0	1.25658	0.743988	PLAUR
Positive Regulation Of Cell Junction Assembly (GO:1901890)	1/61	0.553178	0.603748	0	0	1.25658	0.743988	S100A10
Positive Regulation Of Organelle Assembly (GO:1902117)	1/61	0.553178	0.603748	0	0	1.25658	0.743988	G3BP1
Protein Localization To Cell Periphery (GO:1990778)	2/142	0.557355	0.607968	0	0	1.07681	0.629454	EHD1;S100A10
Spliceosomal Complex Assembly (GO:0000245)	1/62	0.55905	0.608798	0	0	1.23591	0.718706	SETX
Negative Regulation Of Kinase Activity (GO:0033673)	1/62	0.55905	0.608798	0	0	1.23591	0.718706	PDPK1
Phosphatidylinositol-Mediated Signaling (GO:0048015)	1/62	0.55905	0.608798	0	0	1.23591	0.718706	EDN1
Positive Regulation Of Transferase Activity (GO:0051347)	2/143	0.561166	0.610763	0	0	1.06912	0.617673	ARRDC4;DCUN1D5
Inorganic Anion Transmembrane Transport (GO:0098661)	1/63	0.564844	0.613521	0	0	1.21592	0.69454	CYP27B1
Phosphatidylinositol Metabolic Process (GO:0046488)	1/63	0.564844	0.613521	0	0	1.21592	0.69454	PI4K2B
Positive Regulation Of Mitotic Cell Cycle Phase Transition (GO:1901992)	1/63	0.564844	0.613521	0	0	1.21592	0.69454	AIF1
Actin Filament Organization (GO:0007015)	2/144	0.564953	0.613521	0	0	1.06154	0.606152	HIP1R;AIF1
Regulation Of Secretion By Cell (GO:1903530)	1/64	0.570562	0.619269	0	0	1.19656	0.671428	MCTP2
Antimicrobial Humoral Immune Response Mediated By Antimicrobial Peptide (GO:0061844)	1/65	0.576206	0.622977	0	0	1.1778	0.64931	CXCL8
Autophagosome Assembly (GO:0000045)	1/65	0.576206	0.622977	0	0	1.1778	0.64931	RB1CC1
Canonical Wnt Signaling Pathway (GO:0060070)	1/65	0.576206	0.622977	0	0	1.1778	0.64931	LEF1
Cellular Response To Light Stimulus (GO:0071482)	1/65	0.576206	0.622977	0	0	1.1778	0.64931	USP47
Regulation Of Translational Initiation (GO:0006446)	1/65	0.576206	0.622977	0	0	1.1778	0.64931	CCL5
Positive Regulation Of Cell Cycle (GO:0045787)	1/65	0.576206	0.622977	0	0	1.1778	0.64931	APP
Regulation Of Cell-Matrix Adhesion (GO:0001952)	1/65	0.576206	0.622977	0	0	1.1778	0.64931	RHOA
Cilium Organization (GO:0044782)	3/228	0.576574	0.623031	0	0	1.00453	0.553146	EHD1;CFAP298;TMEM107
Regulation Of Endocytosis (GO:0030100)	1/66	0.581776	0.627959	0	0	1.15962	0.628133	HIP1R
Negative Regulation Of Endopeptidase Activity (GO:0010951)	1/66	0.581776	0.627959	0	0	1.15962	0.628133	SERPINF1
Negative Regulation Of Protein Phosphorylation (GO:0001933)	2/149	0.583537	0.629512	0	0	1.02517	0.552206	PDPK1;SAMSN1
Extrinsic Apoptotic Signaling Pathway (GO:0097191)	1/67	0.587273	0.632497	0	0	1.14199	0.607845	PDPK1
Negative Regulation Of Cellular Catabolic Process (GO:0031330)	1/67	0.587273	0.632497	0	0	1.14199	0.607845	IL10
Protein Secretion (GO:0009306)	1/67	0.587273	0.632497	0	0	1.14199	0.607845	MIA3
B Cell Differentiation (GO:0030183)	1/68	0.592698	0.637639	0	0	1.12489	0.588399	IL10
Cell-Cell Junction Organization (GO:0045216)	1/68	0.592698	0.637639	0	0	1.12489	0.588399	MARVELD2
Translation (GO:0006412)	3/234	0.594206	0.63891	0	0	0.978138	0.50915	RPL10;RPS3;MRPL13
Regulation Of Monoatomic Ion Transmembrane Transporter Activity (GO:0032412)	1/69	0.598052	0.641987	0	0	1.10829	0.56975	APP
Establishment Of Protein Localization To Membrane (GO:0090150)	1/69	0.598052	0.641987	0	0	1.10829	0.56975	NCF1
Phospholipid Metabolic Process (GO:0006644)	1/69	0.598052	0.641987	0	0	1.10829	0.56975	PLAA
Epithelium Development (GO:0060429)	2/154	0.60153	0.645368	0	0	0.991194	0.503803	GSTK1;CPT1A
Sulfur Compound Biosynthetic Process (GO:0044272)	1/70	0.603335	0.646596	0	0	1.09218	0.551857	B3GNT2
Negative Regulation Of Extrinsic Apoptotic Signaling Pathway (GO:2001237)	1/70	0.603335	0.646596	0	0	1.09218	0.551857	TNFAIP3
Ribosome Biogenesis (GO:0042254)	2/155	0.605058	0.648088	0	0	0.984666	0.494726	EXOSC7;NAT10
Regulation Of Cilium Assembly (GO:1902017)	1/71	0.60855	0.650049	0	0	1.07652	0.534682	TBC1D2B
Regulation Of Double-Strand Break Repair Via Homologous Recombination (GO:0010569)	1/71	0.60855	0.650049	0	0	1.07652	0.534682	CGAS
Lipid Biosynthetic Process (GO:0008610)	1/71	0.60855	0.650049	0	0	1.07652	0.534682	ACSL1
Negative Regulation Of Protein Binding (GO:0032091)	1/71	0.60855	0.650049	0	0	1.07652	0.534682	IFIT2
Positive Regulation Of Cell-Substrate Adhesion (GO:0010811)	1/71	0.60855	0.650049	0	0	1.07652	0.534682	S100A10
Transforming Growth Factor Beta Receptor Signaling Pathway (GO:0007179)	1/72	0.613696	0.655189	0	0	1.0613	0.518187	LPXN
DNA Replication (GO:0006260)	1/73	0.618775	0.659892	0	0	1.04651	0.502339	TBRG1
Ubiquitin-Dependent ERAD Pathway (GO:0030433)	1/73	0.618775	0.659892	0	0	1.04651	0.502339	UBXN8
Regulation Of Cell Cycle G1/S Phase Transition (GO:1902806)	1/74	0.623787	0.664875	0	0	1.03212	0.487105	CDKN2C
Protein-Containing Complex Assembly (GO:0065003)	4/328	0.625731	0.666584	0	0	0.928988	0.435541	SHQ1;HIP1R;LPXN;TBCA
Regulation Of Fat Cell Differentiation (GO:0045598)	1/75	0.628734	0.667242	0	0	1.01812	0.472456	ALOX5
Regulation Of Plasma Membrane Bounded Cell Projection Assembly (GO:0120032)	1/75	0.628734	0.667242	0	0	1.01812	0.472456	TBC1D2B
Defense Response To Gram-negative Bacterium (GO:0050829)	1/75	0.628734	0.667242	0	0	1.01812	0.472456	LYZ
Nucleosome Organization (GO:0034728)	1/75	0.628734	0.667242	0	0	1.01812	0.472456	HIRA
Positive Regulation Of Neurogenesis (GO:0050769)	1/75	0.628734	0.667242	0	0	1.01812	0.472456	SERPINF1
Regulation Of BMP Signaling Pathway (GO:0030510)	1/75	0.628734	0.667242	0	0	1.01812	0.472456	TNFAIP6
Regulation Of DNA Replication (GO:0006275)	1/75	0.628734	0.667242	0	0	1.01812	0.472456	S100A11
Protein Autophosphorylation (GO:0046777)	2/162	0.629093	0.667261	0	0	0.94125	0.436247	PDPK1;RB1CC1
Adenylate Cyclase-Modulating G Protein-Coupled Receptor Signaling Pathway (GO:0007188)	2/163	0.632433	0.67044	0	0	0.935356	0.428563	MARCO;GPR171
Wnt Signaling Pathway (GO:0016055)	1/76	0.633616	0.670968	0	0	1.0045	0.458364	LEF1
Positive Regulation Of Protein Secretion (GO:0050714)	1/76	0.633616	0.670968	0	0	1.0045	0.458364	TLR2
Regulation Of Transcription Elongation By RNA Polymerase II (GO:0034243)	1/77	0.638434	0.674975	0	0	0.991228	0.444801	INTS2
Monoatomic Cation Homeostasis (GO:0055080)	1/77	0.638434	0.674975	0	0	0.991228	0.444801	CYP27B1
Positive Regulation Of Endothelial Cell Proliferation (GO:0001938)	1/77	0.638434	0.674975	0	0	0.991228	0.444801	PDPK1
Regulation Of TOR Signaling (GO:0032006)	1/78	0.643189	0.679635	0	0	0.978305	0.431743	LAMTOR2
Regulation Of Neuron Differentiation (GO:0045664)	1/79	0.647881	0.682751	0	0	0.965714	0.419166	RHOA
Cellular Response To UV (GO:0034644)	1/79	0.647881	0.682751	0	0	0.965714	0.419166	USP47
Response To Insulin (GO:0032868)	1/79	0.647881	0.682751	0	0	0.965714	0.419166	PDPK1
Positive Regulation Of Catabolic Process (GO:0009896)	1/79	0.647881	0.682751	0	0	0.965714	0.419166	TNFAIP3
Positive Regulation Of Endocytosis (GO:0045807)	1/79	0.647881	0.682751	0	0	0.965714	0.419166	PPT1
Regulation Of Organelle Assembly (GO:1902115)	1/80	0.652512	0.686154	0	0	0.953441	0.407048	TBC1D2B
Glycoprotein Biosynthetic Process (GO:0009101)	1/80	0.652512	0.686154	0	0	0.953441	0.407048	TMEM106A
Wound Healing (GO:0042060)	1/80	0.652512	0.686154	0	0	0.953441	0.407048	MIA3
Negative Regulation Of Protein Serine/Threonine Kinase Activity (GO:0071901)	1/80	0.652512	0.686154	0	0	0.953441	0.407048	SPRY1
Positive Regulation Of Growth (GO:0045927)	1/81	0.657082	0.690589	0	0	0.941475	0.395369	USP47
Heart Development (GO:0007507)	2/171	0.658309	0.691507	0	0	0.890715	0.372391	DYNLL1;PRICKLE4
Neuron Differentiation (GO:0030182)	2/173	0.664547	0.697685	0	0	0.880207	0.359697	PPT1;RUNX1
Cellular Component Assembly (GO:0022607)	3/260	0.664962	0.697747	0	0	0.87801	0.358251	LPXN;AIF1;RHOA
Epigenetic Regulation Of Gene Expression (GO:0040029)	1/83	0.666044	0.697761	0	0	0.918419	0.373245	DPY30
Vesicle-Mediated Transport To The Plasma Membrane (GO:0098876)	1/83	0.666044	0.697761	0	0	0.918419	0.373245	EHD1
Regulation Of Cell Division (GO:0051302)	1/83	0.666044	0.697761	0	0	0.918419	0.373245	EVI2B
Ribosomal Small Subunit Biogenesis (GO:0042274)	1/84	0.670437	0.701987	0	0	0.907307	0.362764	NAT10
Nervous System Development (GO:0007399)	5/433	0.673037	0.703143	0	0	0.877759	0.347553	APP;EGR2;PPT1;LSAMP;ZNF76
Extracellular Matrix Organization (GO:0030198)	2/176	0.673731	0.703143	0	0	0.864898	0.341569	APP;CYP1B1
Regulation Of Osteoblast Differentiation (GO:0045667)	1/85	0.674773	0.703143	0	0	0.89646	0.352649	TNFAIP6
Epidermis Development (GO:0008544)	1/85	0.674773	0.703143	0	0	0.89646	0.352649	FABP5
Establishment Of Protein Localization To Organelle (GO:0072594)	1/85	0.674773	0.703143	0	0	0.89646	0.352649	PEX19
mRNA Metabolic Process (GO:0016071)	1/85	0.674773	0.703143	0	0	0.89646	0.352649	HIPK3
Negative Regulation Of Cell Cycle (GO:0045786)	1/85	0.674773	0.703143	0	0	0.89646	0.352649	IL10
Positive Regulation Of Amide Metabolic Process (GO:0034250)	1/85	0.674773	0.703143	0	0	0.89646	0.352649	NAT10
Positive Regulation Of Canonical Wnt Signaling Pathway (GO:0090263)	1/85	0.674773	0.703143	0	0	0.89646	0.352649	USP47
Regulation Of Mitotic Cell Cycle Phase Transition (GO:1901990)	1/86	0.679051	0.707225	0	0	0.885869	0.342883	CDKN2C
Endosomal Transport (GO:0016197)	2/180	0.68566	0.713728	0	0	0.84529	0.31899	EHD1;DPY30
Positive Regulation Of Cell Adhesion (GO:0045785)	1/88	0.687441	0.715202	0	0	0.865416	0.32434	CCL5
ERAD Pathway (GO:0036503)	1/89	0.691554	0.717955	0	0	0.855538	0.315535	UBXN8
Cellular Response To Peptide Hormone Stimulus (GO:0071375)	1/89	0.691554	0.717955	0	0	0.855538	0.315535	PDPK1
Regulation Of Vesicle-Mediated Transport (GO:0060627)	1/89	0.691554	0.717955	0	0	0.855538	0.315535	HIP1R
Positive Regulation Of DNA Repair (GO:0045739)	1/89	0.691554	0.717955	0	0	0.855538	0.315535	RPS3
Regulation Of Epithelial Cell Proliferation (GO:0050678)	1/91	0.699618	0.725173	0	0	0.836441	0.298794	GRN
Lymphocyte Differentiation (GO:0030098)	1/91	0.699618	0.725173	0	0	0.836441	0.298794	IL10
rRNA Metabolic Process (GO:0016072)	1/91	0.699618	0.725173	0	0	0.836441	0.298794	EXOSC7
B Cell Activation (GO:0042113)	1/92	0.703571	0.728114	0	0	0.827207	0.290835	IL10
Positive Regulation Of Neuron Projection Development (GO:0010976)	1/92	0.703571	0.728114	0	0	0.827207	0.290835	SETX
Positive Regulation Of Protein Catabolic Process (GO:0045732)	1/92	0.703571	0.728114	0	0	0.827207	0.290835	TNFAIP3
Regulation Of Endothelial Cell Proliferation (GO:0001936)	1/93	0.707472	0.730992	0	0	0.818174	0.283135	ALOX5
Positive Regulation Of Cellular Component Biogenesis (GO:0044089)	1/93	0.707472	0.730992	0	0	0.818174	0.283135	RPS3
Positive Regulation Of Protein Kinase B Signaling (GO:0051897)	1/93	0.707472	0.730992	0	0	0.818174	0.283135	IL18
Axonogenesis (GO:0007409)	2/188	0.708446	0.731613	0	0	0.808602	0.27871	APP;MYCBP2
Regulation Of mRNA Splicing, Via Spliceosome (GO:0048024)	1/94	0.711322	0.733422	0	0	0.809335	0.275684	RBMX
Sphingolipid Metabolic Process (GO:0006665)	1/94	0.711322	0.733422	0	0	0.809335	0.275684	PPT1
Muscle Contraction (GO:0006936)	1/94	0.711322	0.733422	0	0	0.809335	0.275684	TMOD3
Cell Junction Assembly (GO:0034329)	1/95	0.715122	0.736952	0	0	0.800685	0.268472	RHOA
Cellular Response To Transforming Growth Factor Beta Stimulus (GO:0071560)	1/96	0.718871	0.740104	0	0	0.792216	0.261489	LPXN
Modification-Dependent Protein Catabolic Process (GO:0019941)	2/192	0.719315	0.740104	0	0	0.791417	0.260737	HERC5;ISG15
Protein Localization To Membrane (GO:0072657)	2/192	0.719315	0.740104	0	0	0.791417	0.260737	EHD1;S100A10
Regulation Of Gene Expression (GO:0010468)	13/1127	0.7209	0.741346	0	0	0.872834	0.285639	IL10;APP;MYCBP;CXCL8;LEF1;AIF1;NFKB2;CYP27B1;SAP30L;NFKBIZ;RPS3;ITGB8;TLR2
Monocarboxylic Acid Metabolic Process (GO:0032787)	1/97	0.722572	0.742675	0	0	0.783924	0.254727	CPT1A
Mitochondrial Translation (GO:0032543)	1/98	0.726224	0.746037	0	0	0.775803	0.248177	MRPL13
DNA Metabolic Process (GO:0006259)	3/288	0.730686	0.750228	0	0	0.790612	0.248071	TBRG1;RPS3;DNASE2
DNA Repair (GO:0006281)	3/291	0.737092	0.756408	0	0	0.782255	0.238621	SETX;USP47;RPS3
Activation Of GTPase Activity (GO:0090630)	1/102	0.740359	0.758965	0	0	0.744926	0.22394	TBC1D2B
Regulation Of RNA Splicing (GO:0043484)	1/102	0.740359	0.758965	0	0	0.744926	0.22394	SETX
Mitochondrial Gene Expression (GO:0140053)	1/103	0.743778	0.762071	0	0	0.737585	0.218335	MRPL13
Cellular Response To Organonitrogen Compound (GO:0071417)	1/105	0.750481	0.768537	0	0	0.723327	0.207624	LAMTOR2
Regulation Of Cellular Response To Stress (GO:0080135)	1/107	0.75701	0.774413	0	0	0.709607	0.19754	ALOX5
Positive Regulation Of Autophagy (GO:0010508)	1/107	0.75701	0.774413	0	0	0.709607	0.19754	RB1CC1
Glycerophospholipid Biosynthetic Process (GO:0046474)	1/108	0.76021	0.776875	0	0	0.70294	0.192718	PI4K2B
Positive Regulation Of DNA Metabolic Process (GO:0051054)	1/108	0.76021	0.776875	0	0	0.70294	0.192718	RPS3
Extracellular Structure Organization (GO:0043062)	1/109	0.763369	0.779289	0	0	0.696396	0.188037	APP
Negative Regulation Of Developmental Process (GO:0051093)	1/109	0.763369	0.779289	0	0	0.696396	0.188037	SAP30L
External Encapsulating Structure Organization (GO:0045229)	1/110	0.766485	0.782063	0	0	0.689972	0.183491	APP
Mitotic Cell Cycle Phase Transition (GO:0044772)	1/111	0.769561	0.784792	0	0	0.683664	0.179075	CDC27
mRNA Processing (GO:0006397)	2/214	0.773154	0.788046	0	0	0.708491	0.182278	CMTR1;RBMX
Response To Endoplasmic Reticulum Stress (GO:0034976)	1/114	0.778549	0.793132	0	0	0.665412	0.166568	CXCL8
Negative Regulation Of Transcription By RNA Polymerase II (GO:0000122)	8/763	0.786371	0.800682	0	0	0.791907	0.190316	CYP27B1;EDN1;RPL10;PHF12;SAP30L;LEF1;BEND3;RUNX1
Protein Maturation (GO:0051604)	1/117	0.787188	0.800682	0	0	0.648104	0.155084	CPM
Protein Processing (GO:0016485)	1/117	0.787188	0.800682	0	0	0.648104	0.155084	CPM
Regulation Of Small GTPase Mediated Signal Transduction (GO:0051056)	1/118	0.789992	0.802701	0	0	0.642532	0.151466	DYNLL1
Positive Regulation Of Cell Projection Organization (GO:0031346)	1/118	0.789992	0.802701	0	0	0.642532	0.151466	SETX
Negative Regulation Of DNA-templated Transcription (GO:0045892)	11/1025	0.791918	0.80424	0	0	0.809244	0.188795	CYP27B1;USP47;EDN1;RPL10;FBXW11;PHF12;IRF1;SAP30L;LEF1;BEND3;RUNX1
Regulation Of Protein Kinase Activity (GO:0045859)	1/119	0.792759	0.80426	0	0	0.637054	0.147947	PDPK1
Regulation Of Protein-Containing Complex Assembly (GO:0043254)	1/119	0.792759	0.80426	0	0	0.637054	0.147947	RPS3
Regulation Of Protein Catabolic Process (GO:0042176)	1/122	0.800845	0.812043	0	0	0.621165	0.137953	TNFAIP3
Positive Regulation Of Epithelial Cell Proliferation (GO:0050679)	1/123	0.80347	0.814283	0	0	0.616042	0.134799	GRN
Neuron Projection Guidance (GO:0097485)	1/124	0.806061	0.816064	0	0	0.611002	0.13173	MYCBP2
Regulation Of DNA Metabolic Process (GO:0051052)	1/124	0.806061	0.816064	0	0	0.611002	0.13173	IL7R
Protein-Containing Complex Organization (GO:0043933)	1/126	0.81114	0.820781	0	0	0.601165	0.125833	LPXN
Cytosolic Transport (GO:0016482)	1/127	0.81363	0.822876	0	0	0.596363	0.123	STX8
Regulation Of DNA Repair (GO:0006282)	1/129	0.818512	0.827385	0	0	0.586985	0.117554	RPS3
Synapse Organization (GO:0050808)	1/131	0.823266	0.831762	0	0	0.577896	0.112387	APP
Circulatory System Development (GO:0072359)	1/132	0.825596	0.833686	0	0	0.573455	0.109902	PRICKLE4
Regulation Of Autophagy (GO:0010506)	2/241	0.826768	0.834439	0	0	0.627583	0.119386	IL10;RB1CC1
Cellular Response To Metal Ion (GO:0071248)	1/135	0.832406	0.839696	0	0	0.560531	0.102821	NCF1
Regulation Of Protein Kinase B Signaling (GO:0051896)	1/136	0.834616	0.841492	0	0	0.55635	0.100579	IL18
Negative Regulation Of Wnt Signaling Pathway (GO:0030178)	1/140	0.843171	0.84968	0	0	0.54023	0.0921554	HMGXB4
Neuron Projection Morphogenesis (GO:0048812)	1/146	0.855184	0.861342	0	0	0.517717	0.0809911	APP
Axon Guidance (GO:0007411)	1/149	0.860842	0.86615	0	0	0.507145	0.075993	MYCBP2
Skeletal System Development (GO:0001501)	1/149	0.860842	0.86615	0	0	0.507145	0.075993	ITGB8
Monoatomic Cation Transmembrane Transport (GO:0098655)	2/281	0.88543	0.890432	0	0	0.536504	0.0652831	ATP6AP1;COX15
Regulation Of DNA-templated Transcription (GO:0006355)	20/1922	0.887422	0.891977	0	0	0.775	0.0925622	ACVR1;IL10;BATF2;USP47;EGR2;MYCBP;NCF1;FBXW11;STAT2;CD80;PHF12;LEF1;ZNF76;RUNX1;NFKB2;CYP27B1;HIRA;IRF1;SAP30L;HES4
Inorganic Cation Transmembrane Transport (GO:0098662)	2/284	0.888993	0.893098	0	0	0.530715	0.062447	ATP6AP1;COX15
Double-Strand Break Repair (GO:0006302)	1/168	0.891899	0.895558	0	0	0.44901	0.0513677	SETX
Generation Of Neurons (GO:0048699)	1/172	0.8975	0.90072	0	0	0.438417	0.0474114	RUNX1
RNA Splicing, Via Transesterification Reactions With Bulged Adenosine As Nucleophile (GO:0000377)	1/180	0.907849	0.910639	0	0	0.418652	0.0404743	RBMX
Proteolysis (GO:0006508)	2/330	0.932221	0.934608	0	0	0.455206	0.0319489	CPM;CLPX
Regulation Of Canonical Wnt Signaling Pathway (GO:0060828)	1/207	0.935677	0.937593	0	0	0.363278	0.0241524	USP47
Regulation Of Nucleic Acid-Templated Transcription (GO:1903506)	3/452	0.937692	0.939131	0	0	0.497605	0.0320129	MYCBP;SAP30L;NFKB2
mRNA Splicing, Via Spliceosome (GO:0000398)	1/211	0.939016	0.939976	0	0	0.356285	0.0224184	RBMX
Chromatin Remodeling (GO:0006338)	1/228	0.951384	0.95187	0	0	0.329316	0.0164122	HIRA
Chromatin Organization (GO:0006325)	1/268	0.971501	0.971501	0	0	0.279406	0.00807844	HIRA

## Sheet: PAM_NC134_UPDOWN_MSigDB_Hall
Term	Overlap	P.value	Adjusted.P.value	Old.P.value	Old.Adjusted.P.value	Odds.Ratio	Combined.Score	Genes
Interferon Gamma Response	28/200	7.45993e-21	3.43157e-19	0	0	13.6118	630.836	RNF31;TNFAIP6;TNFAIP3;ADAR;DDX60;IFIT3;IFIT2;IFIH1;SOCS3;SOCS1;CCL5;DHX58;SLAMF7;CCL2;CMTR1;BATF2;RSAD2;STAT2;P2RY14;MX1;TAP1;ISG15;NFKBIA;ZNFX1;IL7;IRF1;PELI1;IDO1
TNF-alpha Signaling via NF-kB	23/200	2.09901e-15	4.82772e-14	0	0	10.6353	359.443	ABCA1;EGR2;EDN1;TNFAIP6;CD80;IL18;PLAUR;TAP1;TNFAIP3;IFIT2;NFKB2;EHD1;IFIH1;NFKBIA;SOCS3;IRF1;CCL5;CCL4;CCL2;IL7R;IER3;TLR2;BIRC3
Interferon Alpha Response	17/97	8.68076e-15	1.33105e-13	0	0	17.0503	552.049	RNF31;BATF2;RSAD2;STAT2;MX1;TAP1;ISG15;ADAR;DDX60;IFIT3;IFIT2;IFIH1;MOV10;IL7;IRF1;DHX58;CMTR1
Inflammatory Response	16/200	9.39108e-09	1.07997e-07	0	0	6.91198	127.758	ABCA1;IL10;EDN1;CXCL8;TNFAIP6;IL18;PLAUR;NFKBIA;MARCO;IRF1;CCL5;ITGB8;CCL2;ITGA5;IL7R;TLR2
Oxidative Phosphorylation	12/200	1.3744e-05	0.000126445	0	0	4.99149	55.8793	BCKDHA;PDHX;HADHA;CPT1A;PHYH;ATP6AP1;COX15;MGST3;IDH1;PDK4;SLC25A4;ACAT1
Allograft Rejection	11/200	6.93583e-05	0.000531747	0	0	4.53296	43.4086	IL10;IGSF6;SOCS1;IL7;CD80;CCL5;CCL4;IL18;TAP1;CCL2;TLR2
IL-6/JAK/STAT3 Signaling	7/87	0.000146293	0.000961355	0	0	6.74539	59.5611	SOCS3;SOCS1;IL7;IRF1;STAT2;CD9;TLR2
Cholesterol Homeostasis	6/74	0.000419712	0.00225198	0	0	6.77964	52.7181	FABP5;ETHE1;PLAUR;CD9;TMEM97;S100A11
Pperoxisome	7/104	0.000440605	0.00225198	0	0	5.5584	42.9518	GSTK1;FIS1;ACSL1;IDH1;ABCC5;CAT;SLC25A4
Bile Acid Metabolism	7/112	0.000687845	0.00316409	0	0	5.13281	37.3769	ABCA1;GSTK1;PHYH;PEX19;ACSL1;IDH1;CAT
Apoptosis	8/161	0.00130659	0.00470464	0	0	4.0317	26.7719	APP;IRF1;LEF1;PPT1;IL18;TAP1;IER3;BIRC3
Adipogenesis	9/200	0.00132957	0.00470464	0	0	3.64056	24.1111	ABCA1;BCKDHA;PHYH;CDKN2C;FABP4;MGST3;IDH1;CAT;CMBL
Complement	9/200	0.00132957	0.00470464	0	0	3.64056	24.1111	EHD1;CPM;IRF1;CCL5;PLAUR;TNFAIP3;LTA4H;LIPA;DUSP6
p53 Pathway	7/200	0.0165557	0.050771	0	0	2.77995	11.4006	APP;SOCS1;FUCA1;ABCC5;TAP1;IER3;S100A10
KRAS Signaling Up	7/200	0.0165557	0.050771	0	0	2.77995	11.4006	FUCA1;PLAUR;TNFAIP3;CD37;IL7R;DUSP6;BIRC3
UV Response Up	6/158	0.0179996	0.051749	0	0	3.02005	12.1327	NFKBIA;EPCAM;IRF1;PPT1;TAP1;SLC25A4
G2-M Checkpoint	6/200	0.0484598	0.123842	0	0	2.36115	7.14724	TPX2;HIRA;CDKN2C;STMN1;CDC27;G3BP1
Xenobiotic Metabolism	6/200	0.0484598	0.123842	0	0	2.36115	7.14724	IDH1;CAT;PDK4;TMEM97;PTGR1;COMT
Wnt-beta Catenin Signaling	2/42	0.104684	0.253445	0	0	3.78808	8.54897	MAML1;LEF1
Apical Surface	2/44	0.113121	0.257416	0	0	3.60733	7.86143	APP;PLAUR
Epithelial Mesenchymal Transition	5/200	0.123112	0.257416	0	0	1.94982	4.0842	CXCL8;FUCA1;PLAUR;TNFAIP3;ITGA5
KRAS Signaling Dn	5/200	0.123112	0.257416	0	0	1.94982	4.0842	EDN1;RSAD2;CD80;MX1;ENTPD7
Fatty Acid Metabolism	4/158	0.153834	0.301978	0	0	1.97161	3.69061	CPT1A;ACSL1;IDH1;S100A10
TGF-beta Signaling	2/54	0.157554	0.301978	0	0	2.91213	5.38158	ACVR1;RHOA
Hypoxia	4/200	0.267367	0.42975	0	0	1.5458	2.03912	ANXA2;PLAUR;TNFAIP3;IER3
Myogenesis	4/200	0.267367	0.42975	0	0	1.5458	2.03912	APP;FABP3;ATP6AP1;ACSL1
mTORC1 Signaling	4/200	0.267367	0.42975	0	0	1.5458	2.03912	IDH1;CD9;TMEM97;LTA4H
Glycolysis	4/200	0.267367	0.42975	0	0	1.5458	2.03912	IDH1;STMN1;ALDH7A1;IER3
Coagulation	3/138	0.27093	0.42975	0	0	1.68194	2.19644	CD9;LTA4H;DUSP6
UV Response Dn	3/144	0.292276	0.448157	0	0	1.60987	1.98024	ANXA2;PRKCE;RUNX1
Notch Signaling	1/32	0.344462	0.511137	0	0	2.43567	2.59587	FBXW11
Protein Secretion	2/96	0.3589	0.51168	0	0	1.60753	1.64725	ABCA1;PPT1
Androgen Response	2/100	0.3777	0.51168	0	0	1.5416	1.50099	ABHD2;DBI
Angiogenesis	1/36	0.378198	0.51168	0	0	2.15687	2.0972	APP
PI3K/AKT/mTOR Signaling	2/105	0.400872	0.52686	0	0	1.46639	1.34045	ARPC3;STAT2
Reactive Oxygen Species Pathway	1/49	0.476345	0.547924	0	0	1.57168	1.16558	CAT
IL-2/STAT5 Signaling	3/199	0.485052	0.547924	0	0	1.15487	0.835549	IL10;SOCS1;NFKBIZ
Estrogen Response Late	3/200	0.488367	0.547924	0	0	1.14895	0.82344	FABP5;ABHD2;CD9
E2F Targets	3/200	0.488367	0.547924	0	0	1.14895	0.82344	CDKN2C;STMN1;CNOT9
Myc Targets V1	3/200	0.488367	0.547924	0	0	1.14895	0.82344	EXOSC7;G3BP1;RPS3
heme Metabolism	3/200	0.488367	0.547924	0	0	1.14895	0.82344	MGST3;CDC27;CAT
Myc Targets V2	1/58	0.535093	0.586054	0	0	1.32291	0.827238	TMEM97
Mitotic Spindle	2/199	0.737516	0.78897	0	0	0.763022	0.232316	TPX2;CDC27
Unfolded Protein Response	1/113	0.775593	0.810847	0	0	0.671388	0.170618	CCL2
Spermatogenesis	1/135	0.832406	0.850904	0	0	0.560531	0.102821	AGFG1
Estrogen Response Early	1/200	0.92939	0.92939	0	0	0.376191	0.0275472	ABHD2

## Sheet: PAM_NC174_UPDOWN_GO_BiolProc
Term	Overlap	P.value	Adjusted.P.value	Old.P.value	Old.Adjusted.P.value	Odds.Ratio	Combined.Score	Genes
Defense Response To Virus (GO:0051607)	42/189	1.31594e-28	3.39118e-25	0	0	12.6373	811.288	RNASEL;IFIT5;CGAS;IFIT1;DDX60;USP18;IFI44L;IFIT3;IFIT2;IFIH1;DHX58;G3BP1;PMAIP1;TRIM26;GBP2;TRIM21;MORC3;RSAD2;MX2;STAT2;MX1;ACOD1;EIF2AK2;ISG15;ATAD3A;PML;BST2;ISG20;CXCL10;MOV10;SLFN11;ZNFX1;OAS1;PDE12;OAS2;IRF1;IRF2;BCL2;IRF7;RIGI;TLR2;TRIM56
Defense Response To Symbiont (GO:0140546)	34/148	7.29375e-24	9.398e-21	0	0	12.977	691.351	RNASEL;IFIT5;CGAS;IFIT1;DDX60;IFI44L;IFIT3;IFIT2;IFIH1;G3BP1;PMAIP1;GBP2;RSAD2;MX2;STAT2;MX1;ACOD1;EIF2AK2;ISG15;BST2;ISG20;MOV10;SLFN11;ZNFX1;OAS1;PDE12;OAS2;IRF1;IRF2;BCL2;IRF7;RIGI;TLR2;TRIM56
Regulation Of Viral Genome Replication (GO:0045069)	18/67	1.61124e-14	1.38405e-11	0	0	15.4818	491.691	RNASEL;RSAD2;MX1;IFIT5;EIF2AK2;ISG15;ZC3HAV1;IFIT1;IFIH1;BST2;ISG20;ZNFX1;OAS1;TNIP1;OAS2;PDE12;VAPB;CCL5
Negative Regulation Of Viral Process (GO:0048525)	17/61	4.45786e-14	2.87198e-11	0	0	16.2523	499.621	RNASEL;RSAD2;MX1;IFIT5;EIF2AK2;ISG15;ZC3HAV1;IFIT1;IFIH1;BST2;ISG20;ZNFX1;OAS1;TNIP1;OAS2;CCL5;TRIM21
Negative Regulation Of Viral Genome Replication (GO:0045071)	16/53	6.20534e-14	3.19823e-11	0	0	18.1575	552.184	RNASEL;RSAD2;MX1;IFIT5;EIF2AK2;ISG15;ZC3HAV1;IFIT1;IFIH1;BST2;ISG20;ZNFX1;OAS1;TNIP1;OAS2;CCL5
Antiviral Innate Immune Response (GO:0140374)	14/46	2.07083e-12	8.8942e-10	0	0	18.2961	492.222	MORC3;MX1;EIF2AK2;IFIT1;USP18;ATAD3A;IFIT3;IFIT2;IFIH1;CXCL10;OAS1;PDE12;DHX58;RIGI
Positive Regulation Of Type I Interferon Production (GO:0032481)	14/64	2.78322e-10	1.02462e-07	0	0	11.6987	257.398	RIPK2;CGAS;ISG15;IFIH1;OAS1;DHX33;OAS2;IRF1;DHX58;G3BP1;IRF7;TLR2;TRIM56;RIGI
Response To Cytokine (GO:0034097)	17/125	8.07979e-09	2.40172e-06	0	0	6.59955	122.975	MX2;MX1;EIF2AK2;ISG15;ADAR;NFKB1;DDOST;PML;NFKB2;BST2;CYP27B1;NUB1;BCL2;TIMP1;XAF1;TRIM21;TRIM56
Positive Regulation Of Interferon-Beta Production (GO:0032728)	10/36	8.38783e-09	2.40172e-06	0	0	15.9525	296.661	IFIH1;OAS1;RIPK2;OAS2;IRF1;IRF7;ISG15;RIGI;TLR2;TRIM56
Regulation Of Interferon-Beta Production (GO:0032648)	11/50	2.17871e-08	5.61454e-06	0	0	11.7157	206.687	IFIH1;MORC3;OAS1;RIPK2;OAS2;IRF1;IRF7;ISG15;TLR2;TRIM56;RIGI
Negative Regulation Of Innate Immune Response (GO:0045824)	11/52	3.37393e-08	7.90419e-06	0	0	11.143	191.711	GRN;OAS1;STAT2;DHX58;CGAS;TNFAIP3;ACOD1;ISG15;TRIM21;USP18;ATG5
Response To Type II Interferon (GO:0034341)	13/80	5.43259e-08	1.16665e-05	0	0	8.08236	135.204	CCL3L1;BST2;CYP27B1;NUB1;CCL8;PDE12;CCL5;CCL4;CCL2;GBP2;TRIM21;GBP1;TLR2
Regulation Of Type I Interferon Production (GO:0032479)	11/59	1.34366e-07	2.66355e-05	0	0	9.51457	150.546	NPLOC4;DHX33;IRF1;DHX58;G3BP1;IRF7;CGAS;XAF1;TRIM21;TRIM56;ATG5
Cellular Response To Cytokine Stimulus (GO:0071345)	24/308	4.73397e-07	8.71389e-05	0	0	3.56486	51.9163	EGR1;CSF2;PNPT1;CCL3L1;IFIT1;IL2RG;NFKB1;NFKBIA;SOCS1;LRCH1;CCL8;OAS1;PDE12;IL7;SHPK;IRF1;CCL5;CCL4;CCL2;MNDA;IL7R;GBP2;GBP1;TLR2
Positive Regulation Of Cytokine Production (GO:0001819)	24/320	9.40777e-07	0.000161625	0	0	3.41821	47.433	EGR1;CEBPB;FCER1G;CSF2;IL15;RIPK2;CD80;EIF2AK2;CGAS;ISG15;IL17RA;C3;IFIH1;LACC1;RGCC;DHX33;IL7;IRF1;DHX58;G3BP1;IRF7;CYP1B1;TLR2;RIGI
Cytokine-Mediated Signaling Pathway (GO:0019221)	21/257	1.15065e-06	0.000185327	0	0	3.73845	51.124	EGR1;FCER1G;CSF2;TRAF3IP2;CCL3L1;IL15;MX1;IL2RG;IL17RA;NFKBIA;CXCL10;SOCS1;CCL8;OAS1;IL7;OAS2;CCL5;CCL4;CCL2;IL7R;BIRC3
Cellular Response To Type II Interferon (GO:0071346)	10/66	3.6559e-06	0.000554192	0	0	7.39514	92.581	CCL8;CCL3L1;PDE12;IRF1;CCL5;CCL4;CCL2;GBP2;GBP1;TLR2
Regulation Of Receptor Signaling Pathway Via JAK-STAT (GO:0046425)	9/53	4.2514e-06	0.000608659	0	0	8.45802	104.611	GPI;SOCS3;LEPROT;SOCS1;IL10RB;CCL5;DOT1L;CYP1B1;IL7R
Inflammatory Response (GO:0006954)	19/236	4.60882e-06	0.000625101	0	0	3.66621	45.0487	CEBPB;VCAM1;TRAF3IP2;CCL3L1;TNFAIP6;RIPK2;IL10RB;LYZ;NFKB1;NFKB2;CXCL10;CCL8;CCL5;CCRL2;CCL4;CCL2;RAC1;SIGLEC1;TLR2
Regulation Of Apoptotic Process (GO:0042981)	37/705	7.82237e-06	0.00100791	0	0	2.35711	27.7161	CITED2;IFIT3;IFIT2;PRDX3;SOCS3;ERBB3;FAM162A;CYP1B1;EPC1;PMAIP1;PIM3;BAK1;BID;IER3;EGR1;USP47;NIBAN2;HIP1R;CIDEB;RRP1B;ATAD3A;DUSP6;HIPK3;NFKB1;SETX;CXCL10;COPS5;STK17A;IL7;RASA1;CAT;PPT1;BCL2;MNDA;EVI2B;SGK1;BIRC3
Protein Polyubiquitination (GO:0000209)	18/226	9.4932e-06	0.00116495	0	0	3.61738	41.8348	ARRDC4;RNF31;TRAF3IP2;ANAPC7;DTX3L;FBXW11;MYCBP2;TNFAIP3;LNPEP;NT5C2;RNF115;CDC26;PELI1;BCL2;UBE2V1;TRIM38;TRIM21;TRIM56
Apoptotic Process (GO:0006915)	18/228	1.07128e-05	0.00125486	0	0	3.58256	40.9991	RIPK2;PRKCE;MX1;CIDEB;DYNLL1;IFIT2;NFKBIA;ERBB3;CASP10;FAM162A;IRF1;BCL2;PMAIP1;BAK1;BID;BCL2L14;IER3;TLR2
Cytosolic Pattern Recognition Receptor Signaling Pathway (GO:0002753)	6/23	1.32115e-05	0.00148026	0	0	14.522	163.146	IFIH1;DHX58;IRF7;CGAS;TNFAIP3;RIGI
Regulation Of Innate Immune Response (GO:0045088)	10/78	1.6867e-05	0.0018111	0	0	6.08636	66.89	IRF1;CCL5;DHX58;CGAS;TNFAIP3;PARP9;TRIM21;BIRC3;TRIM56;ATG5
Negative Regulation Of Programmed Cell Death (GO:0043069)	24/381	1.8545e-05	0.00191162	0	0	2.82515	30.7809	USP47;TIGAR;NIBAN2;CITED2;ATAD3A;IFIT3;HIPK3;NFKB1;PRDX3;SETX;SOCS3;COPS5;ERBB3;XPNPEP1;IL7;RASA1;CAT;PPT1;BCL2;PIM3;EVI2B;IER3;ATG5;BIRC3
Regulation Of Inflammatory Response (GO:0050727)	18/240	2.14604e-05	0.00212706	0	0	3.3868	36.4058	GHSR;GRN;SEMA7A;TNFAIP6;IL15;ACOD1;NKG7;TNFAIP3;USP18;IL17RA;NFKBIA;LACC1;TNIP1;SHPK;CCL5;NFKBIZ;TLR2;BIRC3
Pyruvate Metabolic Process (GO:0006090)	8/50	2.2999e-05	0.00219512	0	0	7.86037	83.9492	GPI;HK3;PDHX;NR4A3;PGK1;HOGA1;PDHB;DLD
Regulation Of Defense Response To Virus By Host (GO:0050691)	7/37	2.42181e-05	0.00222893	0	0	9.61452	102.187	TRAF3IP2;DTX3L;CGAS;TNFAIP3;NT5C2;PARP9;RIGI
Aerobic Electron Transport Chain (GO:0019646)	9/68	3.43894e-05	0.00305591	0	0	6.30282	64.7789	NDUFA6;COX15;NDUFS5;NDUFAB1;SDHD;UQCRC2;UQCR10;COX6A1;COX5B
Cellular Respiration (GO:0045333)	10/85	3.61198e-05	0.00306054	0	0	5.51631	56.4245	NDUFA6;NR4A3;COX15;NDUFB11;NDUFS5;NDUFAB1;UQCRC2;UQCR10;COX6A1;COX5B
Response To Type I Interferon (GO:0034340)	4/9	3.75141e-05	0.00306054	0	0	32.7983	334.241	MX1;ISG15;IFIT1;TRIM56
Cellular Response To dsRNA (GO:0071359)	5/17	3.80044e-05	0.00306054	0	0	17.1123	174.166	IFIH1;PDE12;CGAS;IFIT1;RIGI
Mitochondrial ATP Synthesis Coupled Electron Transport (GO:0042775)	9/70	4.35006e-05	0.00337796	0	0	6.09554	61.2159	NDUFA6;COX15;NDUFS5;NDUFAB1;SDHD;UQCRC2;UQCR10;COX6A1;COX5B
Positive Regulation Of Defense Response (GO:0031349)	12/124	4.45676e-05	0.00337796	0	0	4.44322	44.5144	NFKBIA;RNF31;GRN;TNIP1;IL15;CCL5;NFKBIZ;ACOD1;NKG7;IL17RA;TLR2;TRIM56
Response To Interferon-Beta (GO:0035456)	6/29	5.50183e-05	0.00405092	0	0	10.7303	105.241	BST2;PNPT1;OAS1;IRF1;MNDA;XAF1
Protein Modification By Small Protein Conjugation (GO:0032446)	22/364	7.58474e-05	0.00542941	0	0	2.69361	25.5537	ARRDC4;DCUN1D5;CRBN;ANAPC7;FBXW11;MYCBP2;ISG15;PML;HERC5;IFIH1;VCPIP1;NUB1;RNF115;COPS5;SUMO1;KCTD13;ZBED1;RNF181;TRIM26;RBBP6;TRIM21;HERC6
Regulation Of Defense Response (GO:0031347)	10/97	0.0001124	0.00775984	0	0	4.75251	43.2167	HERC5;LACC1;SEMA7A;GRN;SHPK;IRF1;DHX58;CGAS;USP18;BIRC3
Negative Regulation Of Apoptotic Process (GO:0043066)	26/482	0.000114425	0.00775984	0	0	2.39423	21.7291	GRN;CITED2;IFIT3;PRDX3;SOCS3;QARS1;ERBB3;PDK4;CCL2;PIM3;IER3;USP47;NIBAN2;ATAD3A;HIPK3;NFKB1;SETX;COPS5;IL7;RASA1;CAT;PPT1;BCL2;ITGA5;EVI2B;BIRC3
Response To Lipopolysaccharide (GO:0032496)	13/159	0.000124742	0.00824256	0	0	3.69397	33.206	CD80;TNFAIP3;NFKB1;PRDX3;CYP27B1;CXCL10;TNIP1;SHPK;PELI1;CCL2;TRIB1;GBP2;CD68
acetyl-CoA Biosynthetic Process From Pyruvate (GO:0006086)	3/5	0.000132523	0.00832958	0	0	61.3774	548.023	PDHX;PDHB;DLD
Interleukin-27-Mediated Signaling Pathway (GO:0070106)	3/5	0.000132523	0.00832958	0	0	61.3774	548.023	OAS1;OAS2;MX1
Cellular Response To Interleukin-1 (GO:0071347)	9/81	0.000138291	0.00848516	0	0	5.16136	45.8646	EGR1;CCL8;CCL3L1;CCL5;CCL4;CCL2;GBP2;GBP1;NFKB1
DNA Damage Response (GO:0006974)	22/384	0.000163804	0.00981679	0	0	2.54214	22.1594	USP47;TIGAR;DYRK2;DCUN1D5;DTX3L;DOT1L;CIDEB;CGAS;REXO4;PML;SETX;VCPIP1;SLFN11;SUMO1;BCL2;IRF7;SUSD6;RBBP6;MNDA;BAK1;BID;IER3
Cellular Response To Lipopolysaccharide (GO:0071222)	11/124	0.000200544	0.0117455	0	0	4.0281	34.2971	CXCL10;TNIP1;CD80;PRKCE;SHPK;CCL5;TNFAIP3;CCL2;GBP2;CD68;NFKB1
Eosinophil Chemotaxis (GO:0048245)	5/24	0.000227217	0.0124583	0	0	10.8039	90.6403	CCL8;CCL3L1;CCL5;CCL4;CCL2
Eosinophil Migration (GO:0072677)	5/24	0.000227217	0.0124583	0	0	10.8039	90.6403	CCL8;CCL3L1;CCL5;CCL4;CCL2
mRNA Polyadenylation (GO:0006378)	5/24	0.000227217	0.0124583	0	0	10.8039	90.6403	PNPT1;PCF11;CSTF3;PAPOLA;TENT2
Neutrophil Chemotaxis (GO:0030593)	8/70	0.000266073	0.0137998	0	0	5.3193	43.7871	CXCL10;EDN1;FCER1G;CCL8;CCL3L1;CCL5;CCL4;CCL2
Amino Acid Catabolic Process (GO:0009063)	6/38	0.000266365	0.0137998	0	0	7.70886	63.4489	BCKDHA;HOGA1;HNMT;DLD;HIBCH;IDO1
Cellular Response To Exogenous dsRNA (GO:0071360)	4/14	0.000270859	0.0137998	0	0	16.395	134.667	IFIH1;CGAS;IFIT1;RIGI
RNA Polyadenylation (GO:0043631)	5/25	0.000278459	0.0137998	0	0	10.2632	84.0167	PNPT1;PCF11;CSTF3;PAPOLA;TENT2
Positive Regulation Of Release Of Cytochrome C From Mitochondria (GO:0090200)	5/25	0.000278459	0.0137998	0	0	10.2632	84.0167	FAM162A;PMAIP1;CIDEB;BAK1;BID
Protein K63-linked Ubiquitination (GO:0070534)	7/54	0.000293199	0.0142561	0	0	6.13157	49.8783	ARRDC4;RNF115;TRAF3IP2;PELI1;UBE2V1;TRIM21;TRIM56
Positive Regulation Of Transcription By RNA Polymerase II (GO:0045944)	40/938	0.000329171	0.0157087	0	0	1.8852	15.1173	RNASEL;CEBPB;CITED2;DOT1L;SUPT4H1;MED12L;FSTL3;SLC9A1;CYP27B1;PPP3R1;NAMPT;MLX;EPC1;ZBED1;S100A10;PELP1;ESRRA;EGR1;EDN1;JAG1;RIPK2;STAT2;RRP1B;NFKB1;HCFC1;NFKB2;SETX;NFKBIA;CXCL10;COPS5;RGCC;NR4A3;TNIP1;IRF1;IRF2;IRF7;NCOA7;IRF9;RIGI;TLR2
Regulation Of Microtubule Polymerization (GO:0031113)	6/40	0.000355649	0.0158278	0	0	7.25465	57.6133	CLIP1;STMN1;RAC1;MAPRE1;EML2;CAMSAP2
Granulocyte Chemotaxis (GO:0071621)	8/73	0.000355875	0.0158278	0	0	5.07301	40.2844	CXCL10;EDN1;FCER1G;CCL8;CCL3L1;CCL5;CCL4;CCL2
Protein Ubiquitination (GO:0016567)	23/434	0.000360053	0.0158278	0	0	2.33996	18.5541	RNF31;ARRDC4;CRBN;ANAPC7;DTX3L;FBXW11;MYCBP2;LNPEP;ISG15;HERC5;VCPIP1;NUB1;RNF115;BCL2;KCTD13;RNF181;RBBP6;TRIM26;TRIM38;UBE2V1;TRIM21;TRIM56;HERC6
Defense Response To Protozoan (GO:0042832)	4/15	0.000362375	0.0158278	0	0	14.9037	118.08	BATF2;NKG7;GBP2;GBP1
Negative Regulation Of Type I Interferon-Mediated Signaling Pathway (GO:0060339)	4/15	0.000362375	0.0158278	0	0	14.9037	118.08	OAS1;STAT2;ISG15;USP18
Positive Regulation Of Response To External Stimulus (GO:0032103)	12/155	0.000372431	0.0159959	0	0	3.47445	27.4324	NFKBIA;RNF31;GRN;TNIP1;IL15;CCL5;NFKBIZ;ACOD1;NKG7;IL17RA;TLR2;TRIM56
Positive Regulation Of Mitochondrion Organization (GO:0010822)	7/58	0.000458435	0.019367	0	0	5.6495	43.4317	FAM162A;HIP1R;PMAIP1;CIDEB;MGARP;BAK1;BID
Negative Regulation Of Receptor Signaling Pathway Via JAK-STAT (GO:0046426)	4/16	0.000474046	0.0197035	0	0	13.6611	104.565	SOCS3;LEPROT;SOCS1;PARP14
Positive Regulation Of Defense Response To Virus By Host (GO:0002230)	5/28	0.000485452	0.0198573	0	0	8.92311	68.0872	TRAF3IP2;DTX3L;CGAS;PARP9;RIGI
Cellular Response To Chemokine (GO:1990869)	7/59	0.000509559	0.0203195	0	0	5.54058	42.0085	CXCL10;CCL8;LRCH1;CCL3L1;CCL5;CCL4;CCL2
Neutrophil Migration (GO:1990266)	8/77	0.000512523	0.0203195	0	0	4.77794	36.1985	CXCL10;EDN1;FCER1G;CCL8;CCL3L1;CCL5;CCL4;CCL2
Cellular Response To Molecule Of Bacterial Origin (GO:0071219)	10/117	0.000521162	0.020349	0	0	3.86021	29.1811	CXCL10;TNIP1;CD80;SHPK;TNFAIP3;CCL2;GBP2;CD68;NFKB1;TLR2
Energy Derivation By Oxidation Of Organic Compounds (GO:0015980)	6/43	0.00053162	0.0204475	0	0	6.66541	50.2544	NR4A3;COX15;UQCR10;UQCRC2;COX5B;COX6A1
Proton Motive Force-Driven ATP Synthesis (GO:0015986)	7/60	0.000565121	0.0214164	0	0	5.43576	40.6512	NDUFA6;NDUFB11;NDUFS5;NDUFAB1;ATP5PO;ATP5MC3;SDHD
Lymphocyte Chemotaxis (GO:0048247)	6/44	0.000603247	0.0220756	0	0	6.48967	48.1091	CXCL10;CCL8;CCL3L1;CCL5;CCL4;CCL2
Nucleobase-Containing Compound Catabolic Process (GO:0034655)	6/44	0.000603247	0.0220756	0	0	6.48967	48.1091	EXOSC7;ISG20;PNPT1;PPP1R8;ENTPD7;REXO4
Response To Interferon-Alpha (GO:0035455)	4/17	0.000608214	0.0220756	0	0	12.6096	93.3736	BST2;PDE12;MX2;EIF2AK2
I-kappaB kinase/NF-kappaB Signaling (GO:0007249)	6/45	0.000682138	0.0240804	0	0	6.32295	46.096	NFKBIA;RIPK2;NFKB1;NFKB2;BIRC3;TLR2
Negative Regulation Of Response To Biotic Stimulus (GO:0002832)	6/45	0.000682138	0.0240804	0	0	6.32295	46.096	DHX58;CGAS;TNFAIP3;TRIB1;TRIM21;ATG5
Regulation Of Interleukin-23 Production (GO:0032667)	3/8	0.000703153	0.0241603	0	0	24.5472	178.211	CSF2;RAC1;IL17RA
Membrane Lipid Catabolic Process (GO:0046466)	3/8	0.000703153	0.0241603	0	0	24.5472	178.211	SGPL1;FUCA1;PPT1
Phosphorylation (GO:0016310)	22/429	0.000743111	0.0247644	0	0	2.25575	16.252	GPI;RNASEL;MORC3;CSF2;DYRK2;GMFG;PRKCE;EIF2AK2;HIPK3;CDC25B;GK5;HK3;STK17A;SHPK;RB1CC1;PGK1;PDK4;CCL2;PIM3;TRIB1;SGK1;NADK
Oxidative Phosphorylation (GO:0006119)	7/63	0.00076119	0.0247644	0	0	5.14376	36.9354	NDUFA6;NDUFB11;NDUFS5;NDUFAB1;ATP5PO;SDHD;UQCRC2
Regulation Of Mitochondrial Membrane Permeability (GO:0046902)	4/18	0.000767251	0.0247644	0	0	11.7083	83.98	BCL2;PMAIP1;BAK1;SLC25A4
Regulation Of RIG-I Signaling Pathway (GO:0039535)	4/18	0.000767251	0.0247644	0	0	11.7083	83.98	NPLOC4;DHX58;DDX60;BIRC3
Response To Hydrogen Peroxide (GO:0042542)	6/46	0.000768782	0.0247644	0	0	6.16456	44.2042	PRDX3;SETX;EDN1;CAT;TNFAIP3;CYP1B1
Positive Regulation Of DNA-templated Transcription (GO:0045893)	48/1243	0.000789878	0.0248604	0	0	1.70386	12.1717	RNASEL;CEBPB;CITED2;CD80;DOT1L;SUPT4H1;MED12L;FSTL3;SLC9A1;NSD3;CYP27B1;PPP3R1;DHX33;NAMPT;MLX;EPC1;ZBED1;S100A10;PELP1;ESRRA;EGR1;EDN1;JAG1;NIBAN2;DTX3L;RIPK2;FBXW11;STAT2;RRP1B;PARP9;NFKB1;HCFC1;NFKB2;SETX;NFKBIA;CXCL10;COPS5;RGCC;NR4A3;TNIP1;IRF1;IRF2;IRF7;NCOA7;UBE2V1;IRF9;RIGI;TLR2
Regulation Of Response To Biotic Stimulus (GO:0002831)	5/31	0.000791057	0.0248604	0	0	7.89231	56.368	HERC5;IRF1;DHX58;CGAS;BIRC3
Mitochondrial Membrane Organization (GO:0007006)	5/32	0.000919263	0.0282028	0	0	7.59961	53.136	LETM1;BCL2;PMAIP1;BAK1;SLC25A4
Regulation Of Tyrosine Phosphorylation Of STAT Protein (GO:0042509)	7/65	0.000919299	0.0282028	0	0	4.96588	34.7209	SOCS3;CSF2;SOCS1;IL15;CCL5;PARP9;PARP14
Neuron Apoptotic Process (GO:0051402)	4/19	0.00095355	0.0289094	0	0	10.9272	76.002	ERBB3;FAM162A;BCL2;BID
Regulation Of Response To External Stimulus (GO:0032101)	10/127	0.000988641	0.0293974	0	0	3.52846	24.414	HERC5;LACC1;SEMA7A;GRN;SHPK;IRF1;DHX58;CGAS;USP18;BIRC3
Response To Interleukin-1 (GO:0070555)	8/85	0.000992463	0.0293974	0	0	4.27977	29.596	CCL8;CCL3L1;CCL5;CCL4;CCL2;GBP2;GBP1;NFKB1
Negative Regulation Of Necroptotic Process (GO:0060546)	3/9	0.00103597	0.0299967	0	0	20.4549	140.575	PELI1;SLC25A4;BIRC3
Negative Regulation Of Tyrosine Phosphorylation Of STAT Protein (GO:0042532)	3/9	0.00103597	0.0299967	0	0	20.4549	140.575	SOCS3;SOCS1;PARP14
Regulation Of Type I Interferon-Mediated Signaling Pathway (GO:0060338)	5/33	0.0010623	0.0304171	0	0	7.32782	50.1759	OAS1;STAT2;ISG15;USP18;TRIM56
Positive Regulation Of I-kappaB kinase/NF-kappaB Signaling (GO:0043123)	12/175	0.00109505	0.0310105	0	0	3.04499	20.7576	BST2;RNF31;TRAF3IP2;CASP10;RIPK2;IFIT5;PELI1;UBE2V1;TRIM38;TRIM21;TMED4;BIRC3
Regulation Of Toll-Like Receptor Signaling Pathway (GO:0034121)	4/20	0.00116951	0.0325467	0	0	10.2437	69.157	IRF1;IRF7;BIRC3;TLR2
Response To Tumor Necrosis Factor (GO:0034612)	9/108	0.00117456	0.0325467	0	0	3.7485	25.2906	NFKBIA;NUB1;CCL8;CCL3L1;CCL5;CCL4;CCL2;GBP2;GBP1
Cellular Response To Hydrogen Peroxide (GO:0070301)	5/34	0.00122119	0.0334788	0	0	7.07477	47.4571	SETX;EDN1;CAT;TNFAIP3;CYP1B1
Macrophage Differentiation (GO:0030225)	4/21	0.00141753	0.0375705	0	0	9.64063	63.2314	CSF2;SOCS1;IL15;CASP10
Positive Regulation Of Interferon-Alpha Production (GO:0032727)	4/21	0.00141753	0.0375705	0	0	9.64063	63.2314	IFIH1;RIPK2;IRF7;RIGI
RNA Metabolic Process (GO:0016070)	9/111	0.00142489	0.0375705	0	0	3.63769	23.8402	ISG20;SETX;EXOSC7;RNASEL;PNPT1;PPP1R8;PAPOLA;ADAR;TENT2
Protein K48-linked Ubiquitination (GO:0070936)	7/70	0.00142876	0.0375705	0	0	4.57059	29.9417	RNF115;DTX3L;MYCBP2;PELI1;TNFAIP3;NT5C2;TRIM21
Negative Regulation Of Programmed Necrotic Cell Death (GO:0062099)	3/10	0.00145368	0.0378397	0	0	17.5319	114.547	PELI1;SLC25A4;BIRC3
Fatty Acid Oxidation (GO:0019395)	6/52	0.00148062	0.0381556	0	0	5.35883	34.9144	HADHB;HADHA;PHYH;CYP4V2;ADH5;DECR1
Regulation Of I-kappaB kinase/NF-kappaB Signaling (GO:0043122)	14/232	0.00150879	0.0384966	0	0	2.66004	17.2808	RNF31;TRAF3IP2;RIPK2;IFIT5;TNFAIP3;BST2;TNIP1;CASP10;PELI1;UBE2V1;TRIM38;TRIM21;TMED4;BIRC3
Positive Regulation Of Binding (GO:0051099)	8/91	0.00154744	0.0388529	0	0	3.96916	25.6851	DTX3L;RIPK2;USP33;SUB1;STMN1;HIP1R;PARP9;TRIM21
Negative Regulation Of Supramolecular Fiber Organization (GO:1902904)	7/71	0.00155291	0.0388529	0	0	4.49894	29.0975	STMN1;HIP1R;MAPRE1;PFDN4;ARPIN;EML2;CAMSAP2
Mitochondrial Transport (GO:0006839)	6/53	0.00163638	0.0397826	0	0	5.24455	33.6452	BCL2;TOMM7;PMAIP1;MGARP;BAK1;SLC25A4
Positive Regulation Of Chemokine Production (GO:0032722)	6/53	0.00163638	0.0397826	0	0	5.24455	33.6452	EGR1;OAS1;IL7;EIF2AK2;IL17RA;TLR2
Proton Motive Force-Driven Mitochondrial ATP Synthesis (GO:0042776)	6/53	0.00163638	0.0397826	0	0	5.24455	33.6452	NDUFA6;NDUFB11;NDUFS5;NDUFAB1;ATP5PO;SDHD
Phosphate-Containing Compound Metabolic Process (GO:0006796)	12/184	0.00168095	0.0404841	0	0	2.88432	18.4262	GK5;SLC22A3;GPI;HK3;TIGAR;PPA1;INPP1;SHPK;PGK1;HNMT;DUSP16;NADK
Cellular Response To Interferon-Beta (GO:0035458)	4/22	0.00169999	0.0405636	0	0	9.10458	58.0611	PNPT1;OAS1;IRF1;MNDA
Regulation Of Cell Population Proliferation (GO:0042127)	32/766	0.00178111	0.0421094	0	0	1.82814	11.5731	CSF2;CCL3L1;DOT1L;AREG;IFIT3;PRDX3;TBRG1;CYP27B1;ERBB3;RB1CC1;NAMPT;CYP1B1;TIMP1;S100A11;EDN1;JAG1;NIBAN2;IL15;STAT2;EIF2AK2;DYNLL1;PML;CDC25B;CXCL10;RGCC;NR4A3;IL7;IRF1;BCL2;SGK1;IL7R;CEP43
Vesicle Organization (GO:0016050)	8/94	0.00190463	0.0446203	0	0	3.83011	23.9898	SRGN;TRAPPC2;PI4K2B;HOOK2;STX8;DNAJC13;CHMP7;S100A10
Negative Regulation Of Microtubule Polymerization (GO:0031115)	3/11	0.00196335	0.0451746	0	0	15.3396	95.6134	STMN1;MAPRE1;EML2
Nucleotide-Binding Oligomerization Domain Containing Signaling Pathway (GO:0070423)	3/11	0.00196335	0.0451746	0	0	15.3396	95.6134	LACC1;RIPK2;TNFAIP3
RNA 3'-End Processing (GO:0031123)	5/38	0.00203643	0.0460341	0	0	6.21595	38.5175	PNPT1;CSTF3;INTS2;PAPOLA;INTS9
Negative Regulation Of Type I Interferon Production (GO:0032480)	5/38	0.00203643	0.0460341	0	0	6.21595	38.5175	MORC3;NPLOC4;DHX58;XAF1;ATG5
Regulation Of Stress Fiber Assembly (GO:0051492)	7/75	0.00213562	0.0478565	0	0	4.23343	26.0313	RGCC;STMN1;RAC1;RHPN2;DYNLL1;SLC9A1;S100A10
Pattern Recognition Receptor Signaling Pathway (GO:0002221)	6/56	0.00217889	0.0479914	0	0	4.92911	30.2102	IFIH1;LACC1;DHX58;CGAS;TLR2;RIGI
Positive Regulation Of Cellular Metabolic Process (GO:0031325)	6/56	0.00217889	0.0479914	0	0	4.92911	30.2102	MORC3;IL10RB;PRKCE;CCL5;CGAS;ACOD1
Positive Regulation Of Pattern Recognition Receptor Signaling Pathway (GO:0062208)	5/39	0.00229055	0.0499575	0	0	6.03282	36.6733	RSAD2;DHX58;WDFY1;DDX60;TLR2
Cellular Response To Tumor Necrosis Factor (GO:0071356)	9/119	0.00230692	0.0499575	0	0	3.37174	20.4727	NFKBIA;CCL8;CCL3L1;CCL5;CCL4;CCL2;GBP2;GBP1;BIRC3
Chemokine-Mediated Signaling Pathway (GO:0070098)	6/57	0.00238682	0.0512569	0	0	4.83222	29.1759	CXCL10;CCL8;CCL3L1;CCL5;CCL4;CCL2
Positive Regulation Of Protein-Containing Complex Assembly (GO:0031334)	8/98	0.00247859	0.0523676	0	0	3.65913	21.955	CSF2;DHX33;SUMO1;BRK1;ISG15;BAK1;BID;GBP2
Regulation Of Immune Response (GO:0050776)	7/77	0.00248393	0.0523676	0	0	4.11205	24.6637	RSAD2;IL15;IRF1;DHX58;IRF7;CGAS;BIRC3
Positive Regulation Of Programmed Cell Death (GO:0043068)	14/245	0.0024995	0.0523676	0	0	2.50865	15.031	HIP1R;RRP1B;DUSP6;IFIT2;STK17A;FAM162A;BCL2;CYP1B1;PMAIP1;MNDA;BAK1;BID;GBP2;GBP1
acetyl-CoA Biosynthetic Process (GO:0006085)	3/12	0.00257142	0.0525916	0	0	13.6345	81.3067	PDHX;PDHB;DLD
Biogenic Amine Metabolic Process (GO:0006576)	3/12	0.00257142	0.0525916	0	0	13.6345	81.3067	SLC22A3;ODC1;HNMT
Positive Regulation Of mRNA Metabolic Process (GO:1903313)	3/12	0.00257142	0.0525916	0	0	13.6345	81.3067	MOV10;PNPT1;ZC3HAV1
Positive Regulation Of DNA-binding Transcription Factor Activity (GO:0051091)	14/246	0.00259389	0.0526334	0	0	2.49771	14.8728	RNF31;EDN1;RIPK2;EIF2AK2;PRDX3;COPS5;RGCC;DHX33;TRIM26;UBE2V1;TRIM38;TRIM21;TLR2;RIGI
Positive Regulation Of Protein Binding (GO:0032092)	6/59	0.00284703	0.0563946	0	0	4.64939	27.2523	DTX3L;RIPK2;USP33;SUB1;HIP1R;TRIM21
Regulation Of Release Of Cytochrome C From Mitochondria (GO:0090199)	5/41	0.00286678	0.0563946	0	0	5.69708	33.3539	FAM162A;PMAIP1;CIDEB;BAK1;BID
Lymphocyte Migration (GO:0072676)	5/41	0.00286678	0.0563946	0	0	5.69708	33.3539	CCL8;CCL3L1;CCL5;CCL4;CCL2
Positive Regulation Of Viral Process (GO:0048524)	5/41	0.00286678	0.0563946	0	0	5.69708	33.3539	PDE12;VAPB;CCL5;IFIT1;ATG5
Hemopoiesis (GO:0030097)	8/101	0.00299163	0.0584049	0	0	3.54055	20.5775	PRDX3;CEBPB;CSF2;JAG1;IL7R;EVI2B;ETV6;FSTL3
Monocyte Chemotaxis (GO:0002548)	5/42	0.0031911	0.0614865	0	0	5.54282	31.8567	CCL8;CCL3L1;CCL5;CCL4;CCL2
Regulation Of Interferon-Alpha Production (GO:0032647)	4/26	0.00322106	0.0614865	0	0	7.44767	42.7351	IFIH1;RIPK2;IRF7;RIGI
Negative Regulation Of Protein Polymerization (GO:0032272)	4/26	0.00322106	0.0614865	0	0	7.44767	42.7351	STMN1;HIP1R;MAPRE1;EML2
Regulation Of Nitric-Oxide Synthase Biosynthetic Process (GO:0051769)	3/13	0.00328369	0.0617669	0	0	12.2704	70.172	EDN1;NAMPT;TLR2
Suppression Of Viral Release By Host (GO:0044790)	3/13	0.00328369	0.0617669	0	0	12.2704	70.172	TRIM26;TRIM21;PML
Cellular Response To Starvation (GO:0009267)	9/126	0.00339312	0.0633628	0	0	3.16887	18.0182	MAP1LC3B;SESN3;EHMT2;USP33;KICS2;PDK4;PMAIP1;EIF2AK2;ATG5
Cellular Response To Lipid (GO:0071396)	13/228	0.00357693	0.0659674	0	0	2.49953	14.0805	CD80;ACOD1;TNFAIP3;NFKB1;SETX;CXCL10;TNIP1;SHPK;PDK4;CCL2;MGARP;CD68;GBP2
Positive Regulation Of Inflammatory Response (GO:0050729)	8/104	0.0035838	0.0659674	0	0	3.42938	19.312	NFKBIA;GRN;TNIP1;IL15;NFKBIZ;NKG7;IL17RA;TLR2
Protein Transport (GO:0015031)	16/313	0.00387351	0.0702518	0	0	2.23186	12.3948	ARRDC4;CTSA;NSF;COPB2;TMED9;RAB5B;STXBP1;STX8;FAM91A1;DNAJC27;STX11;PREPL;RAB35;PPT1;RAB8B;TMED4
Negative Regulation Of Cytokine Production (GO:0001818)	11/178	0.00390209	0.0702518	0	0	2.71801	15.0748	SRGN;GHSR;NPLOC4;RGCC;DHX58;ACOD1;TNFAIP3;RAC1;XAF1;GBP1;ATG5
Positive Regulation Of Cytokine-Mediated Signaling Pathway (GO:0001961)	5/44	0.00391768	0.0702518	0	0	5.25803	29.1413	EDN1;IL7;PARP14;PARP9;TRIM56
Defense Response To Bacterium (GO:0042742)	12/204	0.00392559	0.0702518	0	0	2.5812	14.3004	RNF31;CEBPB;FCER1G;ZNFX1;OAS1;OAS2;LCN2;ISG15;LYZ;GBP2;GBP1;TLR2
Negative Regulation Of Receptor Signaling Pathway Via STAT (GO:1904893)	3/14	0.00410537	0.0724626	0	0	11.1544	61.2984	SOCS3;LEPROT;SOCS1
Positive Regulation Of Response To Cytokine Stimulus (GO:0060760)	3/14	0.00410537	0.0724626	0	0	11.1544	61.2984	IFIH1;IL7;RIGI
Positive Regulation Of Peptidyl-Tyrosine Phosphorylation (GO:0050731)	9/130	0.00417371	0.0731676	0	0	3.06348	16.7847	CSF2;ERBB3;IL15;RIPK2;CD80;CCL5;ITGA5;PARP14;PARP9
RNA Phosphodiester Bond Hydrolysis (GO:0090501)	4/28	0.00424802	0.0739673	0	0	6.82633	37.2806	PCF11;LACTB2;PDE12;CSTF3
Cellular Response To Virus (GO:0098586)	6/64	0.00428595	0.0741269	0	0	4.24749	23.1591	IFIH1;CXCL10;OAS1;IL10RB;CCL5;RRP1B
Regulation Of Cellular Metabolic Process (GO:0031323)	5/45	0.00432212	0.0742541	0	0	5.12632	27.9077	PNPT1;STK17A;PDK4;CYP1B1;CIDEB
Regulation Of Protein Modification By Small Protein Conjugation Or Removal (GO:1903320)	4/29	0.00483569	0.081984	0	0	6.55294	34.9385	EGR1;DAXX;COPS5;DCUN1D5
Positive Regulation Of Viral Genome Replication (GO:0045070)	4/29	0.00483569	0.081984	0	0	6.55294	34.9385	PDE12;VAPB;CCL5;IFIT1
Branched-Chain Amino Acid Metabolic Process (GO:0009081)	3/15	0.00504112	0.0849005	0	0	10.2243	54.0879	BCKDHA;DLD;HIBCH
Protein Localization (GO:0008104)	17/351	0.00507361	0.0849005	0	0	2.10914	11.1441	CTSA;NSF;COPB2;TMED9;RAB5B;STXBP1;STX8;FAM91A1;DNAJC27;STX11;HOOK2;SUMO1;RAB35;MGAT3;DMD;MAPRE1;TMED4
Positive Regulation Of Signal Transduction (GO:0009967)	14/266	0.00518847	0.0862625	0	0	2.29709	12.0857	CD63;JAG1;CRBN;CITED2;CD80;TNFAIP3;C3;CYP27B1;IL7;UBE2V1;ITGA5;BAK1;IL7R;TLR2
Extrinsic Apoptotic Signaling Pathway (GO:0097191)	6/67	0.00537286	0.0871456	0	0	4.03797	21.104	DAXX;ERBB3;CASP10;BCL2;BAK1;BID
Extrinsic Apoptotic Signaling Pathway Via Death Domain Receptors (GO:0008625)	4/30	0.00547554	0.0871456	0	0	6.30058	32.8101	DAXX;CASP10;BCL2;BID
CD4-positive, Alpha-Beta T Cell Activation (GO:0035710)	2/5	0.0054783	0.0871456	0	0	27.2204	141.735	RSAD2;NKG7
Regulation Of Protein Deubiquitination (GO:0090085)	2/5	0.0054783	0.0871456	0	0	27.2204	141.735	TNIP1;TRIM21
Regulation Of Ribonuclease Activity (GO:0060700)	2/5	0.0054783	0.0871456	0	0	27.2204	141.735	OAS1;OAS2
Histamine Metabolic Process (GO:0001692)	2/5	0.0054783	0.0871456	0	0	27.2204	141.735	SLC22A3;HNMT
interleukin-17A-mediated Signaling Pathway (GO:0038173)	2/5	0.0054783	0.0871456	0	0	27.2204	141.735	TRAF3IP2;IL17RA
Post-Translational Protein Modification (GO:0043687)	5/48	0.00571312	0.0902701	0	0	4.76793	24.6263	PARP11;COPS5;ZC3HAV1;PARP9;PARP12
Regulation Of Cell Cycle (GO:0051726)	15/298	0.00583271	0.0902701	0	0	2.19275	11.2801	PNPT1;ANAPC7;CITED2;DYNLT3;MX2;HCFC1;CKS1B;TBRG1;CDC26;IRF1;EPC1;PIM3;EVI2B;TRIM21;BIRC3
Mitochondrion Organization (GO:0007005)	10/162	0.00584383	0.0902701	0	0	2.71109	13.9414	PRDX3;COX7A2L;PNPT1;FMC1;TOMM7;MGARP;BID;ATAD3A;SLC25A4;IFIT2
Positive Regulation Of Apoptotic Process (GO:0043065)	14/270	0.0058993	0.0902701	0	0	2.26073	11.6041	GRN;HIP1R;RRP1B;DYNLL1;DUSP6;IFIT2;STK17A;FAM162A;BCL2;CYP1B1;PMAIP1;MNDA;BAK1;BID
Activation Of Cysteine-Type Endopeptidase Activity (GO:0097202)	3/16	0.00609507	0.0902701	0	0	9.43735	48.1331	RIPK2;CIDEB;BAK1
Regulation Of Response To Cytokine Stimulus (GO:0060759)	3/16	0.00609507	0.0902701	0	0	9.43735	48.1331	IFIH1;PARP9;RIGI
Regulation Of Secretion (GO:0051046)	3/16	0.00609507	0.0902701	0	0	9.43735	48.1331	ERBB3;OAS2;SGK1
Mitochondrial Electron Transport, Cytochrome C To Oxygen (GO:0006123)	3/16	0.00609507	0.0902701	0	0	9.43735	48.1331	COX15;COX5B;COX6A1
Negative Regulation Of Viral-Induced Cytoplasmic Pattern Recognition Receptor Signaling Pathway (GO:0039532)	3/16	0.00609507	0.0902701	0	0	9.43735	48.1331	NPLOC4;DHX58;TNFAIP3
Positive Regulation Of Muscle Hypertrophy (GO:0014742)	3/16	0.00609507	0.0902701	0	0	9.43735	48.1331	EDN1;NR4A3;SLC9A1
Positive Regulation Of Myeloid Leukocyte Cytokine Production Involved In Immune Response (GO:0061081)	3/16	0.00609507	0.0902701	0	0	9.43735	48.1331	SEMA7A;NR4A3;RIGI
Positive Regulation Of Smooth Muscle Cell Migration (GO:0014911)	3/16	0.00609507	0.0902701	0	0	9.43735	48.1331	NR4A3;CCL5;S100A11
Negative Regulation Of Microtubule Polymerization Or Depolymerization (GO:0031111)	4/31	0.00616954	0.0908509	0	0	6.06692	30.8693	STMN1;MAPRE1;EML2;CAMSAP2
Intrinsic Apoptotic Signaling Pathway In Response To DNA Damage (GO:0008630)	5/49	0.00623957	0.0913601	0	0	4.65933	23.6547	DYRK2;BCL2;CIDEB;BAK1;PML
Transcription By RNA Polymerase II (GO:0006366)	11/192	0.00683353	0.0994916	0	0	2.50597	12.4945	SETX;ETV7;CYP27B1;PCF11;SUB1;ADRM1;SUPT4H1;POLR2E;NFKB1;IRF9;S100A10
NIK/NF-kappaB Signaling (GO:0038061)	4/32	0.00691958	0.0996188	0	0	5.84994	29.0941	NFKBIA;NFKB1;NFKB2;BIRC3
Vesicle Budding From Membrane (GO:0006900)	4/32	0.00691958	0.0996188	0	0	5.84994	29.0941	TRAPPC2;VAPB;CHMP7;S100A10
Regulation Of Cytokine Production (GO:0001817)	10/167	0.00719369	0.101831	0	0	2.62407	12.9486	IFIH1;SRGN;RGCC;IL15;IRF7;EIF2AK2;ISG15;TRIM21;RIGI;TRIM56
Branched-Chain Amino Acid Catabolic Process (GO:0009083)	3/17	0.00727083	0.101831	0	0	8.7628	43.147	BCKDHA;DLD;HIBCH
Negative Regulation Of Rho Protein Signal Transduction (GO:0035024)	3/17	0.00727083	0.101831	0	0	8.7628	43.147	STMN1;KCTD13;DYNLL1
Positive Regulation Of Cardiac Muscle Hypertrophy (GO:0010613)	3/17	0.00727083	0.101831	0	0	8.7628	43.147	EDN1;NR4A3;SLC9A1
rRNA Modification (GO:0000154)	3/17	0.00727083	0.101831	0	0	8.7628	43.147	TRMT112;NAT10;NOP10
Cellular Response To Hypoxia (GO:0071456)	6/72	0.00761329	0.105128	0	0	3.73111	18.1998	TIGAR;RGCC;FAM162A;PGK1;PMAIP1;MGARP
Negative Regulation Of Cell Adhesion (GO:0007162)	6/72	0.00761329	0.105128	0	0	3.73111	18.1998	JAG1;ERBB3;RASA1;PLXNA2;CYP1B1;LPXN
Regulation Of Protein Binding (GO:0043393)	8/118	0.00762863	0.105128	0	0	2.99076	14.5825	DTX3L;RIPK2;SUB1;USP33;HIP1R;IFIT1;TRIM21;IFIT2
Positive Regulation Of RNA Metabolic Process (GO:0051254)	4/33	0.00772749	0.105258	0	0	5.64793	27.4657	SETX;TRMT112;PNPT1;NFKB1
Ubiquitin-Dependent Protein Catabolic Process (GO:0006511)	17/367	0.00778999	0.105258	0	0	2.01105	9.76346	CRBN;DTX3L;FBXW11;USP33;TNFAIP3;PML;HERC5;PSMA5;NUB1;RNF115;NPLOC4;KCTD13;PELI1;RBBP6;PSMF1;CHMP7;HERC6
Regulation Of Mitochondrial mRNA Stability (GO:0044528)	2/6	0.00808731	0.105258	0	0	20.4142	98.3447	PDE12;FASTKD5
Antigen Processing And Presentation Of Exogenous Peptide Antigen Via MHC Class I (GO:0042590)	2/6	0.00808731	0.105258	0	0	20.4142	98.3447	FCER1G;LNPEP
Regulation Of Natural Killer Cell Chemotaxis (GO:2000501)	2/6	0.00808731	0.105258	0	0	20.4142	98.3447	CCL5;CCL4
Regulation Of Nuclease Activity (GO:0032069)	2/6	0.00808731	0.105258	0	0	20.4142	98.3447	OAS1;OAS2
Hepatocyte Growth Factor Receptor Signaling Pathway (GO:0048012)	2/6	0.00808731	0.105258	0	0	20.4142	98.3447	STMN1;RAC1
Negative Regulation Of RIG-I Signaling Pathway (GO:0039536)	2/6	0.00808731	0.105258	0	0	20.4142	98.3447	NPLOC4;DHX58
Nucleotide-Binding Oligomerization Domain Containing 2 Signaling Pathway (GO:0070431)	2/6	0.00808731	0.105258	0	0	20.4142	98.3447	LACC1;RIPK2
Positive Regulation Of Interleukin-23 Production (GO:0032747)	2/6	0.00808731	0.105258	0	0	20.4142	98.3447	CSF2;IL17RA
Regulation Of MDA-5 Signaling Pathway (GO:0039533)	2/6	0.00808731	0.105258	0	0	20.4142	98.3447	DHX58;DDX60
Cellular Response To Decreased Oxygen Levels (GO:0036294)	6/73	0.00813153	0.105301	0	0	3.67523	17.6852	TIGAR;RGCC;FAM162A;PGK1;PMAIP1;MGARP
Regulation Of Defense Response To Virus (GO:0050688)	3/18	0.00857155	0.107993	0	0	8.1782	38.9225	HERC5;TNFAIP3;ATG5
Regulation Of Mitochondrial Outer Membrane Permeabilization Involved In Apoptotic Signaling Pathway (GO:1901028)	3/18	0.00857155	0.107993	0	0	8.1782	38.9225	HIP1R;BAK1;SLC25A4
Glucose 6-Phosphate Metabolic Process (GO:0051156)	3/18	0.00857155	0.107993	0	0	8.1782	38.9225	GPI;HK3;SHPK
Neutrophil Activation (GO:0042119)	3/18	0.00857155	0.107993	0	0	8.1782	38.9225	FCER1G;IL15;CCL5
Apoptotic Mitochondrial Changes (GO:0008637)	4/34	0.00859499	0.107993	0	0	5.45938	25.968	BCL2;BAK1;BID;IFIT2
Positive Regulation Of Carbohydrate Metabolic Process (GO:0045913)	4/34	0.00859499	0.107993	0	0	5.45938	25.968	PRKCE;PMAIP1;SLC4A4;NFKB1
Negative Regulation Of Neuron Apoptotic Process (GO:0043524)	6/74	0.00867464	0.107993	0	0	3.621	17.1901	GRN;ERBB3;RASA1;BCL2;PPT1;CCL2
Positive Regulation Of Lymphocyte Proliferation (GO:0050671)	6/74	0.00867464	0.107993	0	0	3.621	17.1901	VCAM1;IL15;IL7;CD80;CCL5;BCL2
Positive Regulation Of Macromolecule Biosynthetic Process (GO:0010557)	8/122	0.00924986	0.1146	0	0	2.88522	13.5119	RGCC;DYRK2;NAMPT;NAT10;CCL2;ELAVL1;NFKB1;TLR2
Regulation Of Smooth Muscle Cell Proliferation (GO:0048660)	5/54	0.00938942	0.115773	0	0	4.18281	19.5261	EDN1;NR4A3;CCL5;TNFAIP3;TRIB1
Response To Exogenous dsRNA (GO:0043330)	4/35	0.00952377	0.11687	0	0	5.283	24.5869	IFIH1;CGAS;IFIT1;RIGI
DNA Catabolic Process (GO:0006308)	3/19	0.00999993	0.120985	0	0	7.66667	35.3064	ISG20;DNASE2;REXO4
Regulation Of Smooth Muscle Cell Migration (GO:0014910)	3/19	0.00999993	0.120985	0	0	7.66667	35.3064	CCL5;TRIB1;S100A11
Release Of Cytochrome C From Mitochondria (GO:0001836)	3/19	0.00999993	0.120985	0	0	7.66667	35.3064	BCL2;BAK1;BID
Positive Regulation Of Tyrosine Phosphorylation Of STAT Protein (GO:0042531)	5/55	0.0101299	0.121984	0	0	4.09895	18.8235	CSF2;IL15;CCL5;PARP9;PARP14
Positive Regulation Of Response To Stimulus (GO:0048584)	6/77	0.0104595	0.124787	0	0	3.46746	15.8125	IFIH1;TIGAR;RSAD2;IL15;CD80;RIGI
Regulation Of T Cell Proliferation (GO:0042129)	6/77	0.0104595	0.124787	0	0	3.46746	15.8125	CEBPB;VCAM1;IL15;CD80;CCL5;IDO1
Vesicle-Mediated Transport (GO:0016192)	18/411	0.0108471	0.125821	0	0	1.8962	8.57815	NSF;RAB5B;DTX3L;STX8;STXBP1;HIP1R;STX11;SYTL2;HMGXB4;EHD4;CCL8;HOOK2;CCL5;RAB35;KXD1;AP1S3;CHMP7;S100A10
Aldehyde Catabolic Process (GO:0046185)	2/7	0.0111433	0.125821	0	0	16.3305	73.4371	HOGA1;ADH5
Alditol Metabolic Process (GO:0019400)	2/7	0.0111433	0.125821	0	0	16.3305	73.4371	GK5;SHPK
Regulation Of Myeloid Leukocyte Differentiation (GO:0002761)	2/7	0.0111433	0.125821	0	0	16.3305	73.4371	CEBPB;IRF7
Termination Of RNA Polymerase II Transcription (GO:0006369)	2/7	0.0111433	0.125821	0	0	16.3305	73.4371	SETX;PCF11
Negative Regulation Of RNA Catabolic Process (GO:1902369)	2/7	0.0111433	0.125821	0	0	16.3305	73.4371	TNIP1;TENT2
Negative Regulation Of Monooxygenase Activity (GO:0032769)	2/7	0.0111433	0.125821	0	0	16.3305	73.4371	CYP27B1;NFKB1
Plasma Membrane To Endosome Transport (GO:0048227)	2/7	0.0111433	0.125821	0	0	16.3305	73.4371	RAB5B;RAB35
Positive Regulation Of Apoptotic Cell Clearance (GO:2000427)	2/7	0.0111433	0.125821	0	0	16.3305	73.4371	C3;CCL2
rRNA Pseudouridine Synthesis (GO:0031118)	2/7	0.0111433	0.125821	0	0	16.3305	73.4371	TNIP1;NOP10
Regulation Of Apoptotic Cell Clearance (GO:2000425)	2/7	0.0111433	0.125821	0	0	16.3305	73.4371	C3;CCL2
Positive Regulation Of NF-kappaB Transcription Factor Activity (GO:0051092)	9/152	0.0112539	0.125821	0	0	2.58924	11.618	PRDX3;RNF31;DHX33;RIPK2;EIF2AK2;UBE2V1;TRIM38;TRIM21;TLR2
Regulation Of Necroptotic Process (GO:0060544)	3/20	0.0115582	0.125821	0	0	7.21532	32.1829	PELI1;SLC25A4;BIRC3
Endoplasmic Reticulum Calcium Ion Homeostasis (GO:0032469)	3/20	0.0115582	0.125821	0	0	7.21532	32.1829	BCL2;BAK1;PML
Lipopolysaccharide-Mediated Signaling Pathway (GO:0031663)	3/20	0.0115582	0.125821	0	0	7.21532	32.1829	PRKCE;CCL5;CCL2
Mitochondrial RNA Metabolic Process (GO:0000959)	3/20	0.0115582	0.125821	0	0	7.21532	32.1829	PNPT1;FASTKD5;POLRMT
Positive Regulation Of Lipid Storage (GO:0010884)	3/20	0.0115582	0.125821	0	0	7.21532	32.1829	C3;OSBPL11;NFKB1
Mitochondrion Disassembly (GO:0061726)	4/37	0.0115714	0.125821	0	0	4.96231	22.128	MAP1LC3B;FUNDC1;RB1CC1;ATG5
Positive Regulation Of Receptor Signaling Pathway Via JAK-STAT (GO:0046427)	4/37	0.0115714	0.125821	0	0	4.96231	22.128	IL10RB;CCL5;CYP1B1;IL7R
Positive Regulation Of Receptor Signaling Pathway Via STAT (GO:1904894)	4/37	0.0115714	0.125821	0	0	4.96231	22.128	IL10RB;CCL5;CYP1B1;IL7R
Positive Regulation Of Signaling (GO:0023056)	4/37	0.0115714	0.125821	0	0	4.96231	22.128	NSF;EDN1;CD80;KCTD13
RNA Catabolic Process (GO:0006401)	5/57	0.0117289	0.126466	0	0	3.94089	17.52	EXOSC7;ISG20;RIDA;PNPT1;PPP1R8
Myeloid Cell Differentiation (GO:0030099)	5/57	0.0117289	0.126466	0	0	3.94089	17.52	PRDX3;SLC25A38;CEBPB;CSF2;EVI2B
Positive Regulation Of Protein Modification By Small Protein Conjugation Or Removal (GO:1903322)	6/79	0.011785	0.126542	0	0	3.37212	14.9753	SUMO1;DCUN1D5;TNIP1;RIPK2;MYCBP2;BIRC3
Protein Stabilization (GO:0050821)	11/208	0.0120391	0.128733	0	0	2.30053	10.1674	TBRG1;GPI;GRN;MORC3;SUMO1;USP33;CTNND1;POLR2E;HIP1R;PFDN4;HCFC1
Intracellular Protein Transport (GO:0006886)	15/325	0.0123624	0.131644	0	0	1.99896	8.78162	CTSA;NSF;COPB2;TMED9;RAB5B;PPP1R10;STXBP1;STX8;NUP153;FAM91A1;DNAJC27;STX11;RAB35;AP1S3;TMED4
Response To Organic Cyclic Compound (GO:0014070)	5/58	0.0125892	0.133508	0	0	3.86634	16.9149	CYP27B1;CCL5;CYP1B1;CCL2;PMAIP1
Negative Regulation Of Signal Transduction (GO:0009968)	13/267	0.0127697	0.134867	0	0	2.11147	9.20743	GPI;LEPROT;NIBAN2;TNFAIP3;FSTL3;HMGXB4;SOCS1;QARS1;ERBB3;CCL5;BCL2;TAX1BP3;TRIB1
Regulation Of Lipid Storage (GO:0010883)	3/21	0.0132484	0.137824	0	0	6.81412	29.4634	C3;NFKBIA;NFKB1
Purine Nucleotide Biosynthetic Process (GO:0006164)	3/21	0.0132484	0.137824	0	0	6.81412	29.4634	NAMPT;GART;NADK
Regulation Of Anoikis (GO:2000209)	3/21	0.0132484	0.137824	0	0	6.81412	29.4634	BCL2;PDK4;ITGA5
Regulation Of Neuron Apoptotic Process (GO:0043523)	7/105	0.0133171	0.137824	0	0	2.93295	12.6665	EGR1;GRN;ERBB3;RASA1;BCL2;PPT1;CCL2
Intrinsic Apoptotic Signaling Pathway (GO:0097193)	7/105	0.0133171	0.137824	0	0	2.93295	12.6665	CEBPB;BCL2;CYP1B1;PMAIP1;CIDEB;BAK1;PML
Aerobic Respiration (GO:0009060)	5/59	0.0134912	0.138514	0	0	3.79454	16.3382	NDUFA6;NDUFB11;NDUFS5;NDUFAB1;UQCRC2
Negative Regulation Of Cytokine-Mediated Signaling Pathway (GO:0001960)	5/59	0.0134912	0.138514	0	0	3.79454	16.3382	OAS1;STAT2;ISG15;PARP14;USP18
Regulation Of Mitochondrial Membrane Potential (GO:0051881)	4/39	0.013882	0.141399	0	0	4.67827	20.0097	PRDX3;BCL2;PMAIP1;BAK1
Regulation Of Receptor-Mediated Endocytosis (GO:0048259)	4/39	0.013882	0.141399	0	0	4.67827	20.0097	C3;HIP1R;PPT1;RAC1
Positive Regulation Of Phagocytosis (GO:0050766)	5/60	0.0144359	0.143041	0	0	3.72536	15.7882	C3;FCER1G;IL15;CCL2;IL2RG
CD40 Signaling Pathway (GO:0023035)	2/8	0.0146233	0.143041	0	0	13.6081	57.4961	RNF31;ITGA5
GMP Metabolic Process (GO:0046037)	2/8	0.0146233	0.143041	0	0	13.6081	57.4961	NT5C2;GART
Regulation Of Generation Of Precursor Metabolites And Energy (GO:0043467)	2/8	0.0146233	0.143041	0	0	13.6081	57.4961	TIGAR;PNPT1
Regulation Of Morphogenesis Of An Epithelium (GO:1905330)	2/8	0.0146233	0.143041	0	0	13.6081	57.4961	CXCL10;BTBD7
Regulation Of Toll-Like Receptor 3 Signaling Pathway (GO:0034139)	2/8	0.0146233	0.143041	0	0	13.6081	57.4961	WDFY1;TNFAIP3
Nicotinamide Nucleotide Biosynthetic Process (GO:0019359)	2/8	0.0146233	0.143041	0	0	13.6081	57.4961	NAMPT;NADK
Positive Regulation Of Chromatin Binding (GO:0035563)	2/8	0.0146233	0.143041	0	0	13.6081	57.4961	DTX3L;PARP9
Protein poly-ADP-ribosylation (GO:0070212)	2/8	0.0146233	0.143041	0	0	13.6081	57.4961	ZC3HAV1;PARP9
Regulation Of GTPase Activity (GO:0043087)	11/214	0.0146233	0.143041	0	0	2.23184	9.42984	RAP1A;LRCH1;CCL8;CCL3L1;RASGEF1B;CCL5;CCL4;PLXNA2;CCL2;RRP1B;S100A10
Positive Regulation Of T Cell Activation (GO:0050870)	7/107	0.0146538	0.143041	0	0	2.874	12.137	VCAM1;IL7;IL15;CD80;CCL5;CCL2;HLA-DOB
Fc Receptor Mediated Stimulatory Signaling Pathway (GO:0002431)	3/22	0.0150718	0.145574	0	0	6.45515	27.0789	FCER1G;NR4A3;PRKCE
snRNA 3'-End Processing (GO:0034472)	3/22	0.0150718	0.145574	0	0	6.45515	27.0789	EXOSC7;INTS2;INTS9
mRNA 3'-End Processing (GO:0031124)	4/40	0.0151393	0.145574	0	0	4.54809	19.0586	PCF11;CSTF3;PAPOLA;TENT2
Negative Regulation Of Mitotic Cell Cycle Phase Transition (GO:1901991)	4/40	0.0151393	0.145574	0	0	4.54809	19.0586	USP47;RGCC;SLFN11;CCL2
Fatty Acid Catabolic Process (GO:0009062)	5/61	0.0154238	0.147759	0	0	3.65865	15.2633	HADHB;HADHA;PHYH;ABHD2;DECR1
Positive Regulation Of Protein Ubiquitination (GO:0031398)	6/84	0.0156084	0.148973	0	0	3.15514	13.1252	ARRDC4;SUMO1;DCUN1D5;RIPK2;MYCBP2;BIRC3
Regulation Of Wnt Signaling Pathway (GO:0030111)	7/109	0.0160836	0.152867	0	0	2.81735	11.6355	GPI;HMGXB4;SUMO1;CRBN;TNFAIP3;TAX1BP3;TLR2
Positive Regulation Of Intracellular Signal Transduction (GO:1902533)	21/525	0.016135	0.152867	0	0	1.72622	7.12369	RNF31;TRAF3IP2;RIPK2;IFIT5;EIF2AK2;BST2;DHX33;ERBB3;CASP10;CCL5;CCL4;PELI1;PMAIP1;TRIM38;UBE2V1;BID;TRIM21;BIRC3;TRIM56;TMED4;TLR2
Macromolecule Catabolic Process (GO:0009057)	6/85	0.0164649	0.154865	0	0	3.11505	12.792	EXOSC7;ISG20;PNPT1;PPP1R8;PPT1;REXO4
Regulation Of Chemokine Production (GO:0032642)	4/41	0.016466	0.154865	0	0	4.42494	18.1708	EGR1;IL7;EIF2AK2;TLR2
Protein N-linked Glycosylation Via Asparagine (GO:0018279)	3/23	0.0170297	0.158431	0	0	6.13208	24.9747	ALG8;MAGT1;DDOST
Regulation Of T Cell Migration (GO:2000404)	3/23	0.0170297	0.158431	0	0	6.13208	24.9747	CXCL10;LRCH1;CCL5
Regulation Of Cardiac Muscle Hypertrophy (GO:0010611)	3/23	0.0170297	0.158431	0	0	6.13208	24.9747	EDN1;NR4A3;SLC9A1
Negative Regulation Of Cell Migration (GO:0030336)	9/163	0.0170961	0.158478	0	0	2.40293	9.77728	BST2;JAG1;CITED2;CYP1B1;RAC1;TIMP1;TRIB1;DYNLL1;ARPIN
Exocytosis (GO:0006887)	6/86	0.0173533	0.160285	0	0	3.07595	12.4698	NSF;CCL8;COPS5;CCL5;STX11;SYTL2
Negative Regulation Of Defense Response (GO:0031348)	7/112	0.0184094	0.165012	0	0	2.73643	10.9318	GHSR;TNFAIP6;DHX58;CGAS;TNFAIP3;TRIM21;ATG5
Iron Ion Transmembrane Transport (GO:0034755)	2/9	0.0185054	0.165012	0	0	11.6635	46.5337	SLC25A28;ABCC5
Mitochondrial RNA Processing (GO:0000963)	2/9	0.0185054	0.165012	0	0	11.6635	46.5337	PNPT1;FASTKD5
Myeloid Dendritic Cell Differentiation (GO:0043011)	2/9	0.0185054	0.165012	0	0	11.6635	46.5337	BATF2;CSF2
Negative Regulation Of Protein Localization To Cell Surface (GO:2000009)	2/9	0.0185054	0.165012	0	0	11.6635	46.5337	LEPROT;TAX1BP3
Positive Regulation Of RIG-I Signaling Pathway (GO:1900246)	2/9	0.0185054	0.165012	0	0	11.6635	46.5337	DHX58;DDX60
Positive Regulation Of T Cell Apoptotic Process (GO:0070234)	2/9	0.0185054	0.165012	0	0	11.6635	46.5337	CCL5;IDO1
Protein K11-linked Deubiquitination (GO:0035871)	2/9	0.0185054	0.165012	0	0	11.6635	46.5337	VCPIP1;TNFAIP3
Regulation Of Actin Filament Length (GO:0030832)	2/9	0.0185054	0.165012	0	0	11.6635	46.5337	BRK1;NAA80
Regulation Of Animal Organ Morphogenesis (GO:2000027)	2/9	0.0185054	0.165012	0	0	11.6635	46.5337	CITED2;BTBD7
Protein N-linked Glycosylation (GO:0006487)	5/64	0.0186556	0.165777	0	0	3.47208	13.8245	ALG8;ALG9;MGAT3;MAGT1;DDOST
Intracellular Calcium Ion Homeostasis (GO:0006874)	8/139	0.0191033	0.168026	0	0	2.5086	9.92879	LETM1;EDN1;CCL8;VAPB;CCL5;BCL2;BAK1;PML
Protein K48-linked Deubiquitination (GO:0071108)	3/24	0.0191228	0.168026	0	0	5.83977	23.1072	VCPIP1;USP33;TNFAIP3
Protein Kinase B Signaling (GO:0043491)	3/24	0.0191228	0.168026	0	0	5.83977	23.1072	SETX;CCL5;CCL2
Negative Regulation Of Neuron Death (GO:1901215)	6/88	0.0192277	0.168026	0	0	3.00062	11.8566	GRN;ERBB3;RASA1;BCL2;PPT1;CCL2
Regulation Of Protein Ubiquitination (GO:0031396)	7/113	0.0192346	0.168026	0	0	2.71048	10.7092	DAXX;SUMO1;RIPK2;MYCBP2;TNFAIP3;ISG15;BIRC3
Cellular Response To Oxygen-Containing Compound (GO:1901701)	17/406	0.0193941	0.168846	0	0	1.80574	7.11966	EGR1;CD80;ACOD1;TNFAIP3;NFKB1;PRDX3;SETX;CXCL10;RAP1A;NR4A3;TNIP1;SHPK;PDK4;CCL2;CD68;GBP2;TLR2
Positive Regulation Of Cell Cycle (GO:0045787)	5/65	0.0198245	0.172013	0	0	3.41404	13.3859	RGCC;CITED2;TRIM21;CDC25B;HCFC1
Protein Modification By Small Protein Removal (GO:0070646)	7/114	0.0200853	0.173691	0	0	2.68501	10.4924	VCPIP1;USP47;COPS5;SUMO1;USP33;TNFAIP3;USP18
Endoplasmic Reticulum To Golgi Vesicle-Mediated Transport (GO:0006888)	7/115	0.0209619	0.180665	0	0	2.66001	10.2811	TRAPPC2;COPB2;TMED9;SPAST;VAPB;CNIH4;TMED4
Negative Regulation Of Immune Response (GO:0050777)	5/66	0.0210404	0.180737	0	0	3.35789	12.9659	DHX58;CGAS;TNFAIP3;TRIM21;ATG5
Response To dsRNA (GO:0043331)	3/25	0.0213517	0.181912	0	0	5.57404	21.4412	PDE12;PMAIP1;RIGI
Negative Regulation Of Stress Fiber Assembly (GO:0051497)	3/25	0.0213517	0.181912	0	0	5.57404	21.4412	STMN1;RHPN2;DYNLL1
Negative Regulation Of Cell Population Proliferation (GO:0008285)	16/379	0.0213889	0.181912	0	0	1.8198	6.9969	MORC3;NIBAN2;CCL3L1;EIF2AK2;TNFAIP3;DYNLL1;IFIT3;PML;TBRG1;CYP27B1;RGCC;RB1CC1;IRF1;CYP1B1;TRIB1;S100A11
Activation Of Cysteine-Type Endopeptidase Activity Involved In Apoptotic Process (GO:0006919)	5/67	0.0223039	0.185677	0	0	3.30357	12.5634	CASP10;FAM162A;HIP1R;DYNLL1;BID
Hexose Metabolic Process (GO:0019318)	4/45	0.0224886	0.185677	0	0	3.99242	15.1502	HK3;OAS1;FPGT;FUCA1
Zymogen Activation (GO:0031638)	4/45	0.0224886	0.185677	0	0	3.99242	15.1502	RIPK2;PGK1;CIDEB;BAK1
Positive Regulation Of mRNA Catabolic Process (GO:0061014)	4/45	0.0224886	0.185677	0	0	3.99242	15.1502	MOV10;RIDA;PNPT1;ZC3HAV1
Regulation Of Chromatin Binding (GO:0035561)	2/10	0.0227684	0.185677	0	0	10.205	38.5993	DTX3L;PARP9
Regulation Of Programmed Necrotic Cell Death (GO:0062098)	2/10	0.0227684	0.185677	0	0	10.205	38.5993	PELI1;BIRC3
Cellular Response To Interleukin-15 (GO:0071350)	2/10	0.0227684	0.185677	0	0	10.205	38.5993	IL15;IL2RG
Interleukin-15-Mediated Signaling Pathway (GO:0035723)	2/10	0.0227684	0.185677	0	0	10.205	38.5993	IL15;IL2RG
Negative Regulation Of Mitochondrial Outer Membrane Permeabilization Involved In Apoptotic Signaling Pathway (GO:1901029)	2/10	0.0227684	0.185677	0	0	10.205	38.5993	BAK1;SLC25A4
Positive Regulation Of Cellular Senescence (GO:2000774)	2/10	0.0227684	0.185677	0	0	10.205	38.5993	MORC3;CGAS
Positive Regulation Of Lipid Localization (GO:1905954)	2/10	0.0227684	0.185677	0	0	10.205	38.5993	C3;NFKB1
Positive Regulation Of Nitric-Oxide Synthase Biosynthetic Process (GO:0051770)	2/10	0.0227684	0.185677	0	0	10.205	38.5993	NAMPT;TLR2
Protein auto-ADP-ribosylation (GO:0070213)	2/10	0.0227684	0.185677	0	0	10.205	38.5993	PARP11;PARP12
Negative Regulation Of Catalytic Activity (GO:0043086)	3/26	0.0237166	0.192194	0	0	5.33142	19.9479	TIMP1;IFIT1;PARP9
Positive Regulation Of Microtubule Polymerization Or Depolymerization (GO:0031112)	3/26	0.0237166	0.192194	0	0	5.33142	19.9479	CLIP1;RAC1;MAPRE1
Protein Sumoylation (GO:0016925)	4/46	0.0241775	0.195315	0	0	3.89716	14.5065	IFIH1;SUMO1;ZBED1;PML
Regulation Of Protein-Containing Complex Assembly (GO:0043254)	7/119	0.0247343	0.19841	0	0	2.56448	9.48747	SUMO1;STXBP1;EIF2AK2;BRK1;BAK1;BID;HCFC1
Negative Regulation Of Response To External Stimulus (GO:0032102)	8/146	0.0247916	0.19841	0	0	2.3805	8.80129	GHSR;TNFAIP6;DHX58;CGAS;TNFAIP3;TRIB1;TRIM21;ATG5
Positive Regulation Of Cellular Catabolic Process (GO:0031331)	8/146	0.0247916	0.19841	0	0	2.3805	8.80129	MOV10;PNPT1;DTX3L;RB1CC1;ZC3HAV1;TRIM38;SLC4A4;TRIM21
Response To Molecule Of Bacterial Origin (GO:0002237)	5/69	0.0249761	0.199268	0	0	3.2	11.8075	PRDX3;CYP27B1;PELI1;TNFAIP3;TRIB1
Protein Glycosylation (GO:0006486)	8/147	0.0256912	0.20434	0	0	2.36325	8.65328	ALG8;ALG9;GALNT1;B3GALT4;MGAT3;B3GNT2;MAGT1;DDOST
Regulation Of Microtubule Polymerization Or Depolymerization (GO:0031110)	3/27	0.0262174	0.206612	0	0	5.10901	18.6036	STMN1;MAPRE1;CAMSAP2
Myeloid Cell Development (GO:0061515)	3/27	0.0262174	0.206612	0	0	5.10901	18.6036	CEBPB;EVI2B;TLR2
Regulation Of Actin Polymerization Or Depolymerization (GO:0008064)	3/27	0.0262174	0.206612	0	0	5.10901	18.6036	RASA1;BRK1;NAA80
Regulation Of Actin Filament-Based Process (GO:0032970)	5/70	0.0263859	0.207307	0	0	3.15061	11.4522	BST2;HIP1R;ARHGAP17;RAC1;DYNLL1
Regulation Of Type II Interferon-Mediated Signaling Pathway (GO:0060334)	2/11	0.0273917	0.210085	0	0	9.07066	32.6318	PARP14;PARP9
Endoplasmic Reticulum Membrane Organization (GO:0090158)	2/11	0.0273917	0.210085	0	0	9.07066	32.6318	VCPIP1;VAPB
Exit From Mitosis (GO:0010458)	2/11	0.0273917	0.210085	0	0	9.07066	32.6318	SPAST;CHMP7
Glycerol Metabolic Process (GO:0006071)	2/11	0.0273917	0.210085	0	0	9.07066	32.6318	GK5;SHPK
Macrophage Chemotaxis (GO:0048246)	2/11	0.0273917	0.210085	0	0	9.07066	32.6318	CCL5;CCL2
Negative Regulation Of Nitrogen Compound Metabolic Process (GO:0051172)	2/11	0.0273917	0.210085	0	0	9.07066	32.6318	EDN1;NFKB1
Purine Ribonucleoside Monophosphate Metabolic Process (GO:0009167)	2/11	0.0273917	0.210085	0	0	9.07066	32.6318	NT5C2;GART
Regulation Of Cell Activation (GO:0050865)	2/11	0.0273917	0.210085	0	0	9.07066	32.6318	FCER1G;TEC
Cellular Response To Mechanical Stimulus (GO:0071260)	4/48	0.02778	0.212302	0	0	3.71963	13.3291	IRF1;BAK1;NFKB1;SLC9A1
Myeloid Leukocyte Differentiation (GO:0002573)	5/71	0.0278455	0.212302	0	0	3.10271	11.1111	BATF2;CSF2;SOCS1;CASP10;IL15
Negative Regulation Of Actin Filament Bundle Assembly (GO:0032232)	3/28	0.0288537	0.219339	0	0	4.9044	17.3886	STMN1;RHPN2;DYNLL1
Autophagy Of Mitochondrion (GO:0000422)	4/49	0.0296947	0.223752	0	0	3.63679	12.7898	MAP1LC3B;FUNDC1;RB1CC1;ATG5
Interferon-Mediated Signaling Pathway (GO:0140888)	4/49	0.0296947	0.223752	0	0	3.63679	12.7898	OAS2;IL10RB;IRF1;STAT2
Negative Regulation Of DNA Metabolic Process (GO:0051053)	4/49	0.0296947	0.223752	0	0	3.63679	12.7898	SLFN11;NIBAN2;SUB1;S100A11
Positive Regulation Of Cellular Process (GO:0048522)	22/594	0.0301969	0.226578	0	0	1.5912	5.56922	USP47;GRN;EDN1;CSF2;CITED2;IL15;DOT1L;CIDEB;AREG;HCFC1;CDC25B;PRDX3;ERBB3;IL7;CCL5;NAMPT;BCL2;TIMP1;IL7R;CEP43;TRIM21;TLR2
Cellular Response To Organic Cyclic Compound (GO:0071407)	8/152	0.0305321	0.226578	0	0	2.2806	7.95697	EGR1;RAP1A;NR4A3;PDE12;CCL5;CYP1B1;CCL2;MGARP
Cellular Response To Reactive Oxygen Species (GO:0034614)	5/73	0.030916	0.226578	0	0	3.01115	10.4682	PRDX3;SETX;EDN1;TNFAIP3;CYP1B1
Regulation Of Cellular Component Organization (GO:0051128)	8/153	0.0315704	0.226578	0	0	2.26476	7.82595	RAB5B;RAP1A;DCUN1D5;HIP1R;SGK1;ATAD3A;HCFC1;CAMSAP2
Alpha-Amino Acid Catabolic Process (GO:1901606)	3/29	0.031625	0.226578	0	0	4.71553	16.2865	HOGA1;HIBCH;IDO1
Carbohydrate Derivative Biosynthetic Process (GO:1901137)	3/29	0.031625	0.226578	0	0	4.71553	16.2865	GK5;ALG8;TNIP1
Glycolytic Process (GO:0006096)	3/29	0.031625	0.226578	0	0	4.71553	16.2865	GPI;HK3;PGK1
Integrated Stress Response Signaling (GO:0140467)	3/29	0.031625	0.226578	0	0	4.71553	16.2865	BATF2;CEBPB;EIF2AK2
Positive Regulation Of Calcium Ion Transport (GO:0051928)	3/29	0.031625	0.226578	0	0	4.71553	16.2865	CCL5;CCL4;CCL2
Positive Regulation Of Microtubule Polymerization (GO:0031116)	3/29	0.031625	0.226578	0	0	4.71553	16.2865	CLIP1;RAC1;MAPRE1
Positive Regulation Of Transport (GO:0051050)	4/50	0.0316856	0.226578	0	0	3.55754	12.2803	CEBPB;HIP1R;BAK1;SGK1
Axonal Transport Of Mitochondrion (GO:0019896)	2/12	0.0323558	0.226578	0	0	8.16318	28.0076	SPAST;MGARP
Sodium Ion Export Across Plasma Membrane (GO:0036376)	2/12	0.0323558	0.226578	0	0	8.16318	28.0076	SLC4A4;SLC9A1
Granulocyte Activation (GO:0036230)	2/12	0.0323558	0.226578	0	0	8.16318	28.0076	IL15;CCL5
Macrophage Migration (GO:1905517)	2/12	0.0323558	0.226578	0	0	8.16318	28.0076	CCL5;CCL2
Mitochondrial Electron Transport, Ubiquinol To Cytochrome C (GO:0006122)	2/12	0.0323558	0.226578	0	0	8.16318	28.0076	UQCR10;UQCRC2
Negative Regulation By Host Of Viral Process (GO:0044793)	2/12	0.0323558	0.226578	0	0	8.16318	28.0076	CCL8;ZBED1
Negative Regulation By Host Of Viral Transcription (GO:0043922)	2/12	0.0323558	0.226578	0	0	8.16318	28.0076	CCL5;CCL4
Negative Regulation Of JUN Kinase Activity (GO:0043508)	2/12	0.0323558	0.226578	0	0	8.16318	28.0076	DUSP16;HIPK3
Negative Regulation Of Alcohol Biosynthetic Process (GO:1902931)	2/12	0.0323558	0.226578	0	0	8.16318	28.0076	CYP27B1;NFKB1
Negative Regulation Of Mitochondrial Membrane Permeability (GO:0035795)	2/12	0.0323558	0.226578	0	0	8.16318	28.0076	BAK1;SLC25A4
Oligosaccharide-Lipid Intermediate Biosynthetic Process (GO:0006490)	2/12	0.0323558	0.226578	0	0	8.16318	28.0076	ALG8;ALG9
Positive Regulation Of T-helper Cell Differentiation (GO:0045624)	2/12	0.0323558	0.226578	0	0	8.16318	28.0076	CD80;NFKBIZ
Positive Regulation Of Sodium Ion Transmembrane Transporter Activity (GO:2000651)	2/12	0.0323558	0.226578	0	0	8.16318	28.0076	DMD;SLC9A1
Regulation Of Actin Filament Organization (GO:0110053)	2/12	0.0323558	0.226578	0	0	8.16318	28.0076	BRK1;NAA80
Regulation Of Actomyosin Structure Organization (GO:0110020)	2/12	0.0323558	0.226578	0	0	8.16318	28.0076	RAC1;SLC9A1
Protein Complex Oligomerization (GO:0051259)	6/100	0.033401	0.233264	0	0	2.61594	8.89204	LETM1;SPAST;PNPT1;EHD4;ELAVL1;SLC9A1
Regulation Of Tumor Necrosis Factor Production (GO:0032680)	7/127	0.0336217	0.233996	0	0	2.39253	8.11686	IFIH1;GHSR;OAS1;OAS2;TNFAIP3;RIGI;TLR2
RNA Modification (GO:0009451)	4/51	0.0337531	0.233996	0	0	3.48167	11.7983	NAT10;BCDIN3D;ADAR;NOP10
Regulation Of Cell Migration (GO:0030334)	17/434	0.0337782	0.233996	0	0	1.68203	5.69861	GRN;CEMIP;SEMA7A;EDN1;JAG1;CITED2;DYNLL1;BST2;CCL5;PLXNA2;MGAT3;CYP1B1;RAC1;SGK1;CEP43;ARPIN;RIGI
Regulation Of ERK1 And ERK2 Cascade (GO:0070372)	11/244	0.0341666	0.235411	0	0	1.94146	6.55535	MARCO;SEMA7A;RAP1A;CCL8;CCL3L1;TNIP1;CCL5;CCL4;CCL2;GBP1;DUSP6
Regulation Of Macrophage Derived Foam Cell Differentiation (GO:0010743)	3/30	0.0345305	0.235411	0	0	4.54065	15.2834	NFKBIA;CSF2;NFKB1
Intrinsic Apoptotic Signaling Pathway In Response To Endoplasmic Reticulum Stress (GO:0070059)	3/30	0.0345305	0.235411	0	0	4.54065	15.2834	CEBPB;BCL2;BAK1
Negative Regulation Of Peptidyl-Tyrosine Phosphorylation (GO:0050732)	3/30	0.0345305	0.235411	0	0	4.54065	15.2834	SOCS3;SOCS1;PARP14
Positive Regulation Of Cell Communication (GO:0010647)	3/30	0.0345305	0.235411	0	0	4.54065	15.2834	EDN1;CD80;KCTD13
Positive Regulation Of Protein Targeting To Mitochondrion (GO:1903955)	3/30	0.0345305	0.235411	0	0	4.54065	15.2834	RNF31;LEPROT;TOMM7
Negative Regulation Of Cellular Process (GO:0048523)	20/537	0.0357432	0.243035	0	0	1.5981	5.3239	NIBAN2;CCL3L1;EIF2AK2;DYNLL1;PML;IFIT3;BST2;TBRG1;CYP27B1;RGCC;ERBB3;RB1CC1;IRF1;RASA1;PPT1;PLXNA2;CYP1B1;LPXN;CHMP7;S100A11
Protein Modification Process (GO:0036211)	25/711	0.0373688	0.248295	0	0	1.50851	4.95834	GPI;RNASEL;CSF2;DYRK2;GMFG;NGLY1;DUSP16;NAA80;PPP3R1;RB1CC1;PDK4;CCL2;PIM3;ATG5;MORC3;FBXW11;PRKCE;EIF2AK2;HIPK3;DDOST;CDC25B;COPS5;STK17A;TRIB1;SGK1
Leukocyte Cell-Cell Adhesion (GO:0007159)	3/31	0.0375692	0.248295	0	0	4.37826	14.3676	VCAM1;TNIP1;CCL5
Negative Regulation Of Cell-Matrix Adhesion (GO:0001953)	3/31	0.0375692	0.248295	0	0	4.37826	14.3676	JAG1;RASA1;DYNLL1
Positive Regulation Of Extrinsic Apoptotic Signaling Pathway (GO:2001238)	3/31	0.0375692	0.248295	0	0	4.37826	14.3676	PMAIP1;BID;PML
Response To Nerve Growth Factor (GO:1990089)	2/13	0.0376416	0.248295	0	0	7.42069	24.3372	RAP1A;RAB35
Myeloid Dendritic Cell Activation (GO:0001773)	2/13	0.0376416	0.248295	0	0	7.42069	24.3372	BATF2;CSF2
Outer Mitochondrial Membrane Organization (GO:0007008)	2/13	0.0376416	0.248295	0	0	7.42069	24.3372	TOMM7;PRICKLE4
Positive Regulation Of Granulocyte Macrophage Colony-Stimulating Factor Production (GO:0032725)	2/13	0.0376416	0.248295	0	0	7.42069	24.3372	CD80;RIGI
Protein Insertion Into Mitochondrial Outer Membrane (GO:0045040)	2/13	0.0376416	0.248295	0	0	7.42069	24.3372	TOMM7;PRICKLE4
Regulation Of IRE1-mediated Unfolded Protein Response (GO:1903894)	2/13	0.0376416	0.248295	0	0	7.42069	24.3372	COPS5;BAK1
Regulation Of T Cell Chemotaxis (GO:0010819)	2/13	0.0376416	0.248295	0	0	7.42069	24.3372	CXCL10;CCL5
Negative Regulation Of Blood Vessel Morphogenesis (GO:2000181)	5/77	0.037673	0.248295	0	0	2.84327	9.32257	CXCL10;NIBAN2;RGCC;PGK1;PML
NADH Dehydrogenase Complex Assembly (GO:0010257)	4/53	0.0381186	0.249953	0	0	3.33922	10.9094	NDUFA6;NDUFB11;NDUFS5;NDUFAB1
Mitochondrial Respiratory Chain Complex I Assembly (GO:0032981)	4/53	0.0381186	0.249953	0	0	3.33922	10.9094	NDUFA6;NDUFB11;NDUFS5;NDUFAB1
Cellular Response To Nutrient Levels (GO:0031669)	5/78	0.0394925	0.256353	0	0	2.80418	9.06212	MAP1LC3B;EHMT2;USP33;PDK4;CD68
Organonitrogen Compound Catabolic Process (GO:1901565)	5/78	0.0394925	0.256353	0	0	2.80418	9.06212	RIDA;SGPL1;PPT1;LNPEP;HOGA1
Positive Regulation Of Tumor Necrosis Factor Production (GO:0032760)	5/78	0.0394925	0.256353	0	0	2.80418	9.06212	IFIH1;OAS1;OAS2;TLR2;RIGI
Proteolysis Involved In Protein Catabolic Process (GO:0051603)	5/78	0.0394925	0.256353	0	0	2.80418	9.06212	NGLY1;TNFAIP3;PMAIP1;ISG15;TRIM21
Regulation Of Focal Adhesion Assembly (GO:0051893)	4/54	0.0404169	0.260386	0	0	3.27227	10.4991	RAC1;DYNLL1;SLC9A1;S100A10
Negative Regulation Of Protein Modification By Small Protein Conjugation Or Removal (GO:1903321)	4/54	0.0404169	0.260386	0	0	3.27227	10.4991	SUMO1;TNFAIP3;ISG15;TRIM21
Negative Regulation Of Protein Ubiquitination (GO:0031397)	4/54	0.0404169	0.260386	0	0	3.27227	10.4991	SUMO1;DTX3L;TNFAIP3;ISG15
Regulation Of Ubiquitin-Protein Transferase Activity (GO:0051438)	3/32	0.0407399	0.261161	0	0	4.22707	13.5289	ARRDC4;DCUN1D5;DTX3L
Histone Lysine Methylation (GO:0034968)	3/32	0.0407399	0.261161	0	0	4.22707	13.5289	EHMT2;DOT1L;HCFC1
Negative Regulation Of MAPK Cascade (GO:0043409)	6/105	0.0408899	0.261472	0	0	2.48319	7.93843	DUSP2;QARS1;TNIP1;DUSP16;GBP1;DUSP6
Vesicle Fusion (GO:0006906)	5/79	0.0413646	0.263201	0	0	2.76615	8.81109	SAMD9;STX8;STXBP1;CHMP7;RAB8B
Positive Regulation Of Endocytosis (GO:0045807)	5/79	0.0413646	0.263201	0	0	2.76615	8.81109	C3;FCER1G;IL15;PPT1;IL2RG
Modification-Dependent Protein Catabolic Process (GO:0019941)	9/192	0.0426095	0.266522	0	0	2.01911	6.37165	HERC5;NUB1;NPLOC4;DTX3L;USP33;ISG15;RBBP6;PSMF1;HERC6
Antigen Receptor-Mediated Signaling Pathway (GO:0050851)	7/134	0.0429579	0.266522	0	0	2.25984	7.11293	RNF31;TEC;THEMIS2;RIPK2;NFKBIZ;BCL2;MNDA
2-Oxoglutarate Metabolic Process (GO:0006103)	2/14	0.043231	0.266522	0	0	6.80195	21.3663	PHYH;IDH1
Regulation Of Feeding Behavior (GO:0060259)	2/14	0.043231	0.266522	0	0	6.80195	21.3663	NR4A3;GPR171
Response To Muscle Stretch (GO:0035994)	2/14	0.043231	0.266522	0	0	6.80195	21.3663	DMD;SLC9A1
Dolichol Metabolic Process (GO:0019348)	2/14	0.043231	0.266522	0	0	6.80195	21.3663	ALG8;ALG9
Hyaluronan Metabolic Process (GO:0030212)	2/14	0.043231	0.266522	0	0	6.80195	21.3663	CEMIP;TNFAIP6
Membrane Raft Organization (GO:0031579)	2/14	0.043231	0.266522	0	0	6.80195	21.3663	PPT1;S100A10
Mitochondrion Transport Along Microtubule (GO:0047497)	2/14	0.043231	0.266522	0	0	6.80195	21.3663	SPAST;MGARP
Negative Regulation Of Defense Response To Virus (GO:0050687)	2/14	0.043231	0.266522	0	0	6.80195	21.3663	NT5C2;ATG5
Negative Regulation Of Nucleocytoplasmic Transport (GO:0046823)	2/14	0.043231	0.266522	0	0	6.80195	21.3663	SUMO1;NUP153
Positive Regulation Of Telomerase RNA Localization To Cajal Body (GO:1904874)	2/14	0.043231	0.266522	0	0	6.80195	21.3663	TNIP1;NOP10
Protein Localization To Vacuole (GO:0072665)	2/14	0.043231	0.266522	0	0	6.80195	21.3663	KICS2;GBP1
Positive Regulation Of Establishment Of Protein Localization To Mitochondrion (GO:1903749)	3/33	0.0440411	0.269582	0	0	4.08595	12.7589	RNF31;LEPROT;TOMM7
Positive Regulation Of Ion Transmembrane Transporter Activity (GO:0032414)	3/33	0.0440411	0.269582	0	0	4.08595	12.7589	EDN1;CCL2;DMD
Positive Regulation Of Small Molecule Metabolic Process (GO:0062013)	3/33	0.0440411	0.269582	0	0	4.08595	12.7589	PRKCE;PMAIP1;SLC4A4
Positive Regulation Of Cell Population Proliferation (GO:0008284)	18/483	0.044488	0.271672	0	0	1.59656	4.96937	GRN;EDN1;CSF2;IL15;DOT1L;AREG;CDC25B;PRDX3;BST2;NR4A3;ERBB3;IL7;CCL5;NAMPT;BCL2;TIMP1;IL7R;CEP43
Regulation Of Reactive Oxygen Species Metabolic Process (GO:2000377)	4/56	0.0452449	0.274991	0	0	3.14609	9.73924	STK17A;CYP1B1;ACOD1;RAC1
Peptide Metabolic Process (GO:0006518)	4/56	0.0452449	0.274991	0	0	3.14609	9.73924	SPCS1;MGAT3;DMD;LNPEP
Regulation Of Phosphorylation (GO:0042325)	5/82	0.0472986	0.281917	0	0	2.65796	8.11018	SOCS1;KCTD20;CCL5;STAT2;DYNLL1
Positive Regulation Of Tumor Necrosis Factor Superfamily Cytokine Production (GO:1903557)	5/82	0.0472986	0.281917	0	0	2.65796	8.11018	IFIH1;OAS1;OAS2;TLR2;RIGI
Positive Regulation Of Protein Metabolic Process (GO:0051247)	9/196	0.0474672	0.281917	0	0	1.97551	6.02079	NSF;NFKBIA;FBXW11;CD80;NAT10;TNFAIP3;BAK1;ELAVL1;RIGI
DNA Damage Checkpoint Signaling (GO:0000077)	3/34	0.0474714	0.281917	0	0	3.95395	12.0502	DTX3L;DOT1L;PARP9
Response To Estrogen (GO:0043627)	3/34	0.0474714	0.281917	0	0	3.95395	12.0502	CYP27B1;CITED2;PELP1
Semaphorin-Plexin Signaling Pathway (GO:0071526)	3/34	0.0474714	0.281917	0	0	3.95395	12.0502	SEMA7A;PLXNA2;RAC1
Mitochondrial Electron Transport, NADH To Ubiquinone (GO:0006120)	3/34	0.0474714	0.281917	0	0	3.95395	12.0502	NDUFA6;NDUFS5;NDUFAB1
Negative Regulation Of Ras Protein Signal Transduction (GO:0046580)	3/34	0.0474714	0.281917	0	0	3.95395	12.0502	STMN1;KCTD13;DYNLL1
Regulation Of calcineurin-NFAT Signaling Cascade (GO:0070884)	3/34	0.0474714	0.281917	0	0	3.95395	12.0502	PPP3R1;DYRK2;SLC9A1
Cell-Matrix Adhesion (GO:0007160)	6/109	0.0475878	0.281917	0	0	2.38626	7.26659	CD63;VCAM1;RAC1;ITGA5;SIGLEC1;DYNLL1
Positive Regulation Of Cysteine-Type Endopeptidase Activity Involved In Apoptotic Process (GO:0043280)	6/109	0.0475878	0.281917	0	0	2.38626	7.26659	FAM162A;CASP10;HIP1R;PMAIP1;DYNLL1;BID
Signal Transduction In Response To DNA Damage (GO:0042770)	4/57	0.0477745	0.282373	0	0	3.08657	9.38708	DTX3L;DOT1L;PARP9;BID
Regulation Of Cell Growth (GO:0001558)	10/227	0.047975	0.282471	0	0	1.89264	5.74808	BST2;CYP27B1;USP47;DCUN1D5;PPT1;BCL2;SGK1;CEP43;ATAD3A;PML
Golgi Vesicle Transport (GO:0048193)	9/197	0.0487368	0.282471	0	0	1.9649	5.9366	NSF;TRAPPC2;COPB2;TMED9;SPAST;VAPB;CNIH4;RAB8B;TMED4
Regulation Of Granulocyte Macrophage Colony-Stimulating Factor Production (GO:0032645)	2/15	0.0491064	0.282471	0	0	6.2784	18.9216	CD80;RIGI
Alpha-Beta T Cell Activation (GO:0046631)	2/15	0.0491064	0.282471	0	0	6.2784	18.9216	RSAD2;NKG7
Amyloid-Beta Metabolic Process (GO:0050435)	2/15	0.0491064	0.282471	0	0	6.2784	18.9216	NCSTN;MGAT3
Retrograde Axonal Transport (GO:0008090)	2/15	0.0491064	0.282471	0	0	6.2784	18.9216	FBXW11;MGARP
Dolichol-Linked Oligosaccharide Biosynthetic Process (GO:0006488)	2/15	0.0491064	0.282471	0	0	6.2784	18.9216	ALG8;ALG9
Sphingolipid Catabolic Process (GO:0030149)	2/15	0.0491064	0.282471	0	0	6.2784	18.9216	SGPL1;PPT1
Glycosaminoglycan Catabolic Process (GO:0006027)	2/15	0.0491064	0.282471	0	0	6.2784	18.9216	CEMIP;FUCA1
Negative Regulation Of DNA Replication (GO:0008156)	2/15	0.0491064	0.282471	0	0	6.2784	18.9216	SLFN11;S100A11
Positive Regulation Of Endothelial Cell Apoptotic Process (GO:2000353)	2/15	0.0491064	0.282471	0	0	6.2784	18.9216	RGCC;CCL2
Positive Regulation Of Transmembrane Transport (GO:0034764)	2/15	0.0491064	0.282471	0	0	6.2784	18.9216	C3;NR4A3
Regulation Of Phagocytosis (GO:0050764)	4/58	0.0503808	0.289157	0	0	3.02926	9.05186	FCER1G;IL15;IL2RG;TLR2
Regulation Of Cellular Senescence (GO:2000772)	3/35	0.051029	0.290933	0	0	3.83019	11.3962	MORC3;PNPT1;CGAS
Intrinsic Apoptotic Signaling Pathway By P53 Class Mediator (GO:0072332)	3/35	0.051029	0.290933	0	0	3.83019	11.3962	DYRK2;PMAIP1;PML
Positive Regulation Of Mitotic Nuclear Division (GO:0045840)	3/35	0.051029	0.290933	0	0	3.83019	11.3962	EDN1;RGCC;ANAPC7
DNA-templated Transcription (GO:0006351)	9/199	0.0513427	0.292075	0	0	1.94402	5.77224	SETX;ETV7;GTF3C6;POLR2E;EPC1;POLRMT;HIPK3;NFKB1;IRF9
Regulation Of Interleukin-1 Beta Production (GO:0032651)	5/84	0.0515205	0.292441	0	0	2.59041	7.68256	GHSR;EGR1;RIPK2;TNFAIP3;MNDA
Protein Deubiquitination (GO:0016579)	6/112	0.0530313	0.299223	0	0	2.31837	6.80875	VCPIP1;USP47;COPS5;USP33;TNFAIP3;USP18
Glucose Metabolic Process (GO:0006006)	4/59	0.0530637	0.299223	0	0	2.97403	8.73252	GPI;HK3;OAS1;PGK1
Mitotic Cytokinesis (GO:0000281)	4/59	0.0530637	0.299223	0	0	2.97403	8.73252	SPAST;RASA1;STMN1;RAB35
Negative Regulation Of DNA-templated Transcription (GO:0045892)	33/1025	0.0535583	0.301353	0	0	1.37887	4.03593	CEBPB;CSF2;CITED2;EHMT2;SUPT4H1;PRDM1;ZBTB5;CYP27B1;SUMO1;QARS1;CUX1;MLX;EPC1;USP47;DAXX;EDN1;MORC3;NIBAN2;TGIF2;FBXW11;PHF12;PARP9;NFKB1;PML;HCFC1;ETV6;ETV7;NR4A3;IRF1;IRF2;ZNF658;IRF7;UBE2V1
mRNA Metabolic Process (GO:0016071)	5/85	0.0537115	0.301557	0	0	2.55789	7.47961	RIDA;PNPT1;PCF11;CSTF3;HIPK3
Protein-Containing Complex Assembly (GO:0065003)	13/328	0.0540734	0.301656	0	0	1.69719	4.9514	TRAPPC2;STXBP1;ADRM1;HIP1R;TBCA;PML;SLC9A1;COX7A2L;CAPZA1;PTGES3L;LPXN;DMD;GBP1
Positive Regulation Of Signaling Receptor Activity (GO:2000273)	3/36	0.0547121	0.301656	0	0	3.71393	10.7915	EDN1;CCL2;AREG
Protein Destabilization (GO:0031648)	3/36	0.0547121	0.301656	0	0	3.71393	10.7915	SUMO1;FBXW11;TRIM21
Receptor Signaling Pathway Via JAK-STAT (GO:0007259)	3/36	0.0547121	0.301656	0	0	3.71393	10.7915	CSF2;IL15;STAT2
Positive Regulation Of Cellular Component Organization (GO:0051130)	6/113	0.0549264	0.301656	0	0	2.29658	6.66413	TMED9;SUMO1;BRK1;BAK1;BID;S100A10
DNA-templated Transcription Termination (GO:0006353)	2/16	0.0552509	0.301656	0	0	5.82965	16.8819	SETX;PCF11
Regulation Of Fatty Acid Oxidation (GO:0046320)	2/16	0.0552509	0.301656	0	0	5.82965	16.8819	NR4A3;PDK4
Cell Surface Toll-Like Receptor Signaling Pathway (GO:0140895)	2/16	0.0552509	0.301656	0	0	5.82965	16.8819	OAS1;RIPK2
Cellular Response To Nitrogen Compound (GO:1901699)	2/16	0.0552509	0.301656	0	0	5.82965	16.8819	DAXX;PDE12
Extrinsic Apoptotic Signaling Pathway In Absence Of Ligand (GO:0097192)	2/16	0.0552509	0.301656	0	0	5.82965	16.8819	ERBB3;BCL2
Innate Immune Response-Activating Signaling Pathway (GO:0002758)	2/16	0.0552509	0.301656	0	0	5.82965	16.8819	LACC1;CGAS
Negative Regulation Of Anoikis (GO:2000811)	2/16	0.0552509	0.301656	0	0	5.82965	16.8819	PDK4;ITGA5
Positive Regulation Of Lymphocyte Migration (GO:2000403)	2/16	0.0552509	0.301656	0	0	5.82965	16.8819	CXCL10;CCL5
Negative Regulation Of Angiogenesis (GO:0016525)	5/86	0.0559558	0.304216	0	0	2.52619	7.28348	CXCL10;NIBAN2;RGCC;PGK1;PML
Negative Regulation Of Binding (GO:0051100)	5/86	0.0559558	0.304216	0	0	2.52619	7.28348	NFKBIA;SUMO1;USP33;IFIT1;IFIT2
Regulation Of Interleukin-6 Production (GO:0032675)	6/114	0.056862	0.308491	0	0	2.2752	6.52329	IFIH1;GHSR;TNFAIP3;RIGI;IL17RA;TLR2
Protein Phosphorylation (GO:0006468)	18/500	0.05827	0.315466	0	0	1.53888	4.37452	GPI;RNASEL;MORC3;CSF2;DYRK2;GMFG;PRKCE;EIF2AK2;HIPK3;CDC25B;STK17A;RB1CC1;PDK4;CCL2;PIM3;TRIB1;SGK1;TLR2
Autophagosome Organization (GO:1905037)	4/61	0.0586578	0.3169	0	0	2.86938	8.13766	MAP1LC3B;RB1CC1;RAB35;ATG5
Negative Regulation Of Kinase Activity (GO:0033673)	4/62	0.0615683	0.322901	0	0	2.81976	7.86039	PRDX3;QARS1;TRIB1;CEP43
Regulation Of Cellular Respiration (GO:0043457)	2/17	0.0616482	0.322901	0	0	5.44073	15.1596	PNPT1;IL10RB
NAD Biosynthetic Process (GO:0009435)	2/17	0.0616482	0.322901	0	0	5.44073	15.1596	NAMPT;PARP9
Regulation Of Glucose Transmembrane Transport (GO:0010827)	2/17	0.0616482	0.322901	0	0	5.44073	15.1596	C3;NR4A3
Rac Protein Signal Transduction (GO:0016601)	2/17	0.0616482	0.322901	0	0	5.44073	15.1596	BRK1;RAC1
Regulation Of Oxidative Phosphorylation (GO:0002082)	2/17	0.0616482	0.322901	0	0	5.44073	15.1596	COX7A2L;PDE12
Carbohydrate Derivative Catabolic Process (GO:1901136)	2/17	0.0616482	0.322901	0	0	5.44073	15.1596	FUCA1;NGLY1
Regulation Of Receptor Signaling Pathway Via STAT (GO:1904892)	2/17	0.0616482	0.322901	0	0	5.44073	15.1596	DOT1L;IL7R
Regulation Of Telomerase RNA Localization To Cajal Body (GO:1904872)	2/17	0.0616482	0.322901	0	0	5.44073	15.1596	TNIP1;NOP10
Cellular Response To Unfolded Protein (GO:0034620)	2/17	0.0616482	0.322901	0	0	5.44073	15.1596	DAXX;BAK1
Toll-Like Receptor 4 Signaling Pathway (GO:0034142)	2/17	0.0616482	0.322901	0	0	5.44073	15.1596	OAS1;PRKCE
Membrane Lipid Metabolic Process (GO:0006643)	2/17	0.0616482	0.322901	0	0	5.44073	15.1596	ARV1;CYP1B1
Positive Regulation Of Lymphocyte Chemotaxis (GO:0140131)	2/17	0.0616482	0.322901	0	0	5.44073	15.1596	CCL5;CCL4
Positive Regulation Of Macrophage Derived Foam Cell Differentiation (GO:0010744)	2/17	0.0616482	0.322901	0	0	5.44073	15.1596	CSF2;NFKB1
rRNA Transcription (GO:0009303)	2/17	0.0616482	0.322901	0	0	5.44073	15.1596	GTF3C6;POLR1G
Positive Regulation Of Hydrolase Activity (GO:0051345)	8/176	0.0624097	0.325001	0	0	1.95238	5.41597	RAP1A;CCL8;CCL3L1;RASGEF1B;CCL5;CCL4;CCL2;S100A10
Cellular Response To Type I Interferon (GO:0071357)	3/38	0.0624465	0.325001	0	0	3.50135	9.7108	OAS2;STAT2;IFIT1
Membrane Assembly (GO:0071709)	3/38	0.0624465	0.325001	0	0	3.50135	9.7108	SPAST;CHMP7;S100A10
Regulation Of Cold-Induced Thermogenesis (GO:0120161)	7/146	0.0625536	0.325001	0	0	2.06347	5.71939	HADHA;CEBPB;ACSL1;IL15;LCN2;LNPEP;DECR1
Cellular Response To Chemical Stress (GO:0062197)	5/89	0.0630086	0.326051	0	0	2.43559	6.73315	PRDX3;SETX;PNPT1;MGAT3;TRIM21
Regulation Of Vesicle-Mediated Transport (GO:0060627)	5/89	0.0630086	0.326051	0	0	2.43559	6.73315	NSF;RAB5B;HIP1R;DNAJC13;RAB8B
Mitochondrial Respiratory Chain Complex Assembly (GO:0033108)	5/90	0.0654658	0.336453	0	0	2.40681	6.56151	NDUFA6;NDUFB11;NDUFS5;NDUFAB1;COA5
Axonal Transport (GO:0098930)	3/39	0.0664935	0.336453	0	0	3.40391	9.22682	SPAST;FBXW11;MGARP
Regulation Of Protein Targeting To Mitochondrion (GO:1903214)	3/39	0.0664935	0.336453	0	0	3.40391	9.22682	RNF31;LEPROT;TOMM7
Negative Regulation Of Cell-Substrate Adhesion (GO:0010812)	3/39	0.0664935	0.336453	0	0	3.40391	9.22682	JAG1;RASA1;GBP1
Negative Regulation Of Lymphocyte Proliferation (GO:0050672)	3/39	0.0664935	0.336453	0	0	3.40391	9.22682	CEBPB;CD80;MNDA
Positive Regulation Of Cytokinesis (GO:0032467)	3/39	0.0664935	0.336453	0	0	3.40391	9.22682	SPAST;PRKCE;CDC25B
Positive Regulation Of ERK1 And ERK2 Cascade (GO:0070374)	8/179	0.0674632	0.336453	0	0	1.91783	5.17081	MARCO;SEMA7A;RAP1A;CCL8;CCL3L1;CCL5;CCL4;CCL2
Positive Regulation Of Cysteine-Type Endopeptidase Activity (GO:2001056)	4/64	0.0676136	0.336453	0	0	2.72549	7.34232	RIPK2;PMAIP1;CIDEB;BAK1
Regulation Of RNA Metabolic Process (GO:0051252)	5/91	0.067976	0.336453	0	0	2.3787	6.39538	OAS1;OAS2;RASA1;RRP1B;PRDX6
Regulation Of Actin Cytoskeleton Organization (GO:0032956)	5/91	0.067976	0.336453	0	0	2.3787	6.39538	BST2;HIP1R;ARHGAP17;RAC1;DYNLL1
Antigen Processing And Presentation Of Peptide Antigen Via MHC Class I (GO:0002474)	2/18	0.0682828	0.336453	0	0	5.10042	13.69	FCER1G;TAP1
Autophagy Of Nucleus (GO:0044804)	2/18	0.0682828	0.336453	0	0	5.10042	13.69	RB1CC1;ATG5
Regulation Of Protein Neddylation (GO:2000434)	2/18	0.0682828	0.336453	0	0	5.10042	13.69	COPS5;DCUN1D5
Regulation Of Synaptic Vesicle Exocytosis (GO:2000300)	2/18	0.0682828	0.336453	0	0	5.10042	13.69	PREPL;RAP1A
Glycerolipid Catabolic Process (GO:0046503)	2/18	0.0682828	0.336453	0	0	5.10042	13.69	ABHD2;PRDX6
Lysosomal Lumen Acidification (GO:0007042)	2/18	0.0682828	0.336453	0	0	5.10042	13.69	GRN;PPT1
Maintenance Of Protein Localization In Organelle (GO:0072595)	2/18	0.0682828	0.336453	0	0	5.10042	13.69	MORC3;PML
Maintenance Of Protein Location In Nucleus (GO:0051457)	2/18	0.0682828	0.336453	0	0	5.10042	13.69	MORC3;PML
Negative Regulation Of ERBB Signaling Pathway (GO:1901185)	2/18	0.0682828	0.336453	0	0	5.10042	13.69	ERRFI1;RNF115
Positive Regulation Of Cation Transmembrane Transport (GO:1904064)	2/18	0.0682828	0.336453	0	0	5.10042	13.69	EDN1;KCNN4
Positive Regulation Of Focal Adhesion Assembly (GO:0051894)	2/18	0.0682828	0.336453	0	0	5.10042	13.69	RAC1;S100A10
Positive Regulation Of Interleukin-4 Production (GO:0032753)	2/18	0.0682828	0.336453	0	0	5.10042	13.69	CEBPB;FCER1G
Positive Regulation Of Monocyte Chemotaxis (GO:0090026)	2/18	0.0682828	0.336453	0	0	5.10042	13.69	CXCL10;CCL5
Positive Regulation Of Response To Endoplasmic Reticulum Stress (GO:1905898)	2/18	0.0682828	0.336453	0	0	5.10042	13.69	PMAIP1;BAK1
Regulation Of Adaptive Immune Response (GO:0002819)	2/18	0.0682828	0.336453	0	0	5.10042	13.69	IRF1;IRF7
Autophagosome Assembly (GO:0000045)	4/65	0.0707473	0.347268	0	0	2.68067	7.10014	MAP1LC3B;RB1CC1;RAB35;ATG5
Positive Regulation Of T Cell Proliferation (GO:0042102)	4/65	0.0707473	0.347268	0	0	2.68067	7.10014	VCAM1;IL15;CD80;CCL5
Positive Regulation Of Cellular Component Biogenesis (GO:0044089)	5/93	0.0731545	0.35726	0	0	2.3244	6.07873	RGCC;SUMO1;BRK1;BAK1;BID
Protein Localization To Nucleus (GO:0034504)	6/122	0.0738076	0.35726	0	0	2.11742	5.51861	TBRG1;MORC3;PPP1R10;NUP153;GBP2;PML
Peptidyl-Threonine Modification (GO:0018210)	4/66	0.0739542	0.35726	0	0	2.6373	6.86834	GPI;DYRK2;GALNT1;HIPK3
Carbohydrate Catabolic Process (GO:0016052)	3/41	0.0749357	0.35726	0	0	3.22443	8.3549	GPI;HK3;PGK1
Response To Amino Acid Starvation (GO:1990928)	3/41	0.0749357	0.35726	0	0	3.22443	8.3549	SESN3;KICS2;EIF2AK2
Positive Regulation Of Response To Biotic Stimulus (GO:0002833)	3/41	0.0749357	0.35726	0	0	3.22443	8.3549	GRN;CCL5;TRIM56
NADP Metabolic Process (GO:0006739)	2/19	0.0751397	0.35726	0	0	4.80015	12.4247	IDH1;NADK
Regulation Of Integrin-Mediated Signaling Pathway (GO:2001044)	2/19	0.0751397	0.35726	0	0	4.80015	12.4247	CD63;TIMP1
Cellular Response To Catecholamine Stimulus (GO:0071870)	2/19	0.0751397	0.35726	0	0	4.80015	12.4247	NR4A3;SLC9A1
snRNA Processing (GO:0016180)	2/19	0.0751397	0.35726	0	0	4.80015	12.4247	INTS2;INTS9
Heme Biosynthetic Process (GO:0006783)	2/19	0.0751397	0.35726	0	0	4.80015	12.4247	SLC25A38;COX15
Vesicle Docking (GO:0048278)	2/19	0.0751397	0.35726	0	0	4.80015	12.4247	STX8;STX11
Inositol Phosphate-Mediated Signaling (GO:0048016)	2/19	0.0751397	0.35726	0	0	4.80015	12.4247	EDN1;PPP3R1
Intrinsic Apoptotic Signaling Pathway In Response To DNA Damage By P53 Class Mediator (GO:0042771)	2/19	0.0751397	0.35726	0	0	4.80015	12.4247	DYRK2;PML
Positive Regulation Of calcineurin-NFAT Signaling Cascade (GO:0070886)	2/19	0.0751397	0.35726	0	0	4.80015	12.4247	PPP3R1;SLC9A1
Positive Regulation Of Calcineurin-Mediated Signaling (GO:0106058)	2/19	0.0751397	0.35726	0	0	4.80015	12.4247	PPP3R1;SLC9A1
Purine Ribonucleotide Transport (GO:0015868)	2/19	0.0751397	0.35726	0	0	4.80015	12.4247	ABCC5;SLC25A4
Peptidyl-Lysine Modification (GO:0018205)	5/94	0.0758223	0.359842	0	0	2.29817	5.92781	IFIH1;SUMO1;NDUFAB1;ZBED1;PML
T Cell Receptor Signaling Pathway (GO:0050852)	5/95	0.0785422	0.371003	0	0	2.27251	5.78155	RNF31;TEC;THEMIS2;RIPK2;NFKBIZ
Positive Regulation Of Epithelial Cell Migration (GO:0010634)	5/95	0.0785422	0.371003	0	0	2.27251	5.78155	GPI;EDN1;GRN;PRKCE;RAC1
DNA Integrity Checkpoint Signaling (GO:0031570)	3/42	0.0793258	0.371003	0	0	3.14159	7.96139	DTX3L;DOT1L;PARP9
Regulation Of Osteoclast Differentiation (GO:0045670)	3/42	0.0793258	0.371003	0	0	3.14159	7.96139	CEBPB;TNFAIP6;FSTL3
Cellular Response To Amino Acid Starvation (GO:0034198)	3/42	0.0793258	0.371003	0	0	3.14159	7.96139	SESN3;KICS2;EIF2AK2
Cellular Response To Glucose Starvation (GO:0042149)	3/42	0.0793258	0.371003	0	0	3.14159	7.96139	SESN3;KICS2;PMAIP1
Modulation By Host Of Symbiont Process (GO:0051851)	3/42	0.0793258	0.371003	0	0	3.14159	7.96139	CCL5;CCL4;RRP1B
Positive Regulation Of Calcium Ion Transmembrane Transport (GO:1904427)	3/42	0.0793258	0.371003	0	0	3.14159	7.96139	CXCL10;CEMIP;PPP3R1
Regulation Of Nucleic Acid-Templated Transcription (GO:1903506)	16/452	0.0798067	0.372576	0	0	1.50933	3.81581	ESRRA;GPI;DAXX;CEBPB;MYCBP;TGIF2;SUPT4H1;REXO4;PML;HCFC1;NFKB2;NSD3;IRF2;MLX;ZBED1;UBE2V1
Regulation Of Mitotic Cell Cycle (GO:0007346)	6/125	0.0808299	0.374276	0	0	2.06372	5.19109	ANAPC7;CDC26;DYNLT3;PIM3;CDC25B;CKS1B
Positive Regulation Of Supramolecular Fiber Organization (GO:1902905)	5/96	0.081314	0.374276	0	0	2.24743	5.63978	EDN1;CLIP1;PRKCE;RAC1;MAPRE1
Regulation Of Fibroblast Migration (GO:0010762)	2/20	0.0822043	0.374276	0	0	4.53324	11.3265	PRKCE;RAC1
Adenine Nucleotide Transport (GO:0051503)	2/20	0.0822043	0.374276	0	0	4.53324	11.3265	ABCC5;SLC25A4
Regulation Of Meiotic Cell Cycle (GO:0051445)	2/20	0.0822043	0.374276	0	0	4.53324	11.3265	ANAPC7;CDC26
Regulation Of Protein Localization To Cell Periphery (GO:1904375)	2/20	0.0822043	0.374276	0	0	4.53324	11.3265	STX8;GBP1
Response To Fibroblast Growth Factor (GO:0071774)	2/20	0.0822043	0.374276	0	0	4.53324	11.3265	SETX;CCL5
Xenobiotic Transport (GO:0042908)	2/20	0.0822043	0.374276	0	0	4.53324	11.3265	SLC22A3;ABCC5
Hydrogen Peroxide Catabolic Process (GO:0042744)	2/20	0.0822043	0.374276	0	0	4.53324	11.3265	PRDX3;CAT
Late Endosome To Vacuole Transport (GO:0045324)	2/20	0.0822043	0.374276	0	0	4.53324	11.3265	LEPROT;CHMP7
Leukotriene Metabolic Process (GO:0006691)	2/20	0.0822043	0.374276	0	0	4.53324	11.3265	MGST3;PTGR1
Negative Regulation Of B Cell Activation (GO:0050869)	2/20	0.0822043	0.374276	0	0	4.53324	11.3265	TNFAIP3;MNDA
Negative Regulation Of Viral Life Cycle (GO:1903901)	2/20	0.0822043	0.374276	0	0	4.53324	11.3265	BST2;TRIM26
Regulation Of Cardiac Muscle Contraction By Calcium Ion Signaling (GO:0010882)	2/20	0.0822043	0.374276	0	0	4.53324	11.3265	DMD;SLC9A1
Regulation Of Endothelial Cell Apoptotic Process (GO:2000351)	3/43	0.0838254	0.375031	0	0	3.06289	7.59297	RGCC;TNFAIP3;CCL2
mRNA Catabolic Process (GO:0006402)	3/43	0.0838254	0.375031	0	0	3.06289	7.59297	RIDA;PNPT1;PDE12
mRNA Destabilization (GO:0061157)	3/43	0.0838254	0.375031	0	0	3.06289	7.59297	MOV10;RIDA;PDE12
mRNA Transcription (GO:0009299)	3/43	0.0838254	0.375031	0	0	3.06289	7.59297	CYP27B1;HIPK3;S100A10
Positive Regulation Of Biomineral Tissue Development (GO:0070169)	3/43	0.0838254	0.375031	0	0	3.06289	7.59297	CYP27B1;CEBPB;ISG15
Positive Regulation Of Cell Division (GO:0051781)	3/43	0.0838254	0.375031	0	0	3.06289	7.59297	SPAST;PRKCE;CDC25B
Positive Regulation Of Receptor-Mediated Endocytosis (GO:0048260)	3/43	0.0838254	0.375031	0	0	3.06289	7.59297	C3;CD63;PPT1
Positive Regulation Of Stress Fiber Assembly (GO:0051496)	3/43	0.0838254	0.375031	0	0	3.06289	7.59297	RGCC;RAC1;S100A10
Regulation Of JUN Kinase Activity (GO:0043506)	3/43	0.0838254	0.375031	0	0	3.06289	7.59297	EDN1;DUSP16;HIPK3
Regulation Of Cell-Cell Adhesion (GO:0022407)	3/43	0.0838254	0.375031	0	0	3.06289	7.59297	JAG1;CITED2;FSTL3
Negative Regulation Of Nucleic Acid-Templated Transcription (GO:1903507)	16/456	0.0846447	0.378041	0	0	1.4953	3.69233	USP47;DAXX;CSF2;NIBAN2;CITED2;FBXW11;PHF12;PML;CYP27B1;SUMO1;QARS1;IRF1;ZNF658;MLX;EPC1;UBE2V1
Positive Regulation Of Cold-Induced Thermogenesis (GO:0120162)	5/98	0.0870116	0.386174	0	0	2.19887	5.36901	HADHA;CEBPB;ACSL1;LCN2;DECR1
Positive Regulation Of Protein Polymerization (GO:0032273)	4/70	0.087499	0.386174	0	0	2.47695	6.03418	CLIP1;PRKCE;RAC1;MAPRE1
Regulation Of G Protein-Coupled Receptor Signaling Pathway (GO:0008277)	4/70	0.087499	0.386174	0	0	2.47695	6.03418	C3;EDN1;USP33;CCL5
Regulation Of Cellular Biosynthetic Process (GO:0031326)	4/70	0.087499	0.386174	0	0	2.47695	6.03418	C3;CCL5;PDK4;RAC1
Intracellular Monoatomic Cation Homeostasis (GO:0030003)	8/190	0.0880928	0.386174	0	0	1.80089	4.37503	LETM1;ATP6V1G1;EDN1;CCL8;VAPB;CCL5;PRND;SLC9A1
Regulation Of Viral Entry Into Host Cell (GO:0046596)	3/44	0.0884316	0.386174	0	0	2.98803	7.24756	TRIM26;TRIM38;TRIM21
Phosphatidylinositol Phosphate Biosynthetic Process (GO:0046854)	3/44	0.0884316	0.386174	0	0	2.98803	7.24756	PI4K2B;SOCS3;SOCS1
Positive Regulation Of Leukocyte Cell-Cell Adhesion (GO:1903039)	3/44	0.0884316	0.386174	0	0	2.98803	7.24756	NR4A3;CCL2;HLA-DOB
Regulation Of B Cell Proliferation (GO:0030888)	3/44	0.0884316	0.386174	0	0	2.98803	7.24756	IL7;BCL2;MNDA
Regulation Of DNA-templated Transcription Elongation (GO:0032784)	3/44	0.0884316	0.386174	0	0	2.98803	7.24756	INTS2;SUPT4H1;INTS9
Anaphase-Promoting Complex-Dependent Catabolic Process (GO:0031145)	2/21	0.0894628	0.386174	0	0	4.29443	10.3665	ANAPC7;CDC26
Cellular Response To Nerve Growth Factor Stimulus (GO:1990090)	2/21	0.0894628	0.386174	0	0	4.29443	10.3665	RAP1A;RAB35
Response To Cadmium Ion (GO:0046686)	2/21	0.0894628	0.386174	0	0	4.29443	10.3665	DAXX;SUMO1
snRNA Metabolic Process (GO:0016073)	2/21	0.0894628	0.386174	0	0	4.29443	10.3665	INTS2;INTS9
Modulation By Symbiont Of Entry Into Host (GO:0052372)	2/21	0.0894628	0.386174	0	0	4.29443	10.3665	TRIM38;TRIM21
Negative Regulation Of GTPase Activity (GO:0034260)	2/21	0.0894628	0.386174	0	0	4.29443	10.3665	LRCH1;RRP1B
Negative Regulation Of Interleukin-2 Production (GO:0032703)	2/21	0.0894628	0.386174	0	0	4.29443	10.3665	TNFAIP3;GBP1
Negative Regulation Of Osteoclast Differentiation (GO:0045671)	2/21	0.0894628	0.386174	0	0	4.29443	10.3665	TNFAIP6;FSTL3
Peptide Catabolic Process (GO:0043171)	2/21	0.0894628	0.386174	0	0	4.29443	10.3665	XPNPEP1;LNPEP
Porphyrin-Containing Compound Biosynthetic Process (GO:0006779)	2/21	0.0894628	0.386174	0	0	4.29443	10.3665	SLC25A38;COX15
Protein Autoubiquitination (GO:0051865)	4/71	0.0910604	0.392412	0	0	2.43986	5.84647	RNF115;DTX3L;RNF181;TRIM21
ncRNA Processing (GO:0034470)	5/100	0.0929123	0.399378	0	0	2.15235	5.11421	EXOSC7;NOP56;INTS2;INTS9;PELP1
Regulation Of Protein Modification Process (GO:0031399)	3/45	0.0931418	0.399378	0	0	2.91674	6.92327	SOCS1;RB1CC1;STAT2
Regulation Of Apoptotic Signaling Pathway (GO:2001233)	3/45	0.0931418	0.399378	0	0	2.91674	6.92327	QARS1;BCL2;BCL2L14
Fc-epsilon Receptor Signaling Pathway (GO:0038095)	2/22	0.0969019	0.406043	0	0	4.0795	9.52178	FCER1G;NR4A3
Regulation Of Regulatory T Cell Differentiation (GO:0045589)	2/22	0.0969019	0.406043	0	0	4.0795	9.52178	SOCS1;IRF1
Cellular Response To Cadmium Ion (GO:0071276)	2/22	0.0969019	0.406043	0	0	4.0795	9.52178	DAXX;SUMO1
Cellular Response To Low-Density Lipoprotein Particle Stimulus (GO:0071404)	2/22	0.0969019	0.406043	0	0	4.0795	9.52178	FCER1G;CD68
Cellular Response To Topologically Incorrect Protein (GO:0035967)	2/22	0.0969019	0.406043	0	0	4.0795	9.52178	DAXX;BAK1
Regulation Of Vascular Endothelial Growth Factor Receptor Signaling Pathway (GO:0030947)	2/22	0.0969019	0.406043	0	0	4.0795	9.52178	NIBAN2;ITGA5
Dendritic Cell Differentiation (GO:0097028)	2/22	0.0969019	0.406043	0	0	4.0795	9.52178	BATF2;CSF2
tRNA Aminoacylation (GO:0043039)	2/22	0.0969019	0.406043	0	0	4.0795	9.52178	NARS1;QARS1
Natural Killer Cell Mediated Immunity (GO:0002228)	2/22	0.0969019	0.406043	0	0	4.0795	9.52178	NKG7;SLAMF7
Negative Regulation Of G Protein-Coupled Receptor Signaling Pathway (GO:0045744)	2/22	0.0969019	0.406043	0	0	4.0795	9.52178	CCL5;STMN1
Negative Regulation Of Extrinsic Apoptotic Signaling Pathway In Absence Of Ligand (GO:2001240)	2/22	0.0969019	0.406043	0	0	4.0795	9.52178	CSF2;BCL2
Negative Regulation Of Signal Transduction In Absence Of Ligand (GO:1901099)	2/22	0.0969019	0.406043	0	0	4.0795	9.52178	CSF2;BCL2
Protein Neddylation (GO:0045116)	2/22	0.0969019	0.406043	0	0	4.0795	9.52178	COPS5;DCUN1D5
Regulation Of Catabolic Process (GO:0009894)	2/22	0.0969019	0.406043	0	0	4.0795	9.52178	NUB1;ODC1
B Cell Receptor Signaling Pathway (GO:0050853)	3/46	0.0979533	0.407796	0	0	2.84876	6.61843	TEC;BCL2;MNDA
Regulation Of Epidermal Growth Factor Receptor Signaling Pathway (GO:0042058)	3/46	0.0979533	0.407796	0	0	2.84876	6.61843	ERRFI1;RNF115;HIP1R
Regulation Of mRNA Catabolic Process (GO:0061013)	3/46	0.0979533	0.407796	0	0	2.84876	6.61843	MOV10;PNPT1;ZC3HAV1
Positive Regulation Of Cell-Cell Adhesion (GO:0022409)	3/46	0.0979533	0.407796	0	0	2.84876	6.61843	CITED2;CCL5;FSTL3
Regulation Of Rho Protein Signal Transduction (GO:0035023)	4/73	0.0983872	0.408277	0	0	2.3689	5.4931	STMN1;KCTD13;RAC1;DYNLL1
Calcium Ion Homeostasis (GO:0055074)	5/102	0.099013	0.408277	0	0	2.10776	4.8742	CYP27B1;EDN1;CCL8;VAPB;CCL5
Endomembrane System Organization (GO:0010256)	8/196	0.100733	0.408277	0	0	1.74288	4.0004	SRGN;PI4K2B;TMED9;NPLOC4;HOOK2;VAPB;DNAJC13;TMED4
Negative Regulation Of Cell Motility (GO:2000146)	6/133	0.101306	0.408277	0	0	1.93292	4.42564	BST2;JAG1;CITED2;CYP1B1;DYNLL1;ARPIN
Regulation Of mRNA Stability (GO:0043488)	4/74	0.102151	0.408277	0	0	2.33493	5.3267	RIDA;PDE12;FASTKD5;ELAVL1
Regulation Of Interleukin-2 Production (GO:0032663)	3/47	0.102863	0.408277	0	0	2.78388	6.33152	CD80;TNFAIP3;GBP1
Positive Regulation Of Smooth Muscle Cell Proliferation (GO:0048661)	3/47	0.102863	0.408277	0	0	2.78388	6.33152	EDN1;NR4A3;CCL5
Regulation Of Cholesterol Transport (GO:0032374)	2/23	0.104509	0.408277	0	0	3.88504	8.77429	ARV1;NFKB1
U2-type Prespliceosome Assembly (GO:1903241)	2/23	0.104509	0.408277	0	0	3.88504	8.77429	SF3B6;SNRPA1
Regulation Of Interleukin-4 Production (GO:0032673)	2/23	0.104509	0.408277	0	0	3.88504	8.77429	CEBPB;FCER1G
Regulation Of Toll-Like Receptor 4 Signaling Pathway (GO:0034143)	2/23	0.104509	0.408277	0	0	3.88504	8.77429	WDFY1;TNFAIP3
Negative Regulation Of Epidermal Growth Factor Receptor Signaling Pathway (GO:0042059)	2/23	0.104509	0.408277	0	0	3.88504	8.77429	ERRFI1;RNF115
Nuclear Membrane Reassembly (GO:0031468)	2/23	0.104509	0.408277	0	0	3.88504	8.77429	SPAST;CHMP7
Positive Regulation Of Cell-Substrate Junction Organization (GO:0150117)	2/23	0.104509	0.408277	0	0	3.88504	8.77429	RAC1;S100A10
Positive Regulation Of Epithelial Cell Apoptotic Process (GO:1904037)	2/23	0.104509	0.408277	0	0	3.88504	8.77429	RGCC;CCL2
Positive Regulation Of Lamellipodium Assembly (GO:0010592)	2/23	0.104509	0.408277	0	0	3.88504	8.77429	BRK1;RAC1
Regulation Of DNA Replication (GO:0006275)	4/75	0.105979	0.408277	0	0	2.30193	5.16671	SLFN11;EHMT2;RBBP6;S100A11
Regulation Of Intrinsic Apoptotic Signaling Pathway (GO:2001242)	3/48	0.107869	0.408277	0	0	2.72187	6.06118	BCL2;PMAIP1;BID
Negative Regulation Of ERK1 And ERK2 Cascade (GO:0070373)	3/48	0.107869	0.408277	0	0	2.72187	6.06118	TNIP1;GBP1;DUSP6
Regulation Of DNA Binding (GO:0051101)	3/48	0.107869	0.408277	0	0	2.72187	6.06118	NFKBIA;SUMO1;DOT1L
Lysosomal Transport (GO:0007041)	5/105	0.108531	0.408277	0	0	2.04421	4.53962	GRN;HMGXB4;HOOK2;DTX3L;CHMP7
Positive Regulation Of Interleukin-6 Production (GO:0032755)	4/76	0.109872	0.408277	0	0	2.26984	5.0128	IFIH1;IL17RA;TLR2;RIGI
Positive Regulation Of Cell Growth (GO:0030307)	5/106	0.1118	0.408277	0	0	2.02387	4.43439	USP47;SEMA7A;EDN1;BCL2;CEP43
Positive Regulation Of GTPase Activity (GO:0043547)	9/234	0.111892	0.408277	0	0	1.63864	3.58899	RAP1A;CCL8;CCL3L1;RASGEF1B;CCL5;CCL4;CCL2;TAX1BP3;S100A10
Organic Substance Transport (GO:0071702)	8/201	0.112003	0.408277	0	0	1.69729	3.71574	ARRDC4;SLC22A3;CYP27B1;CCL8;CCL5;PPT1;TAP1;KCNN4
Fc-gamma Receptor Signaling Pathway (GO:0038094)	2/24	0.112271	0.408277	0	0	3.70825	8.10935	FCER1G;PRKCE
Regulation Of Viral Life Cycle (GO:1903900)	2/24	0.112271	0.408277	0	0	3.70825	8.10935	TRIM38;TRIM21
Early Endosome To Late Endosome Transport (GO:0045022)	2/24	0.112271	0.408277	0	0	3.70825	8.10935	HOOK2;STX8
Endosome Transport Via Multivesicular Body Sorting Pathway (GO:0032509)	2/24	0.112271	0.408277	0	0	3.70825	8.10935	LEPROT;CHMP7
Natural Killer Cell Mediated Cytotoxicity (GO:0042267)	2/24	0.112271	0.408277	0	0	3.70825	8.10935	NKG7;SLAMF7
Negative Regulation Of Antigen Receptor-Mediated Signaling Pathway (GO:0050858)	2/24	0.112271	0.408277	0	0	3.70825	8.10935	LPXN;GBP1
Negative Regulation Of Cell Junction Assembly (GO:1901889)	2/24	0.112271	0.408277	0	0	3.70825	8.10935	DYNLL1;TLR2
Positive Regulation Of Peptidyl-Threonine Phosphorylation (GO:0010800)	2/24	0.112271	0.408277	0	0	3.70825	8.10935	CEMIP;RIPK2
Positive Regulation Of Vascular Endothelial Growth Factor Production (GO:0010575)	2/24	0.112271	0.408277	0	0	3.70825	8.10935	C3;CYP1B1
Protein Exit From Endoplasmic Reticulum (GO:0032527)	2/24	0.112271	0.408277	0	0	3.70825	8.10935	TMED9;NPLOC4
Fatty Acid Beta-Oxidation (GO:0006635)	3/49	0.112967	0.408277	0	0	2.66256	5.80615	HADHB;HADHA;DECR1
Positive Regulation Of miRNA Metabolic Process (GO:2000630)	3/49	0.112967	0.408277	0	0	2.66256	5.80615	EGR1;PNPT1;NFKB1
Proton Transmembrane Transport (GO:1902600)	3/49	0.112967	0.408277	0	0	2.66256	5.80615	COX15;ATP5PO;SLC9A1
5S Class rRNA Transcription By RNA Polymerase III (GO:0042791)	1/5	0.114387	0.408277	0	0	10.1858	22.0845	GTF3C6
C-terminal Protein Lipidation (GO:0006501)	1/5	0.114387	0.408277	0	0	10.1858	22.0845	ATG5
COPI Coating Of Golgi Vesicle (GO:0048205)	1/5	0.114387	0.408277	0	0	10.1858	22.0845	TMED9
COPI-coated Vesicle Budding (GO:0035964)	1/5	0.114387	0.408277	0	0	10.1858	22.0845	TMED9
Golgi Transport Vesicle Coating (GO:0048200)	1/5	0.114387	0.408277	0	0	10.1858	22.0845	TMED9
ISG15-protein Conjugation (GO:0032020)	1/5	0.114387	0.408277	0	0	10.1858	22.0845	ISG15
PML Body Organization (GO:0030578)	1/5	0.114387	0.408277	0	0	10.1858	22.0845	PML
Regulation Of Growth Hormone Receptor Signaling Pathway (GO:0060398)	1/5	0.114387	0.408277	0	0	10.1858	22.0845	LEPROT
Regulation Of Hematopoietic Stem Cell Proliferation (GO:1902033)	1/5	0.114387	0.408277	0	0	10.1858	22.0845	EIF2AK2
Regulation Of Hormone Biosynthetic Process (GO:0046885)	1/5	0.114387	0.408277	0	0	10.1858	22.0845	EGR1
Regulation Of Hyaluronan Biosynthetic Process (GO:1900125)	1/5	0.114387	0.408277	0	0	10.1858	22.0845	NFKB1
Regulation Of Hydrogen Peroxide Metabolic Process (GO:0010310)	1/5	0.114387	0.408277	0	0	10.1858	22.0845	RAC1
Regulation Of Macrophage Apoptotic Process (GO:2000109)	1/5	0.114387	0.408277	0	0	10.1858	22.0845	IRF7
Regulation Of Neutrophil Activation (GO:1902563)	1/5	0.114387	0.408277	0	0	10.1858	22.0845	GRN
Regulation Of Pentose-Phosphate Shunt (GO:0043456)	1/5	0.114387	0.408277	0	0	10.1858	22.0845	TIGAR
Regulation Of Peptidyl-Cysteine S-nitrosylation (GO:2000169)	1/5	0.114387	0.408277	0	0	10.1858	22.0845	DMD
Bradykinin Catabolic Process (GO:0010815)	1/5	0.114387	0.408277	0	0	10.1858	22.0845	XPNPEP1
Regulation Of Plasma Membrane Repair (GO:1905684)	1/5	0.114387	0.408277	0	0	10.1858	22.0845	S100A10
Regulation Of Sarcomere Organization (GO:0060297)	1/5	0.114387	0.408277	0	0	10.1858	22.0845	EDN1
Cellular Response To Cold (GO:0070417)	1/5	0.114387	0.408277	0	0	10.1858	22.0845	NFKBIA
Regulation Of Stress Granule Assembly (GO:0062028)	1/5	0.114387	0.408277	0	0	10.1858	22.0845	G3BP1
Cellular Response To Granulocyte Macrophage Colony-Stimulating Factor Stimulus (GO:0097011)	1/5	0.114387	0.408277	0	0	10.1858	22.0845	CSF2
Cellular Response To Lipoteichoic Acid (GO:0071223)	1/5	0.114387	0.408277	0	0	10.1858	22.0845	TLR2
Regulation Of Type B Pancreatic Cell Proliferation (GO:0061469)	1/5	0.114387	0.408277	0	0	10.1858	22.0845	NR4A3
Regulation Of Vitamin D Biosynthetic Process (GO:0060556)	1/5	0.114387	0.408277	0	0	10.1858	22.0845	NFKB1
Resolution Of Recombination Intermediates (GO:0071139)	1/5	0.114387	0.408277	0	0	10.1858	22.0845	RMI1
Response To Bile Acid (GO:1903412)	1/5	0.114387	0.408277	0	0	10.1858	22.0845	CYP27B1
Response To Catecholamine (GO:0071869)	1/5	0.114387	0.408277	0	0	10.1858	22.0845	NR4A3
Response To Granulocyte Macrophage Colony-Stimulating Factor (GO:0097012)	1/5	0.114387	0.408277	0	0	10.1858	22.0845	CSF2
Response To Heparin (GO:0071503)	1/5	0.114387	0.408277	0	0	10.1858	22.0845	EGR1
Response To Lipoteichoic Acid (GO:0070391)	1/5	0.114387	0.408277	0	0	10.1858	22.0845	TLR2
Detection Of Virus (GO:0009597)	1/5	0.114387	0.408277	0	0	10.1858	22.0845	RIGI
Ruffle Assembly (GO:0097178)	1/5	0.114387	0.408277	0	0	10.1858	22.0845	RAC1
snRNA Modification (GO:0040031)	1/5	0.114387	0.408277	0	0	10.1858	22.0845	NOP10
Endothelin Receptor Signaling Pathway (GO:0086100)	1/5	0.114387	0.408277	0	0	10.1858	22.0845	EDN1
Valine Metabolic Process (GO:0006573)	1/5	0.114387	0.408277	0	0	10.1858	22.0845	HIBCH
Glyoxylate Metabolic Process (GO:0046487)	1/5	0.114387	0.408277	0	0	10.1858	22.0845	HOGA1
Heme Transport (GO:0015886)	1/5	0.114387	0.408277	0	0	10.1858	22.0845	ABCC5
Heterocycle Catabolic Process (GO:0046700)	1/5	0.114387	0.408277	0	0	10.1858	22.0845	HOGA1
Iron Coordination Entity Transport (GO:1901678)	1/5	0.114387	0.408277	0	0	10.1858	22.0845	LCN2
Medium-Chain Fatty Acid Biosynthetic Process (GO:0051792)	1/5	0.114387	0.408277	0	0	10.1858	22.0845	ABHD2
Mitochondrial RNA 3'-End Processing (GO:0000965)	1/5	0.114387	0.408277	0	0	10.1858	22.0845	PNPT1
Natural Killer Cell Degranulation (GO:0043320)	1/5	0.114387	0.408277	0	0	10.1858	22.0845	NKG7
Negative Regulation Of Arp2/3 Complex-Mediated Actin Nucleation (GO:0034316)	1/5	0.114387	0.408277	0	0	10.1858	22.0845	GMFG
Negative Regulation Of B Cell Receptor Signaling Pathway (GO:0050859)	1/5	0.114387	0.408277	0	0	10.1858	22.0845	LPXN
Negative Regulation Of Cardiac Muscle Cell Apoptotic Process (GO:0010667)	1/5	0.114387	0.408277	0	0	10.1858	22.0845	PPP1R10
Negative Regulation Of Fibroblast Migration (GO:0010764)	1/5	0.114387	0.408277	0	0	10.1858	22.0845	RAC1
Negative Regulation Of Lamellipodium Organization (GO:1902744)	1/5	0.114387	0.408277	0	0	10.1858	22.0845	ARPIN
Negative Regulation Of Myeloid Cell Apoptotic Process (GO:0033033)	1/5	0.114387	0.408277	0	0	10.1858	22.0845	IRF7
Negative Regulation Of Toll-Like Receptor 2 Signaling Pathway (GO:0034136)	1/5	0.114387	0.408277	0	0	10.1858	22.0845	TNFAIP3
Negative Regulation Of Transcription From RNA Polymerase II Promoter In Response To Stress (GO:0097201)	1/5	0.114387	0.408277	0	0	10.1858	22.0845	CITED2
Negative Regulation Of Trophoblast Cell Migration (GO:1901164)	1/5	0.114387	0.408277	0	0	10.1858	22.0845	TIMP1
Negative Regulation Of Vitamin Metabolic Process (GO:0046137)	1/5	0.114387	0.408277	0	0	10.1858	22.0845	NFKB1
Nucleotide-Binding Domain, Leucine Rich Repeat Containing Receptor Signaling Pathway (GO:0035872)	1/5	0.114387	0.408277	0	0	10.1858	22.0845	TNFAIP3
Pentose-Phosphate Shunt, Non-Oxidative Branch (GO:0009052)	1/5	0.114387	0.408277	0	0	10.1858	22.0845	SHPK
Polyamine Transport (GO:0015846)	1/5	0.114387	0.408277	0	0	10.1858	22.0845	SLC22A3
Positive Regulation Of Autophagy Of Mitochondrion In Response To Mitochondrial Depolarization (GO:1904925)	1/5	0.114387	0.408277	0	0	10.1858	22.0845	TOMM7
Positive Regulation Of Extrinsic Apoptotic Signaling Pathway Via Death Domain Receptors (GO:1902043)	1/5	0.114387	0.408277	0	0	10.1858	22.0845	PMAIP1
Positive Regulation Of Interleukin-18 Production (GO:0032741)	1/5	0.114387	0.408277	0	0	10.1858	22.0845	TLR2
Positive Regulation Of Peroxisome Proliferator Activated Receptor Signaling Pathway (GO:0035360)	1/5	0.114387	0.408277	0	0	10.1858	22.0845	CITED2
Positive Regulation Of Podosome Assembly (GO:0071803)	1/5	0.114387	0.408277	0	0	10.1858	22.0845	CSF2
Positive Regulation Of Skeletal Muscle Fiber Development (GO:0048743)	1/5	0.114387	0.408277	0	0	10.1858	22.0845	NIBAN2
Positive Regulation Of Tau-Protein Kinase Activity (GO:1902949)	1/5	0.114387	0.408277	0	0	10.1858	22.0845	EGR1
Positive Regulation Of Toll-Like Receptor 7 Signaling Pathway (GO:0034157)	1/5	0.114387	0.408277	0	0	10.1858	22.0845	RSAD2
Regulation Of Calcidiol 1-Monooxygenase Activity (GO:0060558)	1/5	0.114387	0.408277	0	0	10.1858	22.0845	NFKB1
Metal Ion Transport (GO:0030001)	7/171	0.118354	0.417381	0	0	1.74666	3.72751	CYP27B1;CCL8;CCL5;MAGT1;KCNN4;SGK1;SLC4A4
Positive Regulation Of Metabolic Process (GO:0009893)	5/108	0.118478	0.417381	0	0	1.98436	4.23271	HADHA;CEBPB;ACSL1;LCN2;DECR1
ATP Biosynthetic Process (GO:0006754)	2/25	0.120177	0.417381	0	0	3.54684	7.51501	ATP5PO;ATP5MC3
Regulation Of Lysosomal Lumen pH (GO:0035751)	2/25	0.120177	0.417381	0	0	3.54684	7.51501	GRN;PPT1
Regulation Of Monocyte Chemotaxis (GO:0090025)	2/25	0.120177	0.417381	0	0	3.54684	7.51501	CXCL10;CCL5
Regulation Of Neutrophil Chemotaxis (GO:0090022)	2/25	0.120177	0.417381	0	0	3.54684	7.51501	TNFAIP6;RAC1
Cellular Response To Steroid Hormone Stimulus (GO:0071383)	2/25	0.120177	0.417381	0	0	3.54684	7.51501	ACOD1;MGARP
Secretory Granule Organization (GO:0033363)	2/25	0.120177	0.417381	0	0	3.54684	7.51501	SRGN;AP1S3
fatty-acyl-CoA Biosynthetic Process (GO:0046949)	2/25	0.120177	0.417381	0	0	3.54684	7.51501	ACSL1;PPT1
Vesicle-Mediated Transport Between Endosomal Compartments (GO:0098927)	2/25	0.120177	0.417381	0	0	3.54684	7.51501	HOOK2;STX8
Late Endosome To Vacuole Transport Via Multivesicular Body Sorting Pathway (GO:0032511)	2/25	0.120177	0.417381	0	0	3.54684	7.51501	LEPROT;CHMP7
Negative Regulation Of TORC1 Signaling (GO:1904262)	2/25	0.120177	0.417381	0	0	3.54684	7.51501	SESN3;KICS2
Negative Regulation Of Proteolysis Involved In Protein Catabolic Process (GO:1903051)	2/25	0.120177	0.417381	0	0	3.54684	7.51501	PSMF1;PML
Peptide Hormone Secretion (GO:0030072)	2/25	0.120177	0.417381	0	0	3.54684	7.51501	GHSR;EDN1
Positive Regulation Of T Cell Migration (GO:2000406)	2/25	0.120177	0.417381	0	0	3.54684	7.51501	CXCL10;CCL5
Positive Regulation Of Peptidase Activity (GO:0010952)	2/25	0.120177	0.417381	0	0	3.54684	7.51501	GRN;NCSTN
Positive Regulation Of Striated Muscle Cell Differentiation (GO:0051155)	2/25	0.120177	0.417381	0	0	3.54684	7.51501	EDN1;NIBAN2
Regulation Of B Cell Activation (GO:0050864)	2/25	0.120177	0.417381	0	0	3.54684	7.51501	THEMIS2;TNFAIP3
Regulation Of Biomineral Tissue Development (GO:0070167)	2/25	0.120177	0.417381	0	0	3.54684	7.51501	CYP27B1;CEBPB
Regulation Of Cell Size (GO:0008361)	2/25	0.120177	0.417381	0	0	3.54684	7.51501	EDN1;RAC1
Regulation Of Angiogenesis (GO:0045765)	8/205	0.121493	0.417387	0	0	1.66248	3.50434	CXCL10;GRN;NIBAN2;RGCC;PGK1;CYP1B1;TNFAIP3;PML
Positive Regulation Of Wnt Signaling Pathway (GO:0030177)	5/109	0.121886	0.417387	0	0	1.96518	4.13606	USP47;CRBN;TNFAIP3;NFKB1;TLR2
Regulation Of Release Of Sequestered Calcium Ion Into Cytosol (GO:0051279)	3/51	0.12343	0.417387	0	0	2.55136	5.33765	CXCL10;CEMIP;DMD
Regulation Of Stress-Activated MAPK Cascade (GO:0032872)	3/51	0.12343	0.417387	0	0	2.55136	5.33765	COPS5;QARS1;EIF2AK2
Regulation Of Substrate Adhesion-Dependent Cell Spreading (GO:1900024)	3/51	0.12343	0.417387	0	0	2.55136	5.33765	RAC1;GBP1;S100A10
Positive Regulation Of Actin Filament Bundle Assembly (GO:0032233)	3/51	0.12343	0.417387	0	0	2.55136	5.33765	RGCC;RAC1;S100A10
Positive Regulation Of Immune Response (GO:0050778)	4/80	0.126064	0.417387	0	0	2.14993	4.45243	RSAD2;IL15;CCL5;TRIM56
Positive Regulation Of Cellular Biosynthetic Process (GO:0031328)	7/174	0.126374	0.417387	0	0	1.71502	3.54754	EGR1;EDN1;RGCC;DYRK2;CCL5;NAT10;ELAVL1
Regulation Of Epidermal Growth Factor-Activated Receptor Activity (GO:0007176)	2/26	0.128216	0.417387	0	0	3.39888	6.98145	ERRFI1;AREG
Regulation Of Keratinocyte Differentiation (GO:0045616)	2/26	0.128216	0.417387	0	0	3.39888	6.98145	ERRFI1;CYP27B1
Antigen Processing And Presentation Of Exogenous Peptide Antigen Via MHC Class II (GO:0019886)	2/26	0.128216	0.417387	0	0	3.39888	6.98145	FCER1G;HLA-DOB
Regulation Of Vascular Endothelial Growth Factor Production (GO:0010574)	2/26	0.128216	0.417387	0	0	3.39888	6.98145	C3;CYP1B1
Respiratory Chain Complex IV Assembly (GO:0008535)	2/26	0.128216	0.417387	0	0	3.39888	6.98145	COX15;COA5
Negative Regulation Of Interleukin-1 Beta Production (GO:0032691)	2/26	0.128216	0.417387	0	0	3.39888	6.98145	GHSR;TNFAIP3
Nuclear Membrane Organization (GO:0071763)	2/26	0.128216	0.417387	0	0	3.39888	6.98145	SPAST;CHMP7
Organelle Membrane Fusion (GO:0090174)	2/26	0.128216	0.417387	0	0	3.39888	6.98145	VCPIP1;STX8
Positive Regulation Of Nuclear Division (GO:0051785)	2/26	0.128216	0.417387	0	0	3.39888	6.98145	EDN1;RGCC
Regulation Of Actin Filament Bundle Assembly (GO:0032231)	2/26	0.128216	0.417387	0	0	3.39888	6.98145	RAC1;SLC9A1
Positive Regulation Of MAPK Cascade (GO:0043410)	11/310	0.128343	0.417387	0	0	1.50773	3.09545	MARCO;EDN1;SEMA7A;RAP1A;CCL8;DHX33;CCL3L1;CCL5;CCL4;EIF2AK2;CCL2
Positive Regulation Of Telomere Maintenance (GO:0032206)	3/52	0.12879	0.417387	0	0	2.49917	5.12223	TNIP1;PPP1R10;PML
Cytoskeleton Organization (GO:0007010)	5/111	0.128838	0.417387	0	0	1.9279	3.95067	FMNL3;ZMYM6;TNFAIP3;CCL2;RAC1
Cytoskeleton-Dependent Cytokinesis (GO:0061640)	4/81	0.130262	0.417387	0	0	2.1219	4.32489	SPAST;RASA1;STMN1;RAB35
Negative Regulation Of NF-kappaB Transcription Factor Activity (GO:0032088)	4/81	0.130262	0.417387	0	0	2.1219	4.32489	NFKBIA;TNFAIP3;CYP1B1;TRIM21
Ras Protein Signal Transduction (GO:0007265)	6/144	0.133444	0.417387	0	0	1.77784	3.5807	RAP1A;RASGEF1B;G3BP1;BRK1;TAX1BP3;RAC1
Endosome Organization (GO:0007032)	3/53	0.13423	0.417387	0	0	2.44906	4.9182	PI4K2B;HOOK2;DNAJC13
Positive Regulation Of NIK/NF-kappaB Signaling (GO:1901224)	3/53	0.13423	0.417387	0	0	2.44906	4.9182	EIF2AK2;TLR2;TRIM56
Cellular Response To Organic Substance (GO:0071310)	4/82	0.134516	0.417387	0	0	2.09459	4.2019	EDN1;CCL5;CYP1B1;CCL2
Negative Regulation Of Apoptotic Signaling Pathway (GO:2001234)	4/82	0.134516	0.417387	0	0	2.09459	4.2019	QARS1;BCL2;BAK1;SLC25A4
'De Novo' AMP Biosynthetic Process (GO:0044208)	1/6	0.135647	0.417387	0	0	8.14823	16.2777	GART
Regulation Of Digestive System Process (GO:0044058)	1/6	0.135647	0.417387	0	0	8.14823	16.2777	SGK1
GMP Biosynthetic Process (GO:0006177)	1/6	0.135647	0.417387	0	0	8.14823	16.2777	GART
IRE1-mediated Unfolded Protein Response (GO:0036498)	1/6	0.135647	0.417387	0	0	8.14823	16.2777	VAPB
Regulation Of Extracellular Matrix Assembly (GO:1901201)	1/6	0.135647	0.417387	0	0	8.14823	16.2777	RGCC
L-methionine Salvage (GO:0071267)	1/6	0.135647	0.417387	0	0	8.14823	16.2777	MTAP
N-acetylneuraminate Catabolic Process (GO:0019262)	1/6	0.135647	0.417387	0	0	8.14823	16.2777	HOGA1
RIG-I Signaling Pathway (GO:0039529)	1/6	0.135647	0.417387	0	0	8.14823	16.2777	RIGI
Regulation Of Hemoglobin Biosynthetic Process (GO:0046984)	1/6	0.135647	0.417387	0	0	8.14823	16.2777	EIF2AK2
Regulation Of Ketone Biosynthetic Process (GO:0010566)	1/6	0.135647	0.417387	0	0	8.14823	16.2777	EGR1
Adenosine Metabolic Process (GO:0046085)	1/6	0.135647	0.417387	0	0	8.14823	16.2777	NT5C2
Adenosine To Inosine Editing (GO:0006382)	1/6	0.135647	0.417387	0	0	8.14823	16.2777	ADAR
Adult Feeding Behavior (GO:0008343)	1/6	0.135647	0.417387	0	0	8.14823	16.2777	GHSR
Aggrephagy (GO:0035973)	1/6	0.135647	0.417387	0	0	8.14823	16.2777	ATG5
Regulation Of Metallopeptidase Activity (GO:1905048)	1/6	0.135647	0.417387	0	0	8.14823	16.2777	TIMP1
Antigen Processing And Presentation Of Endogenous Peptide Antigen Via MHC Class I (GO:0019885)	1/6	0.135647	0.417387	0	0	8.14823	16.2777	TAP1
Catecholamine Uptake (GO:0090493)	1/6	0.135647	0.417387	0	0	8.14823	16.2777	SLC22A3
Regulation Of Skeletal Muscle Contraction (GO:0014819)	1/6	0.135647	0.417387	0	0	8.14823	16.2777	DMD
Cellular Response To Bacterial Lipopeptide (GO:0071221)	1/6	0.135647	0.417387	0	0	8.14823	16.2777	TLR2
Regulation Of Toll-Like Receptor 7 Signaling Pathway (GO:0034155)	1/6	0.135647	0.417387	0	0	8.14823	16.2777	RSAD2
Cellular Response To Monoamine Stimulus (GO:0071868)	1/6	0.135647	0.417387	0	0	8.14823	16.2777	NR4A3
Response To Increased Oxygen Levels (GO:0036296)	1/6	0.135647	0.417387	0	0	8.14823	16.2777	ATP6V1G1
Toll-Like Receptor 3 Signaling Pathway (GO:0034138)	1/6	0.135647	0.417387	0	0	8.14823	16.2777	OAS1
Glomerular Epithelial Cell Development (GO:0072310)	1/6	0.135647	0.417387	0	0	8.14823	16.2777	JAG1
Transcription-Dependent Tethering Of RNA Polymerase II Gene DNA At Nuclear Periphery (GO:0000972)	1/6	0.135647	0.417387	0	0	8.14823	16.2777	RAE1
Glycerol-3-Phosphate Metabolic Process (GO:0006072)	1/6	0.135647	0.417387	0	0	8.14823	16.2777	GK5
Glycogen Catabolic Process (GO:0005980)	1/6	0.135647	0.417387	0	0	8.14823	16.2777	RB1CC1
Hemostasis (GO:0007599)	1/6	0.135647	0.417387	0	0	8.14823	16.2777	GPI
Histidine Catabolic Process (GO:0006548)	1/6	0.135647	0.417387	0	0	8.14823	16.2777	HNMT
Histidine Metabolic Process (GO:0006547)	1/6	0.135647	0.417387	0	0	8.14823	16.2777	HNMT
Hyaluronan Biosynthetic Process (GO:0030213)	1/6	0.135647	0.417387	0	0	8.14823	16.2777	CEMIP
Interleukin-3-Mediated Signaling Pathway (GO:0038156)	1/6	0.135647	0.417387	0	0	8.14823	16.2777	FCER1G
Locomotor Rhythm (GO:0045475)	1/6	0.135647	0.417387	0	0	8.14823	16.2777	EGR1
Negative Regulation Of Membrane Protein Ectodomain Proteolysis (GO:0051045)	1/6	0.135647	0.417387	0	0	8.14823	16.2777	TIMP1
Negative Regulation Of Response To Type II Interferon (GO:0060331)	1/6	0.135647	0.417387	0	0	8.14823	16.2777	PARP14
Negative Regulation Of Stress-Activated Protein Kinase Signaling Cascade (GO:0070303)	1/6	0.135647	0.417387	0	0	8.14823	16.2777	QARS1
Negative Regulation Of Type II Interferon-Mediated Signaling Pathway (GO:0060336)	1/6	0.135647	0.417387	0	0	8.14823	16.2777	PARP14
Norepinephrine Transport (GO:0015874)	1/6	0.135647	0.417387	0	0	8.14823	16.2777	SLC22A3
Nuclear Polyadenylation-Dependent ncRNA Catabolic Process (GO:0071046)	1/6	0.135647	0.417387	0	0	8.14823	16.2777	EXOSC7
Nuclear Polyadenylation-Dependent rRNA Catabolic Process (GO:0071035)	1/6	0.135647	0.417387	0	0	8.14823	16.2777	EXOSC7
Nuclear Polyadenylation-Dependent tRNA Catabolic Process (GO:0071038)	1/6	0.135647	0.417387	0	0	8.14823	16.2777	EXOSC7
Nucleotide Transport (GO:0006862)	1/6	0.135647	0.417387	0	0	8.14823	16.2777	ABCC5
Peptide Transport (GO:0015833)	1/6	0.135647	0.417387	0	0	8.14823	16.2777	TAP1
Podocyte Development (GO:0072015)	1/6	0.135647	0.417387	0	0	8.14823	16.2777	JAG1
Positive Regulation Of IRE1-mediated Unfolded Protein Response (GO:1903896)	1/6	0.135647	0.417387	0	0	8.14823	16.2777	BAK1
Positive Regulation Of T-helper 17 Cell Differentiation (GO:2000321)	1/6	0.135647	0.417387	0	0	8.14823	16.2777	NFKBIZ
Positive Regulation Of Activation Of Janus Kinase Activity (GO:0010536)	1/6	0.135647	0.417387	0	0	8.14823	16.2777	CCL5
Positive Regulation Of Endoplasmic Reticulum Stress-Induced Intrinsic Apoptotic Signaling Pathway (GO:1902237)	1/6	0.135647	0.417387	0	0	8.14823	16.2777	PMAIP1
Positive Regulation Of Fibroblast Apoptotic Process (GO:2000271)	1/6	0.135647	0.417387	0	0	8.14823	16.2777	STK17A
Positive Regulation Of Hormone Metabolic Process (GO:0032352)	1/6	0.135647	0.417387	0	0	8.14823	16.2777	EGR1
Positive Regulation Of Lymphocyte Apoptotic Process (GO:0070230)	1/6	0.135647	0.417387	0	0	8.14823	16.2777	IDO1
Positive Regulation Of Mast Cell Activation (GO:0033005)	1/6	0.135647	0.417387	0	0	8.14823	16.2777	NR4A3
Positive Regulation Of Mitophagy (GO:1901526)	1/6	0.135647	0.417387	0	0	8.14823	16.2777	SLC25A4
Positive Regulation Of Mitophagy In Response To Mitochondrial Depolarization (GO:0098779)	1/6	0.135647	0.417387	0	0	8.14823	16.2777	TOMM7
Positive Regulation Of Multicellular Organism Growth (GO:0040018)	1/6	0.135647	0.417387	0	0	8.14823	16.2777	GHSR
Positive Regulation Of Pinocytosis (GO:0048549)	1/6	0.135647	0.417387	0	0	8.14823	16.2777	PPT1
Positive Regulation Of Protein K63-linked Ubiquitination (GO:1902523)	1/6	0.135647	0.417387	0	0	8.14823	16.2777	UBE2V1
Positive Regulation Of Receptor Catabolic Process (GO:2000646)	1/6	0.135647	0.417387	0	0	8.14823	16.2777	DTX3L
Positive Regulation Of Toll-Like Receptor 3 Signaling Pathway (GO:0034141)	1/6	0.135647	0.417387	0	0	8.14823	16.2777	WDFY1
protein-DNA Covalent Cross-Linking Repair (GO:0106300)	1/6	0.135647	0.417387	0	0	8.14823	16.2777	VCPIP1
Purine Ribonucleoside Metabolic Process (GO:0046128)	1/6	0.135647	0.417387	0	0	8.14823	16.2777	NT5C2
Regulation Of T-helper 1 Cell Differentiation (GO:0045625)	1/6	0.135647	0.417387	0	0	8.14823	16.2777	CD80
Regulation Of Cardiac Muscle Cell Membrane Potential (GO:0086036)	1/6	0.135647	0.417387	0	0	8.14823	16.2777	SLC9A1
Regulation Of Extrinsic Apoptotic Signaling Pathway In Absence Of Ligand (GO:2001239)	2/27	0.136375	0.417387	0	0	3.26276	6.50054	CSF2;BCL2
Cortical Cytoskeleton Organization (GO:0030865)	2/27	0.136375	0.417387	0	0	3.26276	6.50054	FMNL3;RAC1
Iron-Sulfur Cluster Assembly (GO:0016226)	2/27	0.136375	0.417387	0	0	3.26276	6.50054	NFU1;NDUFAB1
Metallo-Sulfur Cluster Assembly (GO:0031163)	2/27	0.136375	0.417387	0	0	3.26276	6.50054	NFU1;NDUFAB1
Positive Regulation Of Calcium Ion Transmembrane Transporter Activity (GO:1901021)	2/27	0.136375	0.417387	0	0	3.26276	6.50054	PPP3R1;SLC9A1
Positive Regulation Of Immune System Process (GO:0002684)	2/27	0.136375	0.417387	0	0	3.26276	6.50054	RSAD2;IL15
Positive Regulation Of Mitotic Cell Cycle (GO:0045931)	2/27	0.136375	0.417387	0	0	3.26276	6.50054	PPP1R10;CDC25B
Positive Regulation Of Response To Wounding (GO:1903036)	2/27	0.136375	0.417387	0	0	3.26276	6.50054	GRN;PRKCE
Positive Regulation Of Ubiquitin-Protein Transferase Activity (GO:0051443)	2/27	0.136375	0.417387	0	0	3.26276	6.50054	ARRDC4;DCUN1D5
Regulation Of NIK/NF-kappaB Signaling (GO:1901222)	4/83	0.138827	0.423403	0	0	2.06797	4.08327	NFKBIA;EIF2AK2;TLR2;TRIM56
Regulation Of Cytoskeleton Organization (GO:0051493)	5/114	0.139594	0.423403	0	0	1.87455	3.69102	BST2;HIP1R;ARHGAP17;RAC1;DYNLL1
Regulation Of Exocytosis (GO:0017157)	3/54	0.139748	0.423403	0	0	2.40091	4.72479	NSF;RAB8B;S100A10
Endoplasmic Reticulum Organization (GO:0007029)	3/54	0.139748	0.423403	0	0	2.40091	4.72479	WDR83OS;VCPIP1;VAPB
Negative Regulation Of Protein Catabolic Process (GO:0042177)	3/54	0.139748	0.423403	0	0	2.40091	4.72479	CTSA;TIMP1;PSMF1
Golgi To Plasma Membrane Protein Transport (GO:0043001)	2/28	0.144646	0.423403	0	0	3.13711	6.06549	NSF;PREPL
Regulation Of Glucose Metabolic Process (GO:0010906)	2/28	0.144646	0.423403	0	0	3.13711	6.06549	PDK4;PMAIP1
Regulation Of Lipid Biosynthetic Process (GO:0046890)	2/28	0.144646	0.423403	0	0	3.13711	6.06549	C3;PDK4
Antigen Processing And Presentation Of Peptide Antigen Via MHC Class II (GO:0002495)	2/28	0.144646	0.423403	0	0	3.13711	6.06549	FCER1G;HLA-DOB
Regulation Of Platelet Activation (GO:0010543)	2/28	0.144646	0.423403	0	0	3.13711	6.06549	FCER1G;TEC
Regulation Of Protein Localization To Membrane (GO:1905475)	2/28	0.144646	0.423403	0	0	3.13711	6.06549	STX8;GBP1
Membrane Fusion (GO:0061025)	2/28	0.144646	0.423403	0	0	3.13711	6.06549	NSF;STX11
Negative Regulation Of Cytoskeleton Organization (GO:0051494)	2/28	0.144646	0.423403	0	0	3.13711	6.06549	HIP1R;ARPIN
Protein Insertion Into Mitochondrial Membrane (GO:0051204)	2/28	0.144646	0.423403	0	0	3.13711	6.06549	TOMM7;PRICKLE4
Cellular Response To Fibroblast Growth Factor Stimulus (GO:0044344)	3/55	0.145342	0.423403	0	0	2.35462	4.54128	SETX;CHURC1;CCL5
Purine Ribonucleotide Biosynthetic Process (GO:0009152)	3/55	0.145342	0.423403	0	0	2.35462	4.54128	ATP5PO;GART;PAPSS2
Proteasome-Mediated Ubiquitin-Dependent Protein Catabolic Process (GO:0043161)	11/319	0.147193	0.423403	0	0	1.46299	2.8031	PSMA5;NPLOC4;CRBN;ANAPC7;FBXW11;CDC26;FBXO39;KCTD13;UBXN8;PELI1;PML
Transmembrane Receptor Protein Tyrosine Kinase Signaling Pathway (GO:0007169)	10/284	0.147271	0.423403	0	0	1.49449	2.86266	SETX;NR4A3;CHURC1;ERBB3;RASA1;NAMPT;STMN1;PDK4;RAC1;POLR1G
Calcium-Mediated Signaling (GO:0019722)	4/85	0.147611	0.423403	0	0	2.0167	3.85831	EDN1;PPP3R1;VCAM1;SLC9A1
Integrin-Mediated Signaling Pathway (GO:0007229)	4/85	0.147611	0.423403	0	0	2.0167	3.85831	SEMA7A;TEC;ISG15;ITGA5
Positive Regulation Of Endothelial Cell Migration (GO:0010595)	4/85	0.147611	0.423403	0	0	2.0167	3.85831	GPI;EDN1;GRN;RAC1
Regulation Of Transcription By RNA Polymerase II (GO:0006357)	56/2028	0.148249	0.423403	0	0	1.17528	2.24345	CITED2;EHMT2;PRDM1;CHD2;NAMPT;MLX;EPC1;PELP1;BATF2;EDN1;MORC3;TGIF2;RIPK2;SP110;PARP9;HCFC1;ETV6;ETV7;SUB1;IRF1;IRF2;IRF7;NCOA7;UBE2V1;IRF9;TLR2;RNASEL;CEBPB;DOT1L;SUPT4H1;ZBTB5;MED12L;FSTL3;SLC9A1;CYP27B1;PPP3R1;CUX1;ZBED1;S100A10;HES4;ESRRA;EGR1;JAG1;STAT2;PHF12;RRP1B;NFKB1;NFKB2;SETX;NFKBIA;CXCL10;COPS5;RGCC;NR4A3;TNIP1;RIGI
Axon Guidance (GO:0007411)	6/149	0.149475	0.423403	0	0	1.71523	3.26001	SEMA7A;NIBAN2;USP33;MYCBP2;PLXNA2;RAC1
Negative Regulation Of DNA-binding Transcription Factor Activity (GO:0043433)	6/149	0.149475	0.423403	0	0	1.71523	3.26001	NFKBIA;SUMO1;CYP1B1;TNFAIP3;TRIB1;TRIM21
RNA Processing (GO:0006396)	7/183	0.152012	0.423403	0	0	1.62656	3.06411	SETX;EXOSC7;RNASEL;CSTF3;FASTKD5;ADAR;SNRPA1
JNK Cascade (GO:0007254)	2/29	0.153018	0.423403	0	0	3.02077	5.67057	DAXX;TRIB1
RNA-mediated Gene Silencing (GO:0031047)	2/29	0.153018	0.423403	0	0	3.02077	5.67057	MOV10;ZNFX1
Regulation Of Voltage-Gated Calcium Channel Activity (GO:1901385)	2/29	0.153018	0.423403	0	0	3.02077	5.67057	PPP3R1;DMD
Response To Steroid Hormone (GO:0048545)	2/29	0.153018	0.423403	0	0	3.02077	5.67057	ABHD2;MGARP
Establishment Of Mitotic Spindle Orientation (GO:0000132)	2/29	0.153018	0.423403	0	0	3.02077	5.67057	FBXW11;MAPRE1
Vacuolar Acidification (GO:0007035)	2/29	0.153018	0.423403	0	0	3.02077	5.67057	GRN;PPT1
Heterotypic Cell-Cell Adhesion (GO:0034113)	2/29	0.153018	0.423403	0	0	3.02077	5.67057	VCAM1;ITGA5
Negative Regulation Of DNA Binding (GO:0043392)	2/29	0.153018	0.423403	0	0	3.02077	5.67057	NFKBIA;SUMO1
Positive Regulation Of B Cell Proliferation (GO:0030890)	2/29	0.153018	0.423403	0	0	3.02077	5.67057	IL7;BCL2
Protein K11-linked Ubiquitination (GO:0070979)	2/29	0.153018	0.423403	0	0	3.02077	5.67057	ANAPC7;CDC26
Protein Acetylation (GO:0006473)	2/29	0.153018	0.423403	0	0	3.02077	5.67057	NAT10;NAA80
Positive Regulation Of Cell Cycle Process (GO:0090068)	5/118	0.154523	0.423403	0	0	1.80782	3.37595	EDN1;SPAST;RGCC;PRKCE;CDC25B
Negative Regulation Of Transcription By RNA Polymerase II (GO:0000122)	23/763	0.155944	0.423403	0	0	1.27725	2.37346	CEBPB;EDN1;MORC3;TGIF2;CITED2;EHMT2;PHF12;SUPT4H1;PRDM1;ZBTB5;PARP9;NFKB1;HCFC1;ETV6;ETV7;CYP27B1;NR4A3;CUX1;IRF2;MLX;IRF7;EPC1;UBE2V1
ADP Transport (GO:0015866)	1/7	0.156398	0.423403	0	0	6.78984	12.5975	SLC25A4
Regulation Of Chaperone-Mediated Autophagy (GO:1904714)	1/7	0.156398	0.423403	0	0	6.78984	12.5975	CTSA
IMP Biosynthetic Process (GO:0006188)	1/7	0.156398	0.423403	0	0	6.78984	12.5975	GART
Regulation Of Extracellular Matrix Constituent Secretion (GO:0003330)	1/7	0.156398	0.423403	0	0	6.78984	12.5975	RGCC
Notch Receptor Processing (GO:0007220)	1/7	0.156398	0.423403	0	0	6.78984	12.5975	NCSTN
T-helper 17 Cell Lineage Commitment (GO:0072540)	1/7	0.156398	0.423403	0	0	6.78984	12.5975	SOCS3
U4 snRNA 3'-End Processing (GO:0034475)	1/7	0.156398	0.423403	0	0	6.78984	12.5975	EXOSC7
Regulation Of Leukocyte Proliferation (GO:0070663)	1/7	0.156398	0.423403	0	0	6.78984	12.5975	CSF2
Regulation Of Lipoprotein Metabolic Process (GO:0050746)	1/7	0.156398	0.423403	0	0	6.78984	12.5975	RB1CC1
Regulation Of Lysosome Size (GO:0062196)	1/7	0.156398	0.423403	0	0	6.78984	12.5975	KXD1
Amino Sugar Catabolic Process (GO:0046348)	1/7	0.156398	0.423403	0	0	6.78984	12.5975	HOGA1
Regulation Of Mitophagy (GO:1901524)	1/7	0.156398	0.423403	0	0	6.78984	12.5975	SLC25A4
Regulation Of Nitric Oxide Metabolic Process (GO:0080164)	1/7	0.156398	0.423403	0	0	6.78984	12.5975	RAC1
Catecholamine Transport (GO:0051937)	1/7	0.156398	0.423403	0	0	6.78984	12.5975	SLC22A3
Cellular Biogenic Amine Catabolic Process (GO:0042402)	1/7	0.156398	0.423403	0	0	6.78984	12.5975	HNMT
Regulation Of Skeletal Muscle Fiber Development (GO:0048742)	1/7	0.156398	0.423403	0	0	6.78984	12.5975	NIBAN2
Cellular Response To Angiotensin (GO:1904385)	1/7	0.156398	0.423403	0	0	6.78984	12.5975	NFKB1
Regulation Of Stem Cell Division (GO:2000035)	1/7	0.156398	0.423403	0	0	6.78984	12.5975	EVI2B
Cellular Response To Epinephrine Stimulus (GO:0071872)	1/7	0.156398	0.423403	0	0	6.78984	12.5975	SLC9A1
Cellular Response To Interferon-Alpha (GO:0035457)	1/7	0.156398	0.423403	0	0	6.78984	12.5975	PDE12
Cellular Response To Interleukin-2 (GO:0071352)	1/7	0.156398	0.423403	0	0	6.78984	12.5975	IL2RG
Cellular Response To Leptin Stimulus (GO:0044320)	1/7	0.156398	0.423403	0	0	6.78984	12.5975	NR4A3
Regulation Of Triglyceride Metabolic Process (GO:0090207)	1/7	0.156398	0.423403	0	0	6.78984	12.5975	CIDEB
Regulation Of Vascular Wound Healing (GO:0061043)	1/7	0.156398	0.423403	0	0	6.78984	12.5975	TNFAIP3
Response To Epinephrine (GO:0071871)	1/7	0.156398	0.423403	0	0	6.78984	12.5975	SLC9A1
Cyclic Nucleotide Transport (GO:0070729)	1/7	0.156398	0.423403	0	0	6.78984	12.5975	ABCC5
Cytochrome Complex Assembly (GO:0017004)	1/7	0.156398	0.423403	0	0	6.78984	12.5975	COX15
Cytoplasmic Sequestering Of NF-kappaB (GO:0007253)	1/7	0.156398	0.423403	0	0	6.78984	12.5975	NFKBIA
Dopamine Uptake (GO:0090494)	1/7	0.156398	0.423403	0	0	6.78984	12.5975	SLC22A3
Spleen Development (GO:0048536)	1/7	0.156398	0.423403	0	0	6.78984	12.5975	CITED2
Fatty Acid Alpha-Oxidation (GO:0001561)	1/7	0.156398	0.423403	0	0	6.78984	12.5975	PHYH
tRNA Surveillance (GO:0106354)	1/7	0.156398	0.423403	0	0	6.78984	12.5975	EXOSC7
tRNA Transcription By RNA Polymerase III (GO:0042797)	1/7	0.156398	0.423403	0	0	6.78984	12.5975	GTF3C6
Tryptophan Catabolic Process (GO:0006569)	1/7	0.156398	0.423403	0	0	6.78984	12.5975	IDO1
Tryptophan Metabolic Process (GO:0006568)	1/7	0.156398	0.423403	0	0	6.78984	12.5975	IDO1
Glycine Metabolic Process (GO:0006544)	1/7	0.156398	0.423403	0	0	6.78984	12.5975	RIDA
Glycoside Catabolic Process (GO:0016139)	1/7	0.156398	0.423403	0	0	6.78984	12.5975	FUCA1
Interleukin-2-Mediated Signaling Pathway (GO:0038110)	1/7	0.156398	0.423403	0	0	6.78984	12.5975	IL2RG
Macromolecule Depalmitoylation (GO:0098734)	1/7	0.156398	0.423403	0	0	6.78984	12.5975	PPT1
Mitochondrial Proton-Transporting ATP Synthase Complex Assembly (GO:0033615)	1/7	0.156398	0.423403	0	0	6.78984	12.5975	FMC1
Negative Regulation Of CD8-positive, Alpha-Beta T Cell Activation (GO:2001186)	1/7	0.156398	0.423403	0	0	6.78984	12.5975	SOCS1
Negative Regulation Of DNA-templated DNA Replication (GO:2000104)	1/7	0.156398	0.423403	0	0	6.78984	12.5975	SLFN11
Negative Regulation Of T Cell Apoptotic Process (GO:0070233)	1/7	0.156398	0.423403	0	0	6.78984	12.5975	CCL5
Negative Regulation Of Actin Nucleation (GO:0051126)	1/7	0.156398	0.423403	0	0	6.78984	12.5975	GMFG
Negative Regulation Of Cell Cycle G2/M Phase Transition (GO:1902750)	1/7	0.156398	0.423403	0	0	6.78984	12.5975	USP47
Negative Regulation Of Keratinocyte Proliferation (GO:0010839)	1/7	0.156398	0.423403	0	0	6.78984	12.5975	CYP27B1
Negative Regulation Of Leukocyte Proliferation (GO:0070664)	1/7	0.156398	0.423403	0	0	6.78984	12.5975	TNFAIP3
Negative Regulation Of miRNA-mediated Gene Silencing (GO:0060965)	1/7	0.156398	0.423403	0	0	6.78984	12.5975	ELAVL1
Negative Regulation Of Microglial Cell Activation (GO:1903979)	1/7	0.156398	0.423403	0	0	6.78984	12.5975	GRN
Negative Regulation Of Mitochondrial Membrane Potential (GO:0010917)	1/7	0.156398	0.423403	0	0	6.78984	12.5975	PMAIP1
Negative Regulation Of Osteoblast Proliferation (GO:0033689)	1/7	0.156398	0.423403	0	0	6.78984	12.5975	EIF2AK2
Negative Regulation Of Striated Muscle Cell Apoptotic Process (GO:0010664)	1/7	0.156398	0.423403	0	0	6.78984	12.5975	PPP1R10
Positive Regulation Of Arp2/3 Complex-Mediated Actin Nucleation (GO:2000601)	1/7	0.156398	0.423403	0	0	6.78984	12.5975	BRK1
Positive Regulation Of CD4-positive, Alpha-Beta T Cell Differentiation (GO:0043372)	1/7	0.156398	0.423403	0	0	6.78984	12.5975	SOCS1
Positive Regulation Of T-helper 2 Cell Cytokine Production (GO:2000553)	1/7	0.156398	0.423403	0	0	6.78984	12.5975	RSAD2
Positive Regulation Of Aspartic-Type Peptidase Activity (GO:1905247)	1/7	0.156398	0.423403	0	0	6.78984	12.5975	GRN
Positive Regulation Of Cardiac Epithelial To Mesenchymal Transition (GO:0062043)	1/7	0.156398	0.423403	0	0	6.78984	12.5975	JAG1
Positive Regulation Of Execution Phase Of Apoptosis (GO:1900119)	1/7	0.156398	0.423403	0	0	6.78984	12.5975	DYNLL1
Positive Regulation Of Fibroblast Migration (GO:0010763)	1/7	0.156398	0.423403	0	0	6.78984	12.5975	PRKCE
Positive Regulation Of Plasminogen Activation (GO:0010756)	1/7	0.156398	0.423403	0	0	6.78984	12.5975	S100A10
Positive Regulation Of Vascular Associated Smooth Muscle Cell Migration (GO:1904754)	1/7	0.156398	0.423403	0	0	6.78984	12.5975	NR4A3
Protein Deglycosylation (GO:0006517)	1/7	0.156398	0.423403	0	0	6.78984	12.5975	NGLY1
Protein Depalmitoylation (GO:0002084)	1/7	0.156398	0.423403	0	0	6.78984	12.5975	PPT1
Protein Desumoylation (GO:0016926)	1/7	0.156398	0.423403	0	0	6.78984	12.5975	SUMO1
Protein Deubiquitination Involved In Ubiquitin-Dependent Protein Catabolic Process (GO:0071947)	1/7	0.156398	0.423403	0	0	6.78984	12.5975	TNFAIP3
Proton-Transporting ATP Synthase Complex Assembly (GO:0043461)	1/7	0.156398	0.423403	0	0	6.78984	12.5975	FMC1
Purine Ribonucleoside Monophosphate Catabolic Process (GO:0009169)	1/7	0.156398	0.423403	0	0	6.78984	12.5975	NT5C2
Regulation Of CD8-positive, Alpha-Beta T Cell Differentiation (GO:0043376)	1/7	0.156398	0.423403	0	0	6.78984	12.5975	SOCS1
Regulation Of Activation Of Janus Kinase Activity (GO:0010533)	1/7	0.156398	0.423403	0	0	6.78984	12.5975	CCL5
Regulation Of Alpha-Beta T Cell Differentiation (GO:0046637)	1/7	0.156398	0.423403	0	0	6.78984	12.5975	PRDM1
Regulation Of Alpha-Beta T Cell Proliferation (GO:0046640)	1/7	0.156398	0.423403	0	0	6.78984	12.5975	IRF1
Endosome To Lysosome Transport (GO:0008333)	3/57	0.156743	0.423403	0	0	2.26718	4.20142	HMGXB4;DTX3L;HOOK2
Positive Regulation Of Interleukin-1 Beta Production (GO:0032731)	3/57	0.156743	0.423403	0	0	2.26718	4.20142	EGR1;RIPK2;MNDA
Regulation Of Calcium Ion Transport (GO:0051924)	3/57	0.156743	0.423403	0	0	2.26718	4.20142	CCL5;CCL4;BCL2
Regulation Of Protein Kinase Activity (GO:0045859)	5/119	0.158355	0.427311	0	0	1.79187	3.30227	DAXX;RAP1A;QARS1;TRIB1;CEP43
Proteasomal Protein Catabolic Process (GO:0010498)	8/220	0.160653	0.428654	0	0	1.54365	2.82258	PSMA5;CRBN;FBXW11;KCTD13;PELI1;PMAIP1;TRIM21;PML
Negative Regulation Of Macromolecule Metabolic Process (GO:0010605)	7/186	0.16106	0.428654	0	0	1.59905	2.91984	DAXX;EDN1;CITED2;SUB1;PARP14;PARP9;NFKB1
Regulation Of Endothelial Cell Migration (GO:0010594)	4/88	0.161175	0.428654	0	0	1.94438	3.54901	GPI;EDN1;GRN;RAC1
Negative Regulation Of Protein Kinase Activity (GO:0006469)	4/88	0.161175	0.428654	0	0	1.94438	3.54901	QARS1;ADAR;TRIB1;CEP43
Positive Regulation Of Cell Adhesion (GO:0045785)	4/88	0.161175	0.428654	0	0	1.94438	3.54901	CITED2;CCL5;RAC1;FSTL3
Immunoglobulin Mediated Immune Response (GO:0016064)	2/30	0.161482	0.428654	0	0	2.91273	5.31097	FCER1G;HLA-DOB
Negative Regulation Of Interleukin-1 Production (GO:0032692)	2/30	0.161482	0.428654	0	0	2.91273	5.31097	GHSR;TNFAIP3
Negative Regulation Of Myeloid Leukocyte Differentiation (GO:0002762)	2/30	0.161482	0.428654	0	0	2.91273	5.31097	TNFAIP6;FSTL3
Nucleic Acid Metabolic Process (GO:0090304)	2/30	0.161482	0.428654	0	0	2.91273	5.31097	PDE12;DNASE2
Phagocytosis, Engulfment (GO:0006911)	2/30	0.161482	0.428654	0	0	2.91273	5.31097	MARCO;RAC1
Positive Regulation Of Phosphate Metabolic Process (GO:0045937)	2/30	0.161482	0.428654	0	0	2.91273	5.31097	KCTD20;CCL5
Prostaglandin Metabolic Process (GO:0006693)	2/30	0.161482	0.428654	0	0	2.91273	5.31097	EDN1;PTGR1
Regulation Of Arp2/3 Complex-Mediated Actin Nucleation (GO:0034315)	2/30	0.161482	0.428654	0	0	2.91273	5.31097	GMFG;BRK1
Regulation Of Calcium-Mediated Signaling (GO:0050848)	2/30	0.161482	0.428654	0	0	2.91273	5.31097	CCL4;GBP1
Selective Autophagy (GO:0061912)	3/58	0.162544	0.428654	0	0	2.22584	4.04392	MAP1LC3B;RB1CC1;ATG5
Glycosaminoglycan Biosynthetic Process (GO:0006024)	3/58	0.162544	0.428654	0	0	2.22584	4.04392	CEMIP;CHST11;B3GNT2
Muscle Organ Development (GO:0007517)	3/58	0.162544	0.428654	0	0	2.22584	4.04392	CXCL10;DMD;CHD2
Peptidyl-Threonine Phosphorylation (GO:0018107)	3/58	0.162544	0.428654	0	0	2.22584	4.04392	GPI;DYRK2;HIPK3
Regulation Of Bone Mineralization (GO:0030500)	3/58	0.162544	0.428654	0	0	2.22584	4.04392	SRGN;CYP27B1;ISG15
DNA Repair (GO:0006281)	10/291	0.163883	0.428654	0	0	1.45673	2.63464	SETX;VCPIP1;USP47;SUMO1;DTX3L;DOT1L;UBE2V1;PARP9;REXO4;REC8
Organic Anion Transport (GO:0015711)	4/89	0.165794	0.428654	0	0	1.9214	3.45277	SLC22A3;ABCC5;SLC4A4;SLC25A4
Positive Regulation Of Macromolecule Metabolic Process (GO:0010604)	12/364	0.167713	0.428654	0	0	1.39627	2.49304	NSF;NFKBIA;CYP27B1;EGR1;CSF2;RGCC;DTX3L;CITED2;FUBP1;HCFC1;TLR2;RIGI
Positive Regulation Of Proteolysis (GO:0045862)	3/59	0.168409	0.428654	0	0	2.18598	3.89402	TNIP1;FBXW11;BAK1
Protein Targeting To Mitochondrion (GO:0006626)	3/59	0.168409	0.428654	0	0	2.18598	3.89402	TOMM7;MGARP;PRICKLE4
Ribosome Biogenesis (GO:0042254)	6/155	0.16979	0.428654	0	0	1.64565	2.91807	EXOSC7;NOP56;TNIP1;ZNF658;NAT10;PELP1
Regulation Of Extrinsic Apoptotic Signaling Pathway Via Death Domain Receptors (GO:1902041)	2/31	0.170027	0.428654	0	0	2.81215	4.98255	TNFAIP3;PMAIP1
Antigen Processing And Presentation Of Exogenous Peptide Antigen (GO:0002478)	2/31	0.170027	0.428654	0	0	2.81215	4.98255	FCER1G;HLA-DOB
Regulation Of Protein Localization To Cell Surface (GO:2000008)	2/31	0.170027	0.428654	0	0	2.81215	4.98255	LEPROT;TAX1BP3
Toll-Like Receptor Signaling Pathway (GO:0002224)	2/31	0.170027	0.428654	0	0	2.81215	4.98255	TNIP1;TLR2
Negative Regulation Of DNA Biosynthetic Process (GO:2000279)	2/31	0.170027	0.428654	0	0	2.81215	4.98255	NIBAN2;NAT10
Positive Regulation Of Glucose Transmembrane Transport (GO:0010828)	2/31	0.170027	0.428654	0	0	2.81215	4.98255	C3;NR4A3
Positive Regulation Of Lamellipodium Organization (GO:1902745)	2/31	0.170027	0.428654	0	0	2.81215	4.98255	BRK1;RAC1
Positive Regulation Of Mononuclear Cell Migration (GO:0071677)	2/31	0.170027	0.428654	0	0	2.81215	4.98255	CXCL10;CCL5
Protein Localization To Chromatin (GO:0071168)	2/31	0.170027	0.428654	0	0	2.81215	4.98255	LRWD1;CHMP7
Receptor Signaling Pathway Via STAT (GO:0097696)	2/31	0.170027	0.428654	0	0	2.81215	4.98255	CSF2;STAT2
Regulation Of Cell Morphogenesis (GO:0022604)	2/31	0.170027	0.428654	0	0	2.81215	4.98255	MOV10;ZMYM6
Receptor-Mediated Endocytosis (GO:0006898)	5/122	0.17008	0.428654	0	0	1.74566	3.09241	MARCO;FCER1G;PPT1;HIP1R;DNAJC13
Endocytosis (GO:0006897)	7/189	0.170345	0.428654	0	0	1.57245	2.78312	MARCO;RAB5B;EHD4;HOOK2;PPT1;HIP1R;DNAJC13
Regulation Of Peptidyl-Tyrosine Phosphorylation (GO:0050730)	4/90	0.170461	0.428654	0	0	1.89896	3.35974	IL15;RIPK2;CD80;ITGA5
Regulation Of Cell Motility (GO:2000145)	5/123	0.174062	0.428654	0	0	1.73078	3.02599	PLXNA2;MGAT3;RAC1;SGK1;RIGI
Regulation Of Extrinsic Apoptotic Signaling Pathway (GO:2001236)	3/60	0.174335	0.428654	0	0	2.14752	3.75124	BID;BCL2L14;PML
Sterol Metabolic Process (GO:0016125)	3/60	0.174335	0.428654	0	0	2.14752	3.75124	ARV1;CYP4V2;CYP1B1
rRNA Metabolic Process (GO:0016072)	4/91	0.175173	0.428654	0	0	1.87704	3.26977	EXOSC7;NOP56;POLR1G;PELP1
Gene Expression (GO:0010467)	10/296	0.176282	0.428654	0	0	1.43089	2.48355	SETX;EXOSC7;RNASEL;COPS5;TNIP1;CASP10;SARNP;ADAR;RPL23A;RAE1
AMP Biosynthetic Process (GO:0006167)	1/8	0.176651	0.428654	0	0	5.81956	10.0887	GART
Regulation Of Defense Response To Bacterium (GO:1900424)	1/8	0.176651	0.428654	0	0	5.81956	10.0887	GRN
Regulation Of Dendritic Cell Antigen Processing And Presentation (GO:0002604)	1/8	0.176651	0.428654	0	0	5.81956	10.0887	CD68
Regulation Of Fibroblast Apoptotic Process (GO:2000269)	1/8	0.176651	0.428654	0	0	5.81956	10.0887	STK17A
Regulation Of Helicase Activity (GO:0051095)	1/8	0.176651	0.428654	0	0	5.81956	10.0887	IFIT1
T-helper 17 Cell Differentiation (GO:0072539)	1/8	0.176651	0.428654	0	0	5.81956	10.0887	SOCS3
Regulation Of Interleukin-18 Production (GO:0032661)	1/8	0.176651	0.428654	0	0	5.81956	10.0887	TLR2
Regulation Of Lysosomal Protein Catabolic Process (GO:1905165)	1/8	0.176651	0.428654	0	0	5.81956	10.0887	MGAT3
Regulation Of miRNA Metabolic Process (GO:2000628)	1/8	0.176651	0.428654	0	0	5.81956	10.0887	NFKB1
Amyloid-Beta Formation (GO:0034205)	1/8	0.176651	0.428654	0	0	5.81956	10.0887	NCSTN
Apoptotic DNA Fragmentation (GO:0006309)	1/8	0.176651	0.428654	0	0	5.81956	10.0887	DNASE2
Regulation Of Pattern Recognition Receptor Signaling Pathway (GO:0062207)	1/8	0.176651	0.428654	0	0	5.81956	10.0887	BIRC3
Bone Resorption (GO:0045453)	1/8	0.176651	0.428654	0	0	5.81956	10.0887	IL7
Regulation Of Pinocytosis (GO:0048548)	1/8	0.176651	0.428654	0	0	5.81956	10.0887	PPT1
Regulation Of Podosome Assembly (GO:0071801)	1/8	0.176651	0.428654	0	0	5.81956	10.0887	CSF2
Regulation Of Protein Localization To Early Endosome (GO:1902965)	1/8	0.176651	0.428654	0	0	5.81956	10.0887	MGAT3
Cellular Response To Muramyl Dipeptide (GO:0071225)	1/8	0.176651	0.428654	0	0	5.81956	10.0887	RIPK2
Regulation Of Vesicle Fusion (GO:0031338)	1/8	0.176651	0.428654	0	0	5.81956	10.0887	STXBP1
Response To Leptin (GO:0044321)	1/8	0.176651	0.428654	0	0	5.81956	10.0887	NR4A3
Response To Vitamin (GO:0033273)	1/8	0.176651	0.428654	0	0	5.81956	10.0887	CYP27B1
Response To Vitamin D (GO:0033280)	1/8	0.176651	0.428654	0	0	5.81956	10.0887	CYP27B1
Selenocysteine Incorporation (GO:0001514)	1/8	0.176651	0.428654	0	0	5.81956	10.0887	SECISBP2
Semaphorin-Plexin Signaling Pathway Involved In Axon Guidance (GO:1902287)	1/8	0.176651	0.428654	0	0	5.81956	10.0887	PLXNA2
Serotonin Uptake (GO:0051610)	1/8	0.176651	0.428654	0	0	5.81956	10.0887	SLC22A3
Skin Morphogenesis (GO:0043589)	1/8	0.176651	0.428654	0	0	5.81956	10.0887	ERRFI1
Endosome To Melanosome Transport (GO:0035646)	1/8	0.176651	0.428654	0	0	5.81956	10.0887	CD63
Endosome To Pigment Granule Transport (GO:0043485)	1/8	0.176651	0.428654	0	0	5.81956	10.0887	CD63
Sphingosine-1-Phosphate Receptor Signaling Pathway (GO:0003376)	1/8	0.176651	0.428654	0	0	5.81956	10.0887	RAC1
Establishment Of Protein Localization To Chromatin (GO:0071169)	1/8	0.176651	0.428654	0	0	5.81956	10.0887	LRWD1
Exonucleolytic Trimming Involved In rRNA Processing (GO:0000459)	1/8	0.176651	0.428654	0	0	5.81956	10.0887	EXOSC7
Exonucleolytic Trimming To Generate Mature 3'-End Of 5.8S rRNA From Tricistronic rRNA Transcript (SSU-rRNA, 5.8S rRNA, LSU-rRNA) (GO:0000467)	1/8	0.176651	0.428654	0	0	5.81956	10.0887	EXOSC7
Synapse Pruning (GO:0098883)	1/8	0.176651	0.428654	0	0	5.81956	10.0887	C3
tRNA Transcription (GO:0009304)	1/8	0.176651	0.428654	0	0	5.81956	10.0887	GTF3C6
Fructose 1,6-Bisphosphate Metabolic Process (GO:0030388)	1/8	0.176651	0.428654	0	0	5.81956	10.0887	TIGAR
Translational Readthrough (GO:0006451)	1/8	0.176651	0.428654	0	0	5.81956	10.0887	SECISBP2
Tricarboxylic Acid Metabolic Process (GO:0072350)	1/8	0.176651	0.428654	0	0	5.81956	10.0887	IDH1
Tyrosine Phosphorylation Of STAT Protein (GO:0007260)	1/8	0.176651	0.428654	0	0	5.81956	10.0887	IL15
Hyaluronan Catabolic Process (GO:0030214)	1/8	0.176651	0.428654	0	0	5.81956	10.0887	CEMIP
Isoprenoid Metabolic Process (GO:0006720)	1/8	0.176651	0.428654	0	0	5.81956	10.0887	PHYH
Kynurenine Metabolic Process (GO:0070189)	1/8	0.176651	0.428654	0	0	5.81956	10.0887	IDO1
Modification-Dependent Macromolecule Catabolic Process (GO:0043632)	1/8	0.176651	0.428654	0	0	5.81956	10.0887	ISG15
Multi-Pass Transmembrane Protein Insertion Into ER Membrane (GO:0160063)	1/8	0.176651	0.428654	0	0	5.81956	10.0887	WDR83OS
Negative Regulation By Host Of Viral Genome Replication (GO:0044828)	1/8	0.176651	0.428654	0	0	5.81956	10.0887	ZBED1
Negative Regulation Of Alpha-Beta T Cell Differentiation (GO:0046639)	1/8	0.176651	0.428654	0	0	5.81956	10.0887	SOCS1
Negative Regulation Of Chromosome Organization (GO:2001251)	1/8	0.176651	0.428654	0	0	5.81956	10.0887	SUB1
Negative Regulation Of Membrane Potential (GO:0045837)	1/8	0.176651	0.428654	0	0	5.81956	10.0887	PMAIP1
Negative Regulation Of Protein Import Into Nucleus (GO:0042308)	1/8	0.176651	0.428654	0	0	5.81956	10.0887	SUMO1
Negative Regulation Of Regulated Secretory Pathway (GO:1903306)	1/8	0.176651	0.428654	0	0	5.81956	10.0887	RAP1A
Neurotransmitter Reuptake (GO:0098810)	1/8	0.176651	0.428654	0	0	5.81956	10.0887	SLC22A3
Plasminogen Activation (GO:0031639)	1/8	0.176651	0.428654	0	0	5.81956	10.0887	PGK1
Positive Regulation Of Calcium Ion Import Across Plasma Membrane (GO:1905665)	1/8	0.176651	0.428654	0	0	5.81956	10.0887	PPP3R1
Positive Regulation Of Dendritic Cell Cytokine Production (GO:0002732)	1/8	0.176651	0.428654	0	0	5.81956	10.0887	RIGI
Positive Regulation Of Extracellular Matrix Assembly (GO:1901203)	1/8	0.176651	0.428654	0	0	5.81956	10.0887	RGCC
Positive Regulation Of Macrophage Cytokine Production (GO:0060907)	1/8	0.176651	0.428654	0	0	5.81956	10.0887	SEMA7A
Positive Regulation Of Membrane Invagination (GO:1905155)	1/8	0.176651	0.428654	0	0	5.81956	10.0887	C3
Positive Regulation Of Monocyte Chemotactic Protein-1 Production (GO:0071639)	1/8	0.176651	0.428654	0	0	5.81956	10.0887	OAS1
Positive Regulation Of Protein Localization To Early Endosome (GO:1902966)	1/8	0.176651	0.428654	0	0	5.81956	10.0887	MGAT3
Positive Regulation Of Protein Localization To Endosome (GO:1905668)	1/8	0.176651	0.428654	0	0	5.81956	10.0887	MGAT3
Positive Regulation Of Sequestering Of Triglyceride (GO:0010890)	1/8	0.176651	0.428654	0	0	5.81956	10.0887	OSBPL11
Protein Hexamerization (GO:0034214)	1/8	0.176651	0.428654	0	0	5.81956	10.0887	SPAST
Protein Localization To Perinuclear Region Of Cytoplasm (GO:1905719)	1/8	0.176651	0.428654	0	0	5.81956	10.0887	HOOK2
Regulation Of CD8-positive, Alpha-Beta T Cell Proliferation (GO:2000564)	1/8	0.176651	0.428654	0	0	5.81956	10.0887	IRF1
Regulation Of DNA-templated Transcription Initiation (GO:2000142)	1/8	0.176651	0.428654	0	0	5.81956	10.0887	SETX
Negative Regulation Of Growth (GO:0045926)	5/124	0.178079	0.42896	0	0	1.71614	2.96125	BST2;CYP27B1;PNPT1;PPT1;PML
Protein Dephosphorylation (GO:0006470)	5/124	0.178079	0.42896	0	0	1.71614	2.96125	PPP3R1;FBXW11;PPM1K;DUSP16;DUSP6
Regulation Of DNA Metabolic Process (GO:0051052)	5/124	0.178079	0.42896	0	0	1.71614	2.96125	EHMT2;SUB1;RBBP6;UBE2V1;IL7R
Gluconeogenesis (GO:0006094)	2/32	0.178647	0.42896	0	0	2.71827	4.6818	GPI;PGK1
Negative Regulation Of G1/S Transition Of Mitotic Cell Cycle (GO:2000134)	2/32	0.178647	0.42896	0	0	2.71827	4.6818	SLFN11;CCL2
Phosphatidylinositol 3-Kinase Signaling (GO:0014065)	2/32	0.178647	0.42896	0	0	2.71827	4.6818	EDN1;ERBB3
Purine Ribonucleoside Triphosphate Metabolic Process (GO:0009205)	2/32	0.178647	0.42896	0	0	2.71827	4.6818	ENTPD7;NADK
Steroid Metabolic Process (GO:0008202)	4/92	0.179929	0.42896	0	0	1.85561	3.18274	CYP27B1;ARV1;CYP4V2;CYP1B1
Peptidyl-Serine Phosphorylation (GO:0018105)	6/158	0.180358	0.42896	0	0	1.61292	2.76264	GPI;MORC3;DYRK2;PRKCE;SGK1;HIPK3
Positive Regulation Of Gene Expression (GO:0010628)	15/480	0.181355	0.42896	0	0	1.32189	2.25685	EGR1;CSF2;CITED2;IL15;EIF2AK2;NAT10;ELAVL1;HCFC1;SETX;TRMT112;CYP27B1;RGCC;FUBP1;RIGI;TLR2
RNA Methylation (GO:0001510)	3/62	0.186357	0.42896	0	0	2.07451	3.48538	TRMT112;BCDIN3D;CMTR1
Spliceosomal Complex Assembly (GO:0000245)	3/62	0.186357	0.42896	0	0	2.07451	3.48538	SETX;SF3B6;SNRPA1
Fat Cell Differentiation (GO:0045444)	3/62	0.186357	0.42896	0	0	2.07451	3.48538	NR4A3;SUMO1;OSBPL11
Positive Regulation Of Apoptotic Signaling Pathway (GO:2001235)	3/62	0.186357	0.42896	0	0	2.07451	3.48538	PMAIP1;BID;PML
Protein-Containing Complex Disassembly (GO:0032984)	3/62	0.186357	0.42896	0	0	2.07451	3.48538	NSF;MAP1LC3B;CHMP7
Regulation Of T Cell Activation (GO:0050863)	3/62	0.186357	0.42896	0	0	2.07451	3.48538	CCL5;CCL2;HLA-DOB
Negative Regulation Of Gene Expression (GO:0010629)	11/336	0.186443	0.42896	0	0	1.38524	2.32669	SRGN;DAXX;RIDA;PNPT1;RGCC;CITED2;EPC1;EIF2AK2;PARP14;PARP9;NFKB1
Regulation Of Lamellipodium Assembly (GO:0010591)	2/33	0.187331	0.42896	0	0	2.63045	4.40569	BRK1;RAC1
Regulation Of Potassium Ion Transmembrane Transport (GO:1901379)	2/33	0.187331	0.42896	0	0	2.63045	4.40569	CD63;KCNN4
Regulation Of Protein Polymerization (GO:0032271)	2/33	0.187331	0.42896	0	0	2.63045	4.40569	RASA1;CAMSAP2
Ubiquitin-Dependent Protein Catabolic Process Via The Multivesicular Body Sorting Pathway (GO:0043162)	2/33	0.187331	0.42896	0	0	2.63045	4.40569	RNF115;CHMP7
intra-Golgi Vesicle-Mediated Transport (GO:0006891)	2/33	0.187331	0.42896	0	0	2.63045	4.40569	NSF;COPB2
Negative Regulation Of Endocytosis (GO:0045806)	2/33	0.187331	0.42896	0	0	2.63045	4.40569	RAC1;TLR2
Positive Regulation Of Chromosome Organization (GO:2001252)	2/33	0.187331	0.42896	0	0	2.63045	4.40569	PPP1R10;PML
Positive Regulation Of Epidermal Growth Factor Receptor Signaling Pathway (GO:0045742)	2/33	0.187331	0.42896	0	0	2.63045	4.40569	HIP1R;AREG
Positive Regulation Of Interleukin-12 Production (GO:0032735)	2/33	0.187331	0.42896	0	0	2.63045	4.40569	RIPK2;TLR2
Positive Regulation Of Nitrogen Compound Metabolic Process (GO:0051173)	2/33	0.187331	0.42896	0	0	2.63045	4.40569	NFKBIA;NFKB1
Positive Regulation Of Release Of Sequestered Calcium Ion Into Cytosol (GO:0051281)	2/33	0.187331	0.42896	0	0	2.63045	4.40569	CXCL10;CEMIP
Positive Regulation Of Telomerase Activity (GO:0051973)	2/33	0.187331	0.42896	0	0	2.63045	4.40569	PARM1;TNIP1
Protein K63-linked Deubiquitination (GO:0070536)	2/33	0.187331	0.42896	0	0	2.63045	4.40569	USP33;TNFAIP3
Regulation Of NLRP3 Inflammasome Complex Assembly (GO:1900225)	2/33	0.187331	0.42896	0	0	2.63045	4.40569	DHX33;EIF2AK2
Regulation Of Programmed Cell Death (GO:0043067)	7/195	0.189591	0.42896	0	0	1.52179	2.53057	CXCL10;TIGAR;XPNPEP1;EPC1;CIDEB;SGK1;BIRC3
Positive Regulation Of Mitotic Cell Cycle Phase Transition (GO:1901992)	3/63	0.192447	0.42896	0	0	2.03983	3.36151	RGCC;ANAPC7;CDC25B
Positive Regulation Of Phosphorylation (GO:0042327)	8/231	0.192669	0.42896	0	0	1.46667	2.41528	C3;MARCO;DAXX;ERBB3;KCTD20;RB1CC1;CCL5;RAC1
ATP Metabolic Process (GO:0046034)	2/34	0.196072	0.42896	0	0	2.54812	4.15158	ATP5PO;NADK
Establishment Of Mitotic Spindle Localization (GO:0040001)	2/34	0.196072	0.42896	0	0	2.54812	4.15158	FBXW11;MAPRE1
Transcription Initiation-Coupled Chromatin Remodeling (GO:0045815)	2/34	0.196072	0.42896	0	0	2.54812	4.15158	TRMT112;NIBAN2
Negative Regulation Of JNK Cascade (GO:0046329)	2/34	0.196072	0.42896	0	0	2.54812	4.15158	DUSP16;HIPK3
Negative Regulation Of Interleukin-6 Production (GO:0032715)	2/34	0.196072	0.42896	0	0	2.54812	4.15158	GHSR;TNFAIP3
Positive Regulation Of Neuron Death (GO:1901216)	2/34	0.196072	0.42896	0	0	2.54812	4.15158	GRN;DAXX
Positive Regulation Of Organelle Organization (GO:0010638)	2/34	0.196072	0.42896	0	0	2.54812	4.15158	TMED9;MGARP
Purine Nucleotide Metabolic Process (GO:0006163)	2/34	0.196072	0.42896	0	0	2.54812	4.15158	IDH1;GART
Regulation Of DNA Biosynthetic Process (GO:2000278)	2/34	0.196072	0.42896	0	0	2.54812	4.15158	NIBAN2;RGCC
Regulation Of T Cell Receptor Signaling Pathway (GO:0050856)	2/34	0.196072	0.42896	0	0	2.54812	4.15158	KCNN4;GBP1
B Cell Homeostasis (GO:0001782)	1/9	0.19642	0.42896	0	0	5.09186	8.28701	TNFAIP3
ESCRT III Complex Disassembly (GO:1904903)	1/9	0.19642	0.42896	0	0	5.09186	8.28701	CHMP7
ESCRT Complex Disassembly (GO:1904896)	1/9	0.19642	0.42896	0	0	5.09186	8.28701	CHMP7
Regulation Of Endoplasmic Reticulum Unfolded Protein Response (GO:1900101)	1/9	0.19642	0.42896	0	0	5.09186	8.28701	COPS5
Golgi Inheritance (GO:0048313)	1/9	0.19642	0.42896	0	0	5.09186	8.28701	VCPIP1
I-kappaB Phosphorylation (GO:0007252)	1/9	0.19642	0.42896	0	0	5.09186	8.28701	TLR2
IMP Metabolic Process (GO:0046040)	1/9	0.19642	0.42896	0	0	5.09186	8.28701	NT5C2
NAD Biosynthesis Via Nicotinamide Riboside Salvage Pathway (GO:0034356)	1/9	0.19642	0.42896	0	0	5.09186	8.28701	PARP9
Regulation Of Granulocyte Differentiation (GO:0030852)	1/9	0.19642	0.42896	0	0	5.09186	8.28701	EVI2B
Regulation Of Histone Methylation (GO:0031060)	1/9	0.19642	0.42896	0	0	5.09186	8.28701	EHMT2
SNARE Complex Assembly (GO:0035493)	1/9	0.19642	0.42896	0	0	5.09186	8.28701	STXBP1
Regulation Of Inflammatory Response To Wounding (GO:0106014)	1/9	0.19642	0.42896	0	0	5.09186	8.28701	GRN
[2Fe-2S] Cluster Assembly (GO:0044571)	1/9	0.19642	0.42896	0	0	5.09186	8.28701	NDUFAB1
Amine Metabolic Process (GO:0009308)	1/9	0.19642	0.42896	0	0	5.09186	8.28701	VCAM1
Autophagy Of Peroxisome (GO:0030242)	1/9	0.19642	0.42896	0	0	5.09186	8.28701	RB1CC1
Carbohydrate Phosphorylation (GO:0046835)	1/9	0.19642	0.42896	0	0	5.09186	8.28701	HK3
Regulation Of Protein Lipidation (GO:1903059)	1/9	0.19642	0.42896	0	0	5.09186	8.28701	RB1CC1
Regulation Of Protein Localization To Chromatin (GO:1905634)	1/9	0.19642	0.42896	0	0	5.09186	8.28701	VCPIP1
Regulation Of Tau-Protein Kinase Activity (GO:1902947)	1/9	0.19642	0.42896	0	0	5.09186	8.28701	EGR1
Regulation Of Transmembrane Transporter Activity (GO:0022898)	1/9	0.19642	0.42896	0	0	5.09186	8.28701	BCL2
Cellular Response To Oxidised Low-Density Lipoprotein Particle Stimulus (GO:0140052)	1/9	0.19642	0.42896	0	0	5.09186	8.28701	CD68
Cellular Response To Oxygen Levels (GO:0071453)	1/9	0.19642	0.42896	0	0	5.09186	8.28701	ATP6V1G1
Regulation Of Viral-Induced Cytoplasmic Pattern Recognition Receptor Signaling Pathway (GO:0039531)	1/9	0.19642	0.42896	0	0	5.09186	8.28701	BIRC3
Response To Interleukin-4 (GO:0070670)	1/9	0.19642	0.42896	0	0	5.09186	8.28701	SHPK
Dopamine Transport (GO:0015872)	1/9	0.19642	0.42896	0	0	5.09186	8.28701	SLC22A3
Serotonin Transport (GO:0006837)	1/9	0.19642	0.42896	0	0	5.09186	8.28701	SLC22A3
Synaptic Vesicle Fusion To Presynaptic Active Zone Membrane (GO:0031629)	1/9	0.19642	0.42896	0	0	5.09186	8.28701	STX11
Fructose 6-Phosphate Metabolic Process (GO:0006002)	1/9	0.19642	0.42896	0	0	5.09186	8.28701	HK3
Toxin Transport (GO:1901998)	1/9	0.19642	0.42896	0	0	5.09186	8.28701	SLC22A3
Type II Interferon-Mediated Signaling Pathway (GO:0060333)	1/9	0.19642	0.42896	0	0	5.09186	8.28701	IRF1
Vasoconstriction (GO:0042310)	1/9	0.19642	0.42896	0	0	5.09186	8.28701	EDN1
Vesicle Fusion With Vacuole (GO:0051469)	1/9	0.19642	0.42896	0	0	5.09186	8.28701	CHMP7
Wound Healing, Spreading Of Epidermal Cells (GO:0035313)	1/9	0.19642	0.42896	0	0	5.09186	8.28701	ITGA5
Histone Methylation (GO:0016571)	1/9	0.19642	0.42896	0	0	5.09186	8.28701	EHMT2
Lung Epithelium Development (GO:0060428)	1/9	0.19642	0.42896	0	0	5.09186	8.28701	ERRFI1
Mitochondrion Morphogenesis (GO:0070584)	1/9	0.19642	0.42896	0	0	5.09186	8.28701	PNPT1
Mitotic Nuclear Membrane Organization (GO:0101024)	1/9	0.19642	0.42896	0	0	5.09186	8.28701	SPAST
Mitotic Nuclear Membrane Reassembly (GO:0007084)	1/9	0.19642	0.42896	0	0	5.09186	8.28701	SPAST
Motor Neuron Axon Guidance (GO:0008045)	1/9	0.19642	0.42896	0	0	5.09186	8.28701	RAC1
Multivesicular Body-Lysosome Fusion (GO:0061763)	1/9	0.19642	0.42896	0	0	5.09186	8.28701	CHMP7
Myelin Maintenance (GO:0043217)	1/9	0.19642	0.42896	0	0	5.09186	8.28701	PRDX6
Negative Regulation Of Bone Resorption (GO:0045779)	1/9	0.19642	0.42896	0	0	5.09186	8.28701	TNFAIP3
Negative Regulation Of Cell Adhesion Mediated By Integrin (GO:0033629)	1/9	0.19642	0.42896	0	0	5.09186	8.28701	CYP1B1
Negative Regulation Of Cell-Cell Adhesion Mediated By Cadherin (GO:2000048)	1/9	0.19642	0.42896	0	0	5.09186	8.28701	RGCC
Negative Regulation Of Delayed Rectifier Potassium Channel Activity (GO:1902260)	1/9	0.19642	0.42896	0	0	5.09186	8.28701	SUMO1
Negative Regulation Of Lipid Localization (GO:1905953)	1/9	0.19642	0.42896	0	0	5.09186	8.28701	NFKBIA
Negative Regulation Of Lymphocyte Apoptotic Process (GO:0070229)	1/9	0.19642	0.42896	0	0	5.09186	8.28701	CCL5
Negative Regulation Of Protein Autophosphorylation (GO:0031953)	1/9	0.19642	0.42896	0	0	5.09186	8.28701	ERRFI1
Negative Regulation Of Sodium Ion Transmembrane Transport (GO:1902306)	1/9	0.19642	0.42896	0	0	5.09186	8.28701	PRKCE
Negative Regulation Of Toll-Like Receptor 4 Signaling Pathway (GO:0034144)	1/9	0.19642	0.42896	0	0	5.09186	8.28701	TNFAIP3
Nerve Growth Factor Signaling Pathway (GO:0038180)	1/9	0.19642	0.42896	0	0	5.09186	8.28701	RAP1A
Neuron Remodeling (GO:0016322)	1/9	0.19642	0.42896	0	0	5.09186	8.28701	C3
Nuclear mRNA Surveillance (GO:0071028)	1/9	0.19642	0.42896	0	0	5.09186	8.28701	EXOSC7
Ornithine Metabolic Process (GO:0006591)	1/9	0.19642	0.42896	0	0	5.09186	8.28701	ODC1
Peptidyl-Cysteine Modification (GO:0018198)	1/9	0.19642	0.42896	0	0	5.09186	8.28701	PRDX3
Peptidyl-Lysine Dimethylation (GO:0018027)	1/9	0.19642	0.42896	0	0	5.09186	8.28701	EHMT2
Piecemeal Microautophagy Of The Nucleus (GO:0034727)	1/9	0.19642	0.42896	0	0	5.09186	8.28701	RB1CC1
Pinocytosis (GO:0006907)	1/9	0.19642	0.42896	0	0	5.09186	8.28701	PPT1
Positive Regulation Of Mitochondrial Membrane Permeability (GO:0035794)	1/9	0.19642	0.42896	0	0	5.09186	8.28701	HIP1R
Positive Regulation Of Phagocytosis, Engulfment (GO:0060100)	1/9	0.19642	0.42896	0	0	5.09186	8.28701	C3
Positive Regulation Of rRNA Processing (GO:2000234)	1/9	0.19642	0.42896	0	0	5.09186	8.28701	TRMT112
Positive Regulation Of Receptor Recycling (GO:0001921)	1/9	0.19642	0.42896	0	0	5.09186	8.28701	NSF
Positive Regulation Of Skeletal Muscle Tissue Development (GO:0048643)	1/9	0.19642	0.42896	0	0	5.09186	8.28701	NIBAN2
Positive Regulation Of Sodium Ion Transmembrane Transport (GO:1902307)	1/9	0.19642	0.42896	0	0	5.09186	8.28701	DMD
Positive Regulation Of Tissue Remodeling (GO:0034105)	1/9	0.19642	0.42896	0	0	5.09186	8.28701	IL15
Positive Regulation Of Vascular Endothelial Growth Factor Receptor Signaling Pathway (GO:0030949)	1/9	0.19642	0.42896	0	0	5.09186	8.28701	ITGA5
Positive Regulation Of Vasculogenesis (GO:2001214)	1/9	0.19642	0.42896	0	0	5.09186	8.28701	RAP1A
Protein K6-linked Ubiquitination (GO:0085020)	1/9	0.19642	0.42896	0	0	5.09186	8.28701	TRIM21
Protein O-linked Glycosylation Via Threonine (GO:0018243)	1/9	0.19642	0.42896	0	0	5.09186	8.28701	GALNT1
Protein Localization To Microtubule (GO:0035372)	1/9	0.19642	0.42896	0	0	5.09186	8.28701	MAPRE1
Protein Localization To Microtubule Cytoskeleton (GO:0072698)	1/9	0.19642	0.42896	0	0	5.09186	8.28701	MAPRE1
rRNA 3'-End Processing (GO:0031125)	1/9	0.19642	0.42896	0	0	5.09186	8.28701	EXOSC7
Regulation Of CD8-positive, Alpha-Beta T Cell Activation (GO:2001185)	1/9	0.19642	0.42896	0	0	5.09186	8.28701	IRF1
Regulation Of Cell-Cell Adhesion Mediated By Integrin (GO:0033632)	1/9	0.19642	0.42896	0	0	5.09186	8.28701	CCL5
Negative Regulation Of Cell Death (GO:0060548)	3/64	0.198586	0.432411	0	0	2.00629	3.24323	TIGAR;XPNPEP1;CHMP7
Positive Regulation Of Interleukin-1 Production (GO:0032732)	3/64	0.198586	0.432411	0	0	2.00629	3.24323	EGR1;RIPK2;MNDA
Positive Regulation Of Macroautophagy (GO:0016239)	3/64	0.198586	0.432411	0	0	2.00629	3.24323	RNF31;SESN3;SLC25A4
Protein Homooligomerization (GO:0051260)	5/129	0.198671	0.432411	0	0	1.64652	2.66095	LETM1;SPAST;PNPT1;EHD4;ELAVL1
Regulation Of Protein Metabolic Process (GO:0051246)	4/96	0.199367	0.433561	0	0	1.77457	2.86168	NFKBIA;EDN1;ODC1;NFKB1
Golgi Organization (GO:0007030)	5/130	0.202884	0.434633	0	0	1.63326	2.60525	PI4K2B;VCPIP1;TMED9;NPLOC4;TMED4
Regulation Of Protein Localization (GO:0032880)	4/97	0.204323	0.434633	0	0	1.7554	2.78766	VCPIP1;SUMO1;TRIM38;TRIM21
RNA Export From Nucleus (GO:0006405)	3/65	0.204772	0.434633	0	0	1.97383	3.13021	SARNP;NUP153;RAE1
Positive Regulation Of DNA Biosynthetic Process (GO:2000573)	3/65	0.204772	0.434633	0	0	1.97383	3.13021	PARM1;RGCC;TNIP1
Regulation Of Cell-Matrix Adhesion (GO:0001952)	3/65	0.204772	0.434633	0	0	1.97383	3.13021	JAG1;RASA1;SLC9A1
Endoderm Formation (GO:0001706)	2/35	0.204862	0.434633	0	0	2.47077	3.91721	DUSP2;ITGA5
Establishment Of Spindle Orientation (GO:0051294)	2/35	0.204862	0.434633	0	0	2.47077	3.91721	FBXW11;MAPRE1
tRNA Aminoacylation For Protein Translation (GO:0006418)	2/35	0.204862	0.434633	0	0	2.47077	3.91721	NARS1;QARS1
Hexose Biosynthetic Process (GO:0019319)	2/35	0.204862	0.434633	0	0	2.47077	3.91721	GPI;PGK1
Liver Development (GO:0001889)	2/35	0.204862	0.434633	0	0	2.47077	3.91721	CEBPB;CITED2
Negative Regulation Of Cell Cycle G1/S Phase Transition (GO:1902807)	2/35	0.204862	0.434633	0	0	2.47077	3.91721	SLFN11;CCL2
Positive Regulation Of Substrate Adhesion-Dependent Cell Spreading (GO:1900026)	2/35	0.204862	0.434633	0	0	2.47077	3.91721	RAC1;S100A10
Regulation Of G2/M Transition Of Mitotic Cell Cycle (GO:0010389)	2/35	0.204862	0.434633	0	0	2.47077	3.91721	USP47;CDC25B
MAPK Cascade (GO:0000165)	4/98	0.209315	0.434633	0	0	1.73664	2.71595	SETX;CCL5;CCL2;DUSP6
Negative Regulation Of Macromolecule Biosynthetic Process (GO:0010558)	4/98	0.209315	0.434633	0	0	1.73664	2.71595	EDN1;RIDA;NIBAN2;EIF2AK2
Phosphatidylinositol Biosynthetic Process (GO:0006661)	4/98	0.209315	0.434633	0	0	1.73664	2.71595	FIG4;PI4K2B;SOCS3;SOCS1
Peptidyl-Serine Modification (GO:0018209)	6/166	0.209752	0.434633	0	0	1.53165	2.39217	MORC3;DYRK2;PRKCE;GALNT1;SGK1;HIPK3
Membrane Organization (GO:0061024)	6/167	0.213541	0.434633	0	0	1.52205	2.34994	SPAST;VAPB;PPT1;CHMP7;STX11;S100A10
COPII-coated Vesicle Budding (GO:0090114)	2/36	0.213695	0.434633	0	0	2.39798	3.70058	TRAPPC2;VAPB
Regulation Of Peptidyl-Threonine Phosphorylation (GO:0010799)	2/36	0.213695	0.434633	0	0	2.39798	3.70058	CEMIP;RIPK2
Substrate Adhesion-Dependent Cell Spreading (GO:0034446)	2/36	0.213695	0.434633	0	0	2.39798	3.70058	LPXN;RAC1
tRNA Methylation (GO:0030488)	2/36	0.213695	0.434633	0	0	2.39798	3.70058	TRMT112;BCDIN3D
Lytic Vacuole Organization (GO:0080171)	2/36	0.213695	0.434633	0	0	2.39798	3.70058	GRN;HOOK2
Negative Regulation Of T Cell Proliferation (GO:0042130)	2/36	0.213695	0.434633	0	0	2.39798	3.70058	CEBPB;CD80
Positive Regulation Of RNA Splicing (GO:0033120)	2/36	0.213695	0.434633	0	0	2.39798	3.70058	SETX;PRDX6
N-acetylneuraminate Metabolic Process (GO:0006054)	1/10	0.215714	0.434633	0	0	4.52586	6.94178	HOGA1
Notch Signaling Involved In Heart Development (GO:0061314)	1/10	0.215714	0.434633	0	0	4.52586	6.94178	JAG1
Rap Protein Signal Transduction (GO:0032486)	1/10	0.215714	0.434633	0	0	4.52586	6.94178	RAP1A
T Cell Chemotaxis (GO:0010818)	1/10	0.215714	0.434633	0	0	4.52586	6.94178	CXCL10
T-helper Cell Lineage Commitment (GO:0002295)	1/10	0.215714	0.434633	0	0	4.52586	6.94178	SOCS3
Regulation Of Lamellipodium Morphogenesis (GO:2000392)	1/10	0.215714	0.434633	0	0	4.52586	6.94178	ARPIN
Regulation Of Microtubule Nucleation (GO:0010968)	1/10	0.215714	0.434633	0	0	4.52586	6.94178	EML2
Regulation Of Mitochondrial Depolarization (GO:0051900)	1/10	0.215714	0.434633	0	0	4.52586	6.94178	BCL2
Aromatic Amino Acid Family Catabolic Process (GO:0009074)	1/10	0.215714	0.434633	0	0	4.52586	6.94178	IDO1
Regulation Of Peroxisome Proliferator Activated Receptor Signaling Pathway (GO:0035358)	1/10	0.215714	0.434633	0	0	4.52586	6.94178	CITED2
Regulation Of Phagocytosis, Engulfment (GO:0060099)	1/10	0.215714	0.434633	0	0	4.52586	6.94178	C3
calcineurin-NFAT Signaling Cascade (GO:0033173)	1/10	0.215714	0.434633	0	0	4.52586	6.94178	PPP3R1
Regulation Of Respiratory Burst (GO:0060263)	1/10	0.215714	0.434633	0	0	4.52586	6.94178	RAC1
Cellular Response To UV-A (GO:0071492)	1/10	0.215714	0.434633	0	0	4.52586	6.94178	TIMP1
Cellular Response To Increased Oxygen Levels (GO:0036295)	1/10	0.215714	0.434633	0	0	4.52586	6.94178	ATP6V1G1
Regulation Of Toll-Like Receptor 2 Signaling Pathway (GO:0034135)	1/10	0.215714	0.434633	0	0	4.52586	6.94178	TNFAIP3
Regulation Of Toll-Like Receptor 9 Signaling Pathway (GO:0034163)	1/10	0.215714	0.434633	0	0	4.52586	6.94178	RSAD2
Cellular Response To Leucine (GO:0071233)	1/10	0.215714	0.434633	0	0	4.52586	6.94178	SESN3
Cellular Response To Type III Interferon (GO:0071358)	1/10	0.215714	0.434633	0	0	4.52586	6.94178	IL10RB
Response To Leucine (GO:0043201)	1/10	0.215714	0.434633	0	0	4.52586	6.94178	SESN3
Endosomal Vesicle Fusion (GO:0034058)	1/10	0.215714	0.434633	0	0	4.52586	6.94178	SAMD9
Small Nucleolar Ribonucleoprotein Complex Assembly (GO:0000491)	1/10	0.215714	0.434633	0	0	4.52586	6.94178	TNIP1
Engulfment Of Apoptotic Cell (GO:0043652)	1/10	0.215714	0.434633	0	0	4.52586	6.94178	RAC1
Surfactant Homeostasis (GO:0043129)	1/10	0.215714	0.434633	0	0	4.52586	6.94178	OAS1
Type III Interferon-Mediated Signaling Pathway (GO:0038196)	1/10	0.215714	0.434633	0	0	4.52586	6.94178	IL10RB
Vacuole Fusion (GO:0097576)	1/10	0.215714	0.434633	0	0	4.52586	6.94178	CHMP7
Hematopoietic Stem Cell Proliferation (GO:0071425)	1/10	0.215714	0.434633	0	0	4.52586	6.94178	ETV6
Very-Low-Density Lipoprotein Particle Assembly (GO:0034379)	1/10	0.215714	0.434633	0	0	4.52586	6.94178	CIDEB
Lipoprotein Catabolic Process (GO:0042159)	1/10	0.215714	0.434633	0	0	4.52586	6.94178	PPT1
Mast Cell Activation Involved In Immune Response (GO:0002279)	1/10	0.215714	0.434633	0	0	4.52586	6.94178	NR4A3
Mast Cell Degranulation (GO:0043303)	1/10	0.215714	0.434633	0	0	4.52586	6.94178	NR4A3
Meiotic Sister Chromatid Cohesion (GO:0051177)	1/10	0.215714	0.434633	0	0	4.52586	6.94178	REC8
Mitochondrial Respirasome Assembly (GO:0097250)	1/10	0.215714	0.434633	0	0	4.52586	6.94178	COX7A2L
Monoamine Transport (GO:0015844)	1/10	0.215714	0.434633	0	0	4.52586	6.94178	SLC22A3
Negative Regulation Of B Cell Proliferation (GO:0030889)	1/10	0.215714	0.434633	0	0	4.52586	6.94178	MNDA
Negative Regulation Of Activin Receptor Signaling Pathway (GO:0032926)	1/10	0.215714	0.434633	0	0	4.52586	6.94178	FSTL3
Negative Regulation Of Cholesterol Transport (GO:0032375)	1/10	0.215714	0.434633	0	0	4.52586	6.94178	NFKB1
Negative Regulation Of Dephosphorylation (GO:0035305)	1/10	0.215714	0.434633	0	0	4.52586	6.94178	PPP1R8
Negative Regulation Of Glycolytic Process (GO:0045820)	1/10	0.215714	0.434633	0	0	4.52586	6.94178	TIGAR
Negative Regulation Of Hemostasis (GO:1900047)	1/10	0.215714	0.434633	0	0	4.52586	6.94178	EDN1
Negative Regulation Of Interferon-Beta Production (GO:0032688)	1/10	0.215714	0.434633	0	0	4.52586	6.94178	MORC3
Negative Regulation Of Lipopolysaccharide-Mediated Signaling Pathway (GO:0031665)	1/10	0.215714	0.434633	0	0	4.52586	6.94178	TRIB1
Negative Regulation Of Lymphocyte Migration (GO:2000402)	1/10	0.215714	0.434633	0	0	4.52586	6.94178	LRCH1
Negative Regulation Of Sodium Ion Transmembrane Transporter Activity (GO:2000650)	1/10	0.215714	0.434633	0	0	4.52586	6.94178	PRKCE
Negative Regulation Of Steroid Biosynthetic Process (GO:0010894)	1/10	0.215714	0.434633	0	0	4.52586	6.94178	NFKB1
Negative Regulation Of Vascular Endothelial Growth Factor Receptor Signaling Pathway (GO:0030948)	1/10	0.215714	0.434633	0	0	4.52586	6.94178	NIBAN2
Nuclear RNA Surveillance (GO:0071027)	1/10	0.215714	0.434633	0	0	4.52586	6.94178	EXOSC7
Nuclear Pore Complex Assembly (GO:0051292)	1/10	0.215714	0.434633	0	0	4.52586	6.94178	NUP153
Nuclear-Transcribed mRNA Catabolic Process, Exonucleolytic, 3'-5' (GO:0034427)	1/10	0.215714	0.434633	0	0	4.52586	6.94178	EXOSC7
Omega-Hydroxylase P450 Pathway (GO:0097267)	1/10	0.215714	0.434633	0	0	4.52586	6.94178	CYP1B1
Positive Regulation Of Actin Nucleation (GO:0051127)	1/10	0.215714	0.434633	0	0	4.52586	6.94178	BRK1
Positive Regulation Of Autophagy Of Mitochondrion (GO:1903599)	1/10	0.215714	0.434633	0	0	4.52586	6.94178	SLC25A4
Positive Regulation Of Cellular Respiration (GO:1901857)	1/10	0.215714	0.434633	0	0	4.52586	6.94178	IL10RB
Positive Regulation Of Defense Response To Bacterium (GO:1900426)	1/10	0.215714	0.434633	0	0	4.52586	6.94178	GRN
Positive Regulation Of Epidermal Growth Factor-Activated Receptor Activity (GO:0045741)	1/10	0.215714	0.434633	0	0	4.52586	6.94178	AREG
Positive Regulation Of Mitochondrial Outer Membrane Permeabilization Involved In Apoptotic Signaling Pathway (GO:1901030)	1/10	0.215714	0.434633	0	0	4.52586	6.94178	HIP1R
Positive Regulation Of Toll-Like Receptor 4 Signaling Pathway (GO:0034145)	1/10	0.215714	0.434633	0	0	4.52586	6.94178	WDFY1
Positive Regulation Of Transcription From RNA Polymerase II Promoter In Response To Endoplasmic Reticulum Stress (GO:1990440)	1/10	0.215714	0.434633	0	0	4.52586	6.94178	CEBPB
Protein Deneddylation (GO:0000338)	1/10	0.215714	0.434633	0	0	4.52586	6.94178	COPS5
Protein Localization To Condensed Chromosome (GO:1903083)	1/10	0.215714	0.434633	0	0	4.52586	6.94178	ZWILCH
Protein Localization To Endosome (GO:0036010)	1/10	0.215714	0.434633	0	0	4.52586	6.94178	RAB35
Protein Oxidation (GO:0018158)	1/10	0.215714	0.434633	0	0	4.52586	6.94178	PRDX3
Purine Ribonucleoside Triphosphate Biosynthetic Process (GO:0009206)	1/10	0.215714	0.434633	0	0	4.52586	6.94178	ATP5PO
rRNA Base Methylation (GO:0070475)	1/10	0.215714	0.434633	0	0	4.52586	6.94178	TRMT112
Receptor-Mediated Endocytosis Of Virus By Host Cell (GO:0019065)	1/10	0.215714	0.434633	0	0	4.52586	6.94178	SIGLEC1
Regulation Of T-helper 2 Cell Cytokine Production (GO:2000551)	1/10	0.215714	0.434633	0	0	4.52586	6.94178	RSAD2
Regulation Of Axon Regeneration (GO:0048679)	1/10	0.215714	0.434633	0	0	4.52586	6.94178	GRN
Regulation Of Calcium Ion Import Across Plasma Membrane (GO:1905664)	1/10	0.215714	0.434633	0	0	4.52586	6.94178	PPP3R1
Regulation Of Cardiac Muscle Cell Apoptotic Process (GO:0010665)	1/10	0.215714	0.434633	0	0	4.52586	6.94178	PPP1R10
Double-Strand Break Repair (GO:0006302)	6/168	0.217353	0.437593	0	0	1.51258	2.30855	SETX;DTX3L;RMI1;EPC1;PARP9;REC8
Regulation Of Organelle Organization (GO:0033043)	4/100	0.219401	0.441372	0	0	1.70028	2.57907	TMED9;MGARP;CAMSAP2;ATG5
RNA Stabilization (GO:0043489)	2/37	0.222562	0.444607	0	0	2.32935	3.49996	TNIP1;ELAVL1
Regulation Of Sodium Ion Transmembrane Transporter Activity (GO:2000649)	2/37	0.222562	0.444607	0	0	2.32935	3.49996	PRKCE;DMD
Type I Interferon-Mediated Signaling Pathway (GO:0060337)	2/37	0.222562	0.444607	0	0	2.32935	3.49996	OAS2;STAT2
Negative Regulation Of Endothelial Cell Proliferation (GO:0001937)	2/37	0.222562	0.444607	0	0	2.32935	3.49996	RGCC;CCL2
Negative Regulation Of Smooth Muscle Cell Proliferation (GO:0048662)	2/37	0.222562	0.444607	0	0	2.32935	3.49996	TNFAIP3;TRIB1
Negative Regulation Of Transferase Activity (GO:0051348)	2/37	0.222562	0.444607	0	0	2.32935	3.49996	PRDX3;DTX3L
Positive Regulation Of Immune Effector Process (GO:0002699)	2/37	0.222562	0.444607	0	0	2.32935	3.49996	DHX58;DDX60
Protein Acylation (GO:0043543)	2/37	0.222562	0.444607	0	0	2.32935	3.49996	NAT10;NAA80
Regulation Of Cellular Component Biogenesis (GO:0044087)	2/37	0.222562	0.444607	0	0	2.32935	3.49996	RAP1A;HCFC1
rRNA Processing (GO:0006364)	4/101	0.224493	0.444758	0	0	1.68266	2.51375	EXOSC7;NOP56;NAT10;PELP1
Protein Catabolic Process (GO:0030163)	4/102	0.229614	0.444758	0	0	1.66541	2.45041	NGLY1;PPT1;PMAIP1;TRIM21
Supramolecular Fiber Organization (GO:0097435)	10/316	0.229917	0.444758	0	0	1.33598	1.96393	CLIP1;MARCKSL1;HOOK2;TNFAIP6;STMN1;HIP1R;CYP1B1;RAC1;BID;CAMSAP2
Regulation Of Endopeptidase Activity (GO:0052548)	3/69	0.229924	0.444758	0	0	1.85382	2.72513	NCSTN;TIMP1;BIRC3
Regulation Of Telomere Maintenance (GO:0032204)	2/38	0.231457	0.444758	0	0	2.26453	3.31382	PPP1R10;PML
Establishment Of Protein Localization To Plasma Membrane (GO:0061951)	2/38	0.231457	0.444758	0	0	2.26453	3.31382	NSF;PREPL
Tumor Necrosis Factor-Mediated Signaling Pathway (GO:0033209)	2/38	0.231457	0.444758	0	0	2.26453	3.31382	NFKBIA;BIRC3
mRNA Transcription By RNA Polymerase II (GO:0042789)	2/38	0.231457	0.444758	0	0	2.26453	3.31382	CYP27B1;S100A10
Membrane Fission (GO:0090148)	2/38	0.231457	0.444758	0	0	2.26453	3.31382	SPAST;CHMP7
Positive Regulation Of Axonogenesis (GO:0050772)	2/38	0.231457	0.444758	0	0	2.26453	3.31382	SEMA7A;PLXNA2
Positive Regulation Of Bone Mineralization (GO:0030501)	2/38	0.231457	0.444758	0	0	2.26453	3.31382	CYP27B1;ISG15
Positive Regulation Of Cation Channel Activity (GO:2001259)	2/38	0.231457	0.444758	0	0	2.26453	3.31382	PPP3R1;EDN1
Positive Regulation Of Production Of Molecular Mediator Of Immune Response (GO:0002702)	2/38	0.231457	0.444758	0	0	2.26453	3.31382	GPI;LACC1
Positive Regulation Of Protein Tyrosine Kinase Activity (GO:0061098)	2/38	0.231457	0.444758	0	0	2.26453	3.31382	ERBB3;AREG
Protein Localization To Organelle (GO:0033365)	5/137	0.233168	0.444758	0	0	1.54609	2.25111	WDR83OS;RAB35;ISG15;GBP2;GBP1
Protein Localization To Plasma Membrane (GO:0072659)	5/137	0.233168	0.444758	0	0	1.54609	2.25111	RAP1A;EHD4;STXBP1;S100A10;RAB8B
Regulation Of Cilium Movement (GO:0003352)	1/11	0.234546	0.444758	0	0	4.07307	5.90636	CFAP298
Regulation Of Cytoplasmic Transport (GO:1903649)	1/11	0.234546	0.444758	0	0	4.07307	5.90636	DNAJC13
Regulation Of Endosome Size (GO:0051036)	1/11	0.234546	0.444758	0	0	4.07307	5.90636	KXD1
Regulation Of Fatty Acid Metabolic Process (GO:0019217)	1/11	0.234546	0.444758	0	0	4.07307	5.90636	PDK4
Regulation Of Homotypic Cell-Cell Adhesion (GO:0034110)	1/11	0.234546	0.444758	0	0	4.07307	5.90636	CCL5
Regulation Of mRNA 3'-End Processing (GO:0031440)	1/11	0.234546	0.444758	0	0	4.07307	5.90636	PAPOLA
Regulation Of Microtubule-Based Movement (GO:0060632)	1/11	0.234546	0.444758	0	0	4.07307	5.90636	CFAP298
Regulation Of Monocyte Chemotactic Protein-1 Production (GO:0071637)	1/11	0.234546	0.444758	0	0	4.07307	5.90636	OAS1
Regulation Of Muscle System Process (GO:0090257)	1/11	0.234546	0.444758	0	0	4.07307	5.90636	DMD
Brain Morphogenesis (GO:0048854)	1/11	0.234546	0.444758	0	0	4.07307	5.90636	FBXW11
Calcineurin-Mediated Signaling (GO:0097720)	1/11	0.234546	0.444758	0	0	4.07307	5.90636	PPP3R1
Regulation Of Protein K63-linked Ubiquitination (GO:1900044)	1/11	0.234546	0.444758	0	0	4.07307	5.90636	UBE2V1
Cell Part Morphogenesis (GO:0032990)	1/11	0.234546	0.444758	0	0	4.07307	5.90636	PNPT1
Cellular Response To Nitrogen Levels (GO:0043562)	1/11	0.234546	0.444758	0	0	4.07307	5.90636	MAP1LC3B
Cellular Response To Nitrogen Starvation (GO:0006995)	1/11	0.234546	0.444758	0	0	4.07307	5.90636	MAP1LC3B
Central Nervous System Neuron Axonogenesis (GO:0021955)	1/11	0.234546	0.444758	0	0	4.07307	5.90636	MYCBP2
Central Nervous System Projection Neuron Axonogenesis (GO:0021952)	1/11	0.234546	0.444758	0	0	4.07307	5.90636	MYCBP2
Vitamin D Metabolic Process (GO:0042359)	1/11	0.234546	0.444758	0	0	4.07307	5.90636	CYP27B1
Intracellular Copper Ion Homeostasis (GO:0006878)	1/11	0.234546	0.444758	0	0	4.07307	5.90636	PRND
Intrinsic Apoptotic Signaling Pathway In Response To Oxidative Stress (GO:0008631)	1/11	0.234546	0.444758	0	0	4.07307	5.90636	CYP1B1
Lysosomal Membrane Organization (GO:0097212)	1/11	0.234546	0.444758	0	0	4.07307	5.90636	CHMP7
Lysosomal Microautophagy (GO:0016237)	1/11	0.234546	0.444758	0	0	4.07307	5.90636	RB1CC1
Macrophage Activation Involved In Immune Response (GO:0002281)	1/11	0.234546	0.444758	0	0	4.07307	5.90636	GRN
Magnesium Ion Transport (GO:0015693)	1/11	0.234546	0.444758	0	0	4.07307	5.90636	MAGT1
Mast Cell Mediated Immunity (GO:0002448)	1/11	0.234546	0.444758	0	0	4.07307	5.90636	NR4A3
Mitochondrial Genome Maintenance (GO:0000002)	1/11	0.234546	0.444758	0	0	4.07307	5.90636	SLC25A4
Negative Regulation Of Amyloid Fibril Formation (GO:1905907)	1/11	0.234546	0.444758	0	0	4.07307	5.90636	PFDN4
Negative Regulation Of Bone Remodeling (GO:0046851)	1/11	0.234546	0.444758	0	0	4.07307	5.90636	TNFAIP3
Negative Regulation Of calcineurin-NFAT Signaling Cascade (GO:0070885)	1/11	0.234546	0.444758	0	0	4.07307	5.90636	DYRK2
Negative Regulation Of Calcineurin-Mediated Signaling (GO:0106057)	1/11	0.234546	0.444758	0	0	4.07307	5.90636	DYRK2
Negative Regulation Of Leukocyte Apoptotic Process (GO:2000107)	1/11	0.234546	0.444758	0	0	4.07307	5.90636	IRF7
Negative Regulation Of Voltage-Gated Potassium Channel Activity (GO:1903817)	1/11	0.234546	0.444758	0	0	4.07307	5.90636	SUMO1
Neurotransmitter Uptake (GO:0001504)	1/11	0.234546	0.444758	0	0	4.07307	5.90636	SLC22A3
Neutrophil Activation Involved In Immune Response (GO:0002283)	1/11	0.234546	0.444758	0	0	4.07307	5.90636	FCER1G
Organic Cyclic Compound Catabolic Process (GO:1901361)	1/11	0.234546	0.444758	0	0	4.07307	5.90636	HOGA1
Pentose-Phosphate Shunt (GO:0006098)	1/11	0.234546	0.444758	0	0	4.07307	5.90636	SHPK
Phasic Smooth Muscle Contraction (GO:0014821)	1/11	0.234546	0.444758	0	0	4.07307	5.90636	EDN1
Podocyte Differentiation (GO:0072112)	1/11	0.234546	0.444758	0	0	4.07307	5.90636	JAG1
Polyamine Metabolic Process (GO:0006595)	1/11	0.234546	0.444758	0	0	4.07307	5.90636	ODC1
Positive Regulation Of Behavior (GO:0048520)	1/11	0.234546	0.444758	0	0	4.07307	5.90636	NR4A3
Positive Regulation Of Circadian Rhythm (GO:0042753)	1/11	0.234546	0.444758	0	0	4.07307	5.90636	FBXW11
Positive Regulation Of Endoplasmic Reticulum Unfolded Protein Response (GO:1900103)	1/11	0.234546	0.444758	0	0	4.07307	5.90636	BAK1
Positive Regulation Of Metaphase/Anaphase Transition Of Cell Cycle (GO:1902101)	1/11	0.234546	0.444758	0	0	4.07307	5.90636	ANAPC7
Positive Regulation Of Mitotic Metaphase/Anaphase Transition (GO:0045842)	1/11	0.234546	0.444758	0	0	4.07307	5.90636	ANAPC7
Positive Regulation Of Protein Polyubiquitination (GO:1902916)	1/11	0.234546	0.444758	0	0	4.07307	5.90636	UBE2V1
Post-Transcriptional Gene Silencing (GO:0016441)	1/11	0.234546	0.444758	0	0	4.07307	5.90636	MOV10
Protein Localization To Kinetochore (GO:0034501)	1/11	0.234546	0.444758	0	0	4.07307	5.90636	ZWILCH
Purine Ribonucleoside Monophosphate Biosynthetic Process (GO:0009168)	1/11	0.234546	0.444758	0	0	4.07307	5.90636	GART
Regulation Of CD4-positive, Alpha-Beta T Cell Differentiation (GO:0043370)	1/11	0.234546	0.444758	0	0	4.07307	5.90636	SOCS1
Regulation Of RNA Export From Nucleus (GO:0046831)	1/11	0.234546	0.444758	0	0	4.07307	5.90636	NUP153
Regulation Of T Cell Apoptotic Process (GO:0070232)	1/11	0.234546	0.444758	0	0	4.07307	5.90636	IDO1
Regulation Of T Cell Mediated Immunity (GO:0002709)	1/11	0.234546	0.444758	0	0	4.07307	5.90636	CD80
Regulation Of T-helper 17 Cell Differentiation (GO:2000319)	1/11	0.234546	0.444758	0	0	4.07307	5.90636	NFKBIZ
Sulfur Compound Biosynthetic Process (GO:0044272)	3/70	0.236302	0.447099	0	0	1.82606	2.63436	CHST11;B3GNT2;PAPSS2
Negative Regulation Of Extrinsic Apoptotic Signaling Pathway (GO:2001237)	3/70	0.236302	0.447099	0	0	1.82606	2.63436	CSF2;BCL2;TNFAIP3
Regulation Of Actin Filament Polymerization (GO:0030833)	3/70	0.236302	0.447099	0	0	1.82606	2.63436	PRKCE;RASA1;HIP1R
Positive Regulation Of Kinase Activity (GO:0033674)	4/104	0.239943	0.450833	0	0	1.63193	2.32935	DAXX;TIGAR;RAP1A;ERBB3
RNA Transport (GO:0050658)	2/39	0.240374	0.450833	0	0	2.20321	3.14081	NUP153;RAE1
Anterograde Axonal Transport (GO:0008089)	2/39	0.240374	0.450833	0	0	2.20321	3.14081	SPAST;MGARP
Regulation Of Mitotic Spindle Organization (GO:0060236)	2/39	0.240374	0.450833	0	0	2.20321	3.14081	RAE1;CHMP7
Regulation Of Nitric Oxide Biosynthetic Process (GO:0045428)	2/39	0.240374	0.450833	0	0	2.20321	3.14081	EDN1;RAC1
Fibroblast Growth Factor Receptor Signaling Pathway (GO:0008543)	2/39	0.240374	0.450833	0	0	2.20321	3.14081	SETX;CHURC1
Histone H4 Acetylation (GO:0043967)	2/39	0.240374	0.450833	0	0	2.20321	3.14081	EPC1;HCFC1
Negative Regulation Of Mitochondrion Organization (GO:0010823)	2/39	0.240374	0.450833	0	0	2.20321	3.14081	BAK1;SLC25A4
Nuclear Transport (GO:0051169)	2/39	0.240374	0.450833	0	0	2.20321	3.14081	NUP153;RAE1
Nuclear-Transcribed mRNA Catabolic Process, Deadenylation-Dependent Decay (GO:0000288)	2/39	0.240374	0.450833	0	0	2.20321	3.14081	EXOSC7;PDE12
Organelle Transport Along Microtubule (GO:0072384)	2/39	0.240374	0.450833	0	0	2.20321	3.14081	FBXW11;KXD1
Positive Regulation Of Intrinsic Apoptotic Signaling Pathway (GO:2001244)	2/39	0.240374	0.450833	0	0	2.20321	3.14081	PMAIP1;BID
Negative Regulation Of Cellular Response To Growth Factor Stimulus (GO:0090288)	3/71	0.242709	0.453895	0	0	1.79911	2.54735	NIBAN2;TNFAIP6;FSTL3
Negative Regulation Of Protein Binding (GO:0032091)	3/71	0.242709	0.453895	0	0	1.79911	2.54735	USP33;IFIT1;IFIT2
Regulation Of Cellular Localization (GO:0060341)	3/72	0.249145	0.453895	0	0	1.77295	2.4639	SUMO1;TRIM38;TRIM21
Plasma Membrane Organization (GO:0007009)	3/72	0.249145	0.453895	0	0	1.77295	2.4639	NSF;ARV1;CHMP7
Regulation Of Cytokine-Mediated Signaling Pathway (GO:0001959)	2/40	0.249307	0.453895	0	0	2.14512	2.97973	IL7;TNFAIP3
Regulation Of Glycolytic Process (GO:0006110)	2/40	0.249307	0.453895	0	0	2.14512	2.97973	TIGAR;SLC4A4
Regulation Of Microtubule Cytoskeleton Organization (GO:0070507)	2/40	0.249307	0.453895	0	0	2.14512	2.97973	STMN1;MAPRE1
Regulation Of Protein Dephosphorylation (GO:0035304)	2/40	0.249307	0.453895	0	0	2.14512	2.97973	PPP1R8;DYNLL1
Regulation Of Small Molecule Metabolic Process (GO:0062012)	2/40	0.249307	0.453895	0	0	2.14512	2.97973	ARV1;PDK4
Cellular Response To Heat (GO:0034605)	2/40	0.249307	0.453895	0	0	2.14512	2.97973	DAXX;SUMO1
Retinoid Metabolic Process (GO:0001523)	2/40	0.249307	0.453895	0	0	2.14512	2.97973	CYP4V2;CYP1B1
Endothelial Cell Migration (GO:0043542)	2/40	0.249307	0.453895	0	0	2.14512	2.97973	CYP1B1;LPXN
Negative Regulation Of Cell-Cell Adhesion (GO:0022408)	2/40	0.249307	0.453895	0	0	2.14512	2.97973	JAG1;RGCC
Negative Regulation Of Protein Localization (GO:1903828)	2/40	0.249307	0.453895	0	0	2.14512	2.97973	LEPROT;TAX1BP3
Positive Regulation Of Monoatomic Ion Transport (GO:0043270)	2/40	0.249307	0.453895	0	0	2.14512	2.97973	CCL5;CCL4
Regulation Of Chemokine (C-X-C Motif) Ligand 2 Production (GO:2000341)	1/12	0.252927	0.453895	0	0	3.7026	5.08979	OAS1
C-terminal Protein Amino Acid Modification (GO:0018410)	1/12	0.252927	0.453895	0	0	3.7026	5.08979	ATG5
MyD88-dependent Toll-Like Receptor Signaling Pathway (GO:0002755)	1/12	0.252927	0.453895	0	0	3.7026	5.08979	TNIP1
NADPH Regeneration (GO:0006740)	1/12	0.252927	0.453895	0	0	3.7026	5.08979	SHPK
Regulation Of Hematopoietic Stem Cell Differentiation (GO:1902036)	1/12	0.252927	0.453895	0	0	3.7026	5.08979	EIF2AK2
Adipose Tissue Development (GO:0060612)	1/12	0.252927	0.453895	0	0	3.7026	5.08979	NAMPT
Astrocyte Activation (GO:0048143)	1/12	0.252927	0.453895	0	0	3.7026	5.08979	GRN
Attachment Of Mitotic Spindle Microtubules To Kinetochore (GO:0051315)	1/12	0.252927	0.453895	0	0	3.7026	5.08979	MAPRE1
Cardiac Right Ventricle Morphogenesis (GO:0003215)	1/12	0.252927	0.453895	0	0	3.7026	5.08979	JAG1
Cardiolipin Metabolic Process (GO:0032048)	1/12	0.252927	0.453895	0	0	3.7026	5.08979	HADHA
Regulation Of Sensory Perception (GO:0051931)	1/12	0.252927	0.453895	0	0	3.7026	5.08979	GPR171
Cellular Response To Acidic pH (GO:0071468)	1/12	0.252927	0.453895	0	0	3.7026	5.08979	SLC9A1
Cellular Response To Leucine Starvation (GO:1990253)	1/12	0.252927	0.453895	0	0	3.7026	5.08979	SESN3
Regulation Of Vascular Associated Smooth Muscle Cell Migration (GO:1904752)	1/12	0.252927	0.453895	0	0	3.7026	5.08979	NR4A3
Cristae Formation (GO:0042407)	1/12	0.252927	0.453895	0	0	3.7026	5.08979	LETM1
Response To Interleukin-6 (GO:0070741)	1/12	0.252927	0.453895	0	0	3.7026	5.08979	NFKB1
Response To Iron Ion (GO:0010039)	1/12	0.252927	0.453895	0	0	3.7026	5.08979	BCL2
Response To Muramyl Dipeptide (GO:0032495)	1/12	0.252927	0.453895	0	0	3.7026	5.08979	RIPK2
Early Endosome To Golgi Transport (GO:0034498)	1/12	0.252927	0.453895	0	0	3.7026	5.08979	TMED9
Semaphorin-Plexin Signaling Pathway Involved In Neuron Projection Guidance (GO:1902285)	1/12	0.252927	0.453895	0	0	3.7026	5.08979	PLXNA2
Endothelium Development (GO:0003158)	1/12	0.252927	0.453895	0	0	3.7026	5.08979	JAG1
Exonucleolytic Catabolism Of Deadenylated mRNA (GO:0043928)	1/12	0.252927	0.453895	0	0	3.7026	5.08979	EXOSC7
Mitochondrial Transcription (GO:0006390)	1/12	0.252927	0.453895	0	0	3.7026	5.08979	POLRMT
Myelination In Peripheral Nervous System (GO:0022011)	1/12	0.252927	0.453895	0	0	3.7026	5.08979	PRDX6
Negative Regulation Of Cell Cycle Phase Transition (GO:1901988)	1/12	0.252927	0.453895	0	0	3.7026	5.08979	RGCC
Negative Regulation Of Coagulation (GO:0050819)	1/12	0.252927	0.453895	0	0	3.7026	5.08979	EDN1
Negative Regulation Of Epidermal Growth Factor-Activated Receptor Activity (GO:0007175)	1/12	0.252927	0.453895	0	0	3.7026	5.08979	ERRFI1
Negative Regulation Of Intrinsic Apoptotic Signaling Pathway In Response To DNA Damage By P53 Class Mediator (GO:1902166)	1/12	0.252927	0.453895	0	0	3.7026	5.08979	BCL2
Negative Regulation Of Macrophage Derived Foam Cell Differentiation (GO:0010745)	1/12	0.252927	0.453895	0	0	3.7026	5.08979	NFKBIA
Negative Regulation Of Stem Cell Differentiation (GO:2000737)	1/12	0.252927	0.453895	0	0	3.7026	5.08979	JAG1
Negative Regulation Of Substrate Adhesion-Dependent Cell Spreading (GO:1900025)	1/12	0.252927	0.453895	0	0	3.7026	5.08979	GBP1
Negative Regulation Of Voltage-Gated Calcium Channel Activity (GO:1901386)	1/12	0.252927	0.453895	0	0	3.7026	5.08979	PPP3R1
Nuclear Body Organization (GO:0030575)	1/12	0.252927	0.453895	0	0	3.7026	5.08979	PML
Positive Regulation By Symbiont Of Entry Into Host (GO:0075294)	1/12	0.252927	0.453895	0	0	3.7026	5.08979	TRIM38
Positive Regulation Of CD4-positive, Alpha-Beta T Cell Activation (GO:2000516)	1/12	0.252927	0.453895	0	0	3.7026	5.08979	SOCS1
Positive Regulation Of T Cell Chemotaxis (GO:0010820)	1/12	0.252927	0.453895	0	0	3.7026	5.08979	CCL5
Positive Regulation Of Calcium-Mediated Signaling (GO:0050850)	1/12	0.252927	0.453895	0	0	3.7026	5.08979	CCL4
Positive Regulation Of Cell Morphogenesis Involved In Differentiation (GO:0010770)	1/12	0.252927	0.453895	0	0	3.7026	5.08979	CUX1
Positive Regulation Of Fatty Acid Oxidation (GO:0046321)	1/12	0.252927	0.453895	0	0	3.7026	5.08979	NR4A3
Positive Regulation Of Histone H3-K4 Methylation (GO:0051571)	1/12	0.252927	0.453895	0	0	3.7026	5.08979	HCFC1
Positive Regulation Of Myeloid Leukocyte Mediated Immunity (GO:0002888)	1/12	0.252927	0.453895	0	0	3.7026	5.08979	RIGI
Positive Regulation Of Viral Entry Into Host Cell (GO:0046598)	1/12	0.252927	0.453895	0	0	3.7026	5.08979	TRIM38
Positive Regulation Of Voltage-Gated Calcium Channel Activity (GO:1901387)	1/12	0.252927	0.453895	0	0	3.7026	5.08979	PPP3R1
pre-miRNA Processing (GO:0031054)	1/12	0.252927	0.453895	0	0	3.7026	5.08979	BCDIN3D
Pseudouridine Synthesis (GO:0001522)	1/12	0.252927	0.453895	0	0	3.7026	5.08979	NOP10
Quaternary Ammonium Group Transport (GO:0015697)	1/12	0.252927	0.453895	0	0	3.7026	5.08979	SLC22A3
Regulation Of SNARE Complex Assembly (GO:0035542)	1/12	0.252927	0.453895	0	0	3.7026	5.08979	STXBP1
Protein Localization To Cell Periphery (GO:1990778)	5/142	0.255535	0.457789	0	0	1.48928	2.03197	RAP1A;EHD4;STXBP1;S100A10;RAB8B
Positive Regulation Of Secretion By Cell (GO:1903532)	3/73	0.255606	0.457789	0	0	1.74753	2.38384	EDN1;RGCC;S100A10
Positive Regulation Of Autophagy (GO:0010508)	4/107	0.25563	0.457789	0	0	1.58416	2.16083	SESN3;RB1CC1;TRIM38;TRIM21
DNA Metabolic Process (GO:0006259)	9/288	0.25674	0.459458	0	0	1.31779	1.79178	FAM111B;ISG20;TBRG1;SUMO1;RMI1;DOT1L;DNASE2;LRWD1;REXO4
Regulation Of Dendrite Development (GO:0050773)	2/41	0.258249	0.46024	0	0	2.09001	2.82952	MGARP;CAMSAP2
O-glycan Processing (GO:0016266)	2/41	0.258249	0.46024	0	0	2.09001	2.82952	GALNT1;B3GNT2
Acylglycerol Metabolic Process (GO:0006639)	2/41	0.258249	0.46024	0	0	2.09001	2.82952	GK5;ABHD2
Negative Regulation Of Proteolysis (GO:0045861)	2/41	0.258249	0.46024	0	0	2.09001	2.82952	TIMP1;TRIM21
Non-Canonical Wnt Signaling Pathway (GO:0035567)	2/41	0.258249	0.46024	0	0	2.09001	2.82952	GPI;RAC1
Positive Regulation Of Ossification (GO:0045778)	2/41	0.258249	0.46024	0	0	2.09001	2.82952	CYP27B1;ISG15
Positive Regulation Of Transferase Activity (GO:0051347)	5/143	0.260071	0.463167	0	0	1.47841	1.99113	ARRDC4;PARM1;DCUN1D5;ERBB3;TNIP1
Positive Regulation Of DNA Metabolic Process (GO:0051054)	4/108	0.260905	0.464331	0	0	1.56884	2.1079	TIGAR;RGCC;PPP1R10;PML
Regulation Of Cell Adhesion (GO:0030155)	5/144	0.264626	0.466595	0	0	1.4677	1.95122	ERBB3;RASA1;CCL5;PLXNA2;LPXN
Regulation Of Ubiquitin-Dependent Protein Catabolic Process (GO:2000058)	2/42	0.267195	0.466595	0	0	2.03766	2.68925	NUB1;PML
Stress-Activated MAPK Cascade (GO:0051403)	2/42	0.267195	0.466595	0	0	2.03766	2.68925	DAXX;TRIB1
Lysosome Localization (GO:0032418)	2/42	0.267195	0.466595	0	0	2.03766	2.68925	NR4A3;KXD1
Negative Regulation Of I-kappaB kinase/NF-kappaB Signaling (GO:0043124)	2/42	0.267195	0.466595	0	0	2.03766	2.68925	TNIP1;TNFAIP3
Positive Regulation Of Protein Kinase Activity (GO:0045860)	5/145	0.269199	0.466595	0	0	1.45714	1.91222	EGR1;DAXX;RAP1A;ERBB3;CCL5
ATP Transport (GO:0015867)	1/13	0.270868	0.466595	0	0	3.39388	4.43282	SLC25A4
GTP Metabolic Process (GO:0046039)	1/13	0.270868	0.466595	0	0	3.39388	4.43282	ENTPD7
Regulation Of Intrinsic Apoptotic Signaling Pathway In Response To DNA Damage By P53 Class Mediator (GO:1902165)	1/13	0.270868	0.466595	0	0	3.39388	4.43282	BCL2
Regulation Of Lamellipodium Organization (GO:1902743)	1/13	0.270868	0.466595	0	0	3.39388	4.43282	RAC1
Acute-Phase Response (GO:0006953)	1/13	0.270868	0.466595	0	0	3.39388	4.43282	CEBPB
acyl-CoA Biosynthetic Process (GO:0071616)	1/13	0.270868	0.466595	0	0	3.39388	4.43282	PPT1
Regulation Of Macrophage Cytokine Production (GO:0010935)	1/13	0.270868	0.466595	0	0	3.39388	4.43282	SEMA7A
Amyloid Precursor Protein Catabolic Process (GO:0042987)	1/13	0.270868	0.466595	0	0	3.39388	4.43282	NCSTN
Cellular Modified Amino Acid Catabolic Process (GO:0042219)	1/13	0.270868	0.466595	0	0	3.39388	4.43282	HOGA1
Cellular Response To Arsenic-Containing Substance (GO:0071243)	1/13	0.270868	0.466595	0	0	3.39388	4.43282	DAXX
Cellular Response To Interleukin-4 (GO:0071353)	1/13	0.270868	0.466595	0	0	3.39388	4.43282	SHPK
Regulation Of Trophoblast Cell Migration (GO:1901163)	1/13	0.270868	0.466595	0	0	3.39388	4.43282	TIMP1
Regulation Of Vasculogenesis (GO:2001212)	1/13	0.270868	0.466595	0	0	3.39388	4.43282	RAP1A
Chondroitin Sulfate Biosynthetic Process (GO:0030206)	1/13	0.270868	0.466595	0	0	3.39388	4.43282	CHST11
Response To UV-A (GO:0070141)	1/13	0.270868	0.466595	0	0	3.39388	4.43282	TIMP1
Clathrin Coat Assembly (GO:0048268)	1/13	0.270868	0.466595	0	0	3.39388	4.43282	HIP1R
Response To Chemokine (GO:1990868)	1/13	0.270868	0.466595	0	0	3.39388	4.43282	LRCH1
Cranial Nerve Development (GO:0021545)	1/13	0.270868	0.466595	0	0	3.39388	4.43282	ERBB3
Cytoplasmic Sequestering Of Protein (GO:0051220)	1/13	0.270868	0.466595	0	0	3.39388	4.43282	NFKBIA
Cytoplasmic Sequestering Of Transcription Factor (GO:0042994)	1/13	0.270868	0.466595	0	0	3.39388	4.43282	NFKBIA
Response To Progesterone (GO:0032570)	1/13	0.270868	0.466595	0	0	3.39388	4.43282	ACOD1
Signal Peptide Processing (GO:0006465)	1/13	0.270868	0.466595	0	0	3.39388	4.43282	SPCS1
Endolysosomal Toll-Like Receptor Signaling Pathway (GO:0140894)	1/13	0.270868	0.466595	0	0	3.39388	4.43282	OAS1
Endothelial Cell Differentiation (GO:0045446)	1/13	0.270868	0.466595	0	0	3.39388	4.43282	JAG1
Intraciliary Retrograde Transport (GO:0035721)	1/13	0.270868	0.466595	0	0	3.39388	4.43282	DYNLL1
Membrane Protein Intracellular Domain Proteolysis (GO:0031293)	1/13	0.270868	0.466595	0	0	3.39388	4.43282	NCSTN
Microvillus Organization (GO:0032528)	1/13	0.270868	0.466595	0	0	3.39388	4.43282	RAP1A
ncRNA Transcription (GO:0098781)	1/13	0.270868	0.466595	0	0	3.39388	4.43282	POLR1G
Negative Regulation Of T Cell Differentiation (GO:0045581)	1/13	0.270868	0.466595	0	0	3.39388	4.43282	IRF1
Negative Regulation Of Bone Mineralization (GO:0030502)	1/13	0.270868	0.466595	0	0	3.39388	4.43282	SRGN
Negative Regulation Of Neuroinflammatory Response (GO:0150079)	1/13	0.270868	0.466595	0	0	3.39388	4.43282	GRN
Negative Regulation Of Secretion (GO:0051048)	1/13	0.270868	0.466595	0	0	3.39388	4.43282	ERBB3
Negative Regulation Of Translational Initiation (GO:0045947)	1/13	0.270868	0.466595	0	0	3.39388	4.43282	EIF2AK2
Negative Regulation Of Viral Transcription (GO:0032897)	1/13	0.270868	0.466595	0	0	3.39388	4.43282	TRIM21
Positive Regulation Of T Cell Receptor Signaling Pathway (GO:0050862)	1/13	0.270868	0.466595	0	0	3.39388	4.43282	KCNN4
Positive Regulation Of T-helper 17 Type Immune Response (GO:2000318)	1/13	0.270868	0.466595	0	0	3.39388	4.43282	NFKBIZ
Positive Regulation Of Alpha-Beta T Cell Differentiation (GO:0046638)	1/13	0.270868	0.466595	0	0	3.39388	4.43282	SOCS1
Positive Regulation Of Glycogen Biosynthetic Process (GO:0045725)	1/13	0.270868	0.466595	0	0	3.39388	4.43282	DYRK2
Positive Regulation Of Macrophage Chemotaxis (GO:0010759)	1/13	0.270868	0.466595	0	0	3.39388	4.43282	CCL5
Positive Regulation Of Type 2 Immune Response (GO:0002830)	1/13	0.270868	0.466595	0	0	3.39388	4.43282	RSAD2
Regulation Of Cell Projection Organization (GO:0031344)	1/13	0.270868	0.466595	0	0	3.39388	4.43282	MOV10
Regulation Of Cellular Ketone Metabolic Process (GO:0010565)	1/13	0.270868	0.466595	0	0	3.39388	4.43282	PDK4
Response To Lipid (GO:0033993)	4/110	0.271516	0.4674	0	0	1.53908	2.00655	PRDX3;CYP27B1;PELI1;TRIB1
[truncated: 1,080 more rows]

## Sheet: PAM_NC174_UPDOWN_MSigDB_Hall
Term	Overlap	P.value	Adjusted.P.value	Old.P.value	Old.Adjusted.P.value	Odds.Ratio	Combined.Score	Genes
[truncated: 48 more rows]

[truncated: 2 more sheets: PIM_NC134_UPDOWN_GO_BiolProc, PIM_NC134_UPDOWN_MSigDB_Hall]
